# Supplementary material for: Next generation sequencing panel based on single molecule molecular inversion probes for detecting genetic variants in children with hypopituitarism
Source: Mol Genet Genomic Med. 2018 May 8;6(4):514–25. doi: 10.1002/mgg3.395 (PMC6081231; doi:10.1002/mgg3.395)
Supplement: Supplementary file 7 [file MGG3-6-514-s007.xls]

## Sheet: MIP information
mip_index	probe gapfill chrom	probe gapfill start coordinate on hg19	probe gapfill end coordinate on hg19	full probe sequence as synthesized
0	1	1309154	1309270	GAAcaaagtgcagatgtgctcttccTCGAACTTGATCTGCAAGACGCAGAGNNNNNNNNNNGTTGGAGGCTCATCGTTCCCAGATGTTATCGAGGTCCGACAATTTATTACTACGGATCACAGCAGCaagaagagttcagagcagtgtga
1	1	1309154	1309264	AAAcaaagtgcagatgtgctcttcgTCTTTCTCGAACTTGATCTGCAAGACNNNNNNNNNNGTTGGAGGCTCATCGTTCCCAGATGTTATCGAGGTCCGACATTTATTACTACGGATCACAGCAGCaagaagagttcagagcagtgtga
2	1	1309202	1309310	TACcaaagtgcagatgtgctcttcaGTAATTCGTGGCAAAGAAACGTGTTCNNNNNNNNNNGTTGGAGGCTCATCGTTCCCAGATGTTATCGAGGTCCGACCTCATTTGCCCCGCAGGTAGATCttgaagagttcagagcagtgtga
3	1	1309219	1309321	TGCcaaagtgcagatgtgctcttcgCAAAGAAACGTGTTCTCAGCACTTTGNNNNNNNNNNGTTGGAGGCTCATCGTTCCCAGATGTTATCGAGGTCCGACTAGATCTTGGGGGTCTGCCAGCCttgaagagttcagagcagtgtga
4	1	1309345	1309442	CCGcaaagtgcagatgtgctcttccTTCCGGTACTTGTGGTGGTTCATCTTNNNNNNNNNNGTTGGAGGCTCATCGTTCCCAGATGTTATCGAGGTCCGACCAAAGAAACGTGTTCTCAGCACTttgaagagttcagagcagtgtga
5	1	1309345	1309447	CGGcaaagtgcagatgtgctcttcgGTACTTGTGGTGGTTCATCTTCCGCCNNNNNNNNNNGTTGGAGGCTCATCGTTCCCAGATGTTATCGAGGTCCGACCAAAGAAACGTGTTCTCAGCACTttgaagagttcagagcagtgtga
6	1	1309350	1309456	TCGcaaagtgcagatgtgctcttcgGTGGTTCATCTTCCGCCGGCGGATCTNNNNNNNNNNGTTGGAGGCTCATCGTTCCCAGATGTTATCGAGGTCCGACAAACGTGTTCTCAGCACTTTGCCctgaagagttcagagcagtgtga
7	1	1309391	1309490	AGGcaaagtgcagatgtgctcttcgTTTTTGCACTGAATTTGAGGCGCATCNNNNNNNNNNGTTGGAGGCTCATCGTTCCCAGATGTTATCGAGGTCCGACGGGCCACTCACCTGCTTGCGTCTcagaagagttcagagcagtgtga
8	1	1309451	1309564	GACcaaagtgcagatgtgctcttcgCGGACACTGGTAGGATTGCGGTGGAGNNNNNNNNNNGTTGGAGGCTCATCGTTCCCAGATGTTATCGAGGTCCGACGTCTTCTTCACCAGCTTCCGGTActgaagagttcagagcagtgtga
9	1	1309501	1309608	GACcaaagtgcagatgtgctcttcgCGGACACTGGTAGGATTGCGGTGGAGNNNNNNNNNNGTTGGAGGCTCATCGTTCCCAGATGTTATCGAGGTCCGACGTCTTCTTCACCAGCTTCCGGTActgaagagttcagagcagtgtga
10	1	1309557	1309661	TCTcaaagtgcagatgtgctcttccCGGTATCCAGTCTGGGCAGGAAGCAGNNNNNNNNNNGTTGGAGGCTCATCGTTCCCAGATGTTATCGAGGTCCGACGATCTTCAGCACGTTTTTGCACTgagaagagttcagagcagtgtga
11	1	1309561	1309661	CAAcaaagtgcagatgtgctcttcgCTGACGGACATCTTCCTGGGGACCAGNNNNNNNNNNGTTGGAGGCTCATCGTTCCCAGATGTTATCGAGGTCCGACCCTGCTCGGCCCCTTCCCCTATCtggaagagttcagagcagtgtga
12	1	1309616	1309718	TTTcaaagtgcagatgtgctcttcgCTGACGGACATCTTCCTGGGGACCAGNNNNNNNNNNGTTGGAGGCTCATCGTTCCCAGATGTTATCGAGGTCCGACCTCGGCCCCTTCCCCTATCTGGCtggaagagttcagagcagtgtga
13	1	1309708	1309824	GCAcaaagtgcagatgtgctcttcgCGAGGGAGAGAGGCCGCCCTACCTGGNNNNNNNNNNGTTGGAGGCTCATCGTTCCCAGATGTTATCGAGGTCCGACACAGTCCCTGCGGTCCCGGTATCcagaagagttcagagcagtgtga
14	1	1309708	1309825	GCAcaaagtgcagatgtgctcttcgCGAGGGAGAGAGGCCGCCCTACCTGGNNNNNNNNNNGTTGGAGGCTCATCGTTCCCAGATGTTATCGAGGTCCGACACAGTCCCTGCGGTCCCGGTATCcagaagagttcagagcagtgtga
15	1	1309778	1309879	AACcaaagtgcagatgtgctcttccCTGCAGAAAACCAGACGCCACGGTCANNNNNNNNNNGTTGGAGGCTCATCGTTCCCAGATGTTATCGAGGTCCGACCAGCATCTCCTCCAGCTCCAGCTgggaagagttcagagcagtgtga
16	1	1309813	1309930	CTCcaaagtgcagatgtgctcttccTGCAGAAAACCAGACGCCACGGTCACNNNNNNNNNNGTTGGAGGCTCATCGTTCCCAGATGTTATCGAGGTCCGACCAGCATCTCCTCCAGCTCCAGCTgggaagagttcagagcagtgtga
17	1	1310056	1310166	GCTcaaagtgcagatgtgctcttcgGTTGAGGAGCAGCAGGTTCGTCCCAGNNNNNNNNNNGTTGGAGGCTCATCGTTCCCAGATGTTATCGAGGTCCGACGATGTGCTGTAAAGGGGCCCGCAgagaagagttcagagcagtgtga
18	1	1310056	1310169	AGCcaaagtgcagatgtgctcttctGGCCTGAACCCCTGAGGTTCCCTCTGNNNNNNNNNNGTTGGAGGCTCATCGTTCCCAGATGTTATCGAGGTCCGACCAGCACTCCAGAGACGGGCCAAGgcgaagagttcagagcagtgtga
19	1	3587289	3587386	TGAcaaagtgcagatgtgctcttcgGAGCTGGAACACAAGTGCCCGTTCAGNNNNNNNNNNGTTGGAGGCTCATCGTTCCCAGATGTTATCGAGGTCCGACCACTCCTAACCAGGTGTGCATCCtcgaagagttcagagcagtgtga
20	1	3587308	3587405	AAAcaaagtgcagatgtgctcttcgCTGGAACACAAGTGCCCGTTCAGGTCNNNNNNNNNNGTTGGAGGCTCATCGTTCCCAGATGTTATCGAGGTCCGACCACTCCTAACCAGGTGTGCATCCtcgaagagttcagagcagtgtga
21	1	18351909	18352006	TCcaaagtgcagatgtgctcttcaAATCATGGATTCTGTCATCGCTTCTTCNNNNNNNNNNGTTGGAGGCTCATCGTTCCCAGATGTTATCGAGGTCCGACGAAAAAGAAAAAGTGAGGAGAAATGaggaagagttcagagcagtgtga
22	1	18351971	18352068	GTTcaaagtgcagatgtgctcttccGCTTCTTCACGGAGCACCTACTGTGTNNNNNNNNNNGTTGGAGGCTCATCGTTCCCAGATGTTATCGAGGTCCGACAAATGAGGAGGAAGTCGAGCAATTtagaagagttcagagcagtgtga
23	1	22446489	22446604	caaagtgcagatgtgctcttcaCTTCACCTTTAAGCATTTCTGGTTATTGGNNNNNNNNNNGTTGGAGGCTCATCGTTCCCAGATGTTATCGAGGTCCGACCTGCTCCAGGCCTCTCTGACATTgagaagagttcagagcagtgtga
24	1	22446505	22446609	caaagtgcagatgtgctcttccCTCTGAAACATCTGTTCTTTGGTTCTGAANNNNNNNNNNGTTGGAGGCTCATCGTTCCCAGATGTTATCGAGGTCCGACAGTGTGCTTTGGAGTCCTTTCATTAAatgaagagttcagagcagtgtga
25	1	22446505	22446604	GAGcaaagtgcagatgtgctcttcaGTGGAATTTGCAGCTGCAGCGTTCAGNNNNNNNNNNGTTGGAGGCTCATCGTTCCCAGATGTTATCGAGGTCCGACGTAGGTGGTGGGAGACTGTTTAAATTatgaagagttcagagcagtgtga
26	1	22446563	22446662	ATTcaaagtgcagatgtgctcttcaATTTGCAGCTGCAGCGTTCAGCCAGCNNNNNNNNNNGTTGGAGGCTCATCGTTCCCAGATGTTATCGAGGTCCGACTTTAAATTATCGGCCTTCCCTGGGccgaagagttcagagcagtgtga
27	1	22446610	22446707	GCTcaaagtgcagatgtgctcttcaGTGGAATTTGCAGCTGCAGCGTTCAGNNNNNNNNNNGTTGGAGGCTCATCGTTCCCAGATGTTATCGAGGTCCGACTTAAATTATCGGCCTTCCCTGGGccgaagagttcagagcagtgtga
28	1	22446655	22446771	GATcaaagtgcagatgtgctcttcgCCACAGCACAGCAGCTCACAGCCGTCNNNNNNNNNNGTTGGAGGCTCATCGTTCCCAGATGTTATCGAGGTCCGACGGTCATCGGCACGTGTGCAACTCcagaagagttcagagcagtgtga
29	1	22446708	22446808	CACcaaagtgcagatgtgctcttcgTTGCATGTGCGGCCCCTCGTGCCCAGNNNNNNNNNNGTTGGAGGCTCATCGTTCCCAGATGTTATCGAGGTCCGACCTTGACGAAGCAGCACCAGTGGAatgaagagttcagagcagtgtga
30	1	22446712	22446809	GCcaaagtgcagatgtgctcttccTAGGCTCCAAGTACACCAGGTCCTCATNNNNNNNNNNGTTGGAGGCTCATCGTTCCCAGATGTTATCGAGGTCCGACCAGCTCCACCTGCGCCGTGTGGAaggaagagttcagagcagtgtga
31	1	22446764	22446879	CCGcaaagtgcagatgtgctcttcgCTTGAACTGTGCGTTGCGTGGCACCANNNNNNNNNNGTTGGAGGCTCATCGTTCCCAGATGTTATCGAGGTCCGACCGTCGATGGCCTTGGACGTCTTGttgaagagttcagagcagtgtga
32	1	22446782	22446884	CTTcaaagtgcagatgtgctcttccTTGAACTGTGCGTTGCGTGGCACCAGNNNNNNNNNNGTTGGAGGCTCATCGTTCCCAGATGTTATCGAGGTCCGACGATGGCCTTGGACGTCTTGTTGCatgaagagttcagagcagtgtga
33	1	22446817	22446933	TGTcaaagtgcagatgtgctcttccCATCAAACTTCTCCTTCAGTGCGTGANNNNNNNNNNGTTGGAGGCTCATCGTTCCCAGATGTTATCGAGGTCCGACCTGCGCATGTCCTGCTCACAGAAgtgaagagttcagagcagtgtga
34	1	22446888	22447003	ACGcaaagtgcagatgtgctcttcaAACTTCTCCTTCAGTGCGTGACCCACNNNNNNNNNNGTTGGAGGCTCATCGTTCCCAGATGTTATCGAGGTCCGACCAGAAGTCGGGGCTAGGCTCCAAgtgaagagttcagagcagtgtga
35	1	22446889	22446994	CATcaaagtgcagatgtgctcttccGCCAGCACGTCTTTACCTCACAGGAGNNNNNNNNNNGTTGGAGGCTCATCGTTCCCAGATGTTATCGAGGTCCGACCTCATCTGTGTGCGGCTTGAACTgtgaagagttcagagcagtgtga
36	1	22446889	22447003	CATcaaagtgcagatgtgctcttccGCCAGCACGTCTTTACCTCACAGGAGNNNNNNNNNNGTTGGAGGCTCATCGTTCCCAGATGTTATCGAGGTCCGACCTCATCTGTGTGCGGCTTGAACTgtgaagagttcagagcagtgtga
37	1	22447004	22447120	GACcaaagtgcagatgtgctcttcgGATGGCCTGTGGGAGAGGGTGGGGGANNNNNNNNNNGTTGGAGGCTCATCGTTCCCAGATGTTATCGAGGTCCGACCCACCTCAGTGGCACCATCAAACttgaagagttcagagcagtgtga
38	1	22447678	22447780	AACcaaagtgcagatgtgctcttctGTGTGTCAGGATGGCCTGTGGGAGAGNNNNNNNNNNGTTGGAGGCTCATCGTTCCCAGATGTTATCGAGGTCCGACCACCTCAGTGGCACCATCAAACTtcgaagagttcagagcagtgtga
39	1	22447680	22447780	AACcaaagtgcagatgtgctcttctGTGTGTCAGGATGGCCTGTGGGAGAGNNNNNNNNNNGTTGGAGGCTCATCGTTCCCAGATGTTATCGAGGTCCGACCACCTCAGTGGCACCATCAAACTtcgaagagttcagagcagtgtga
40	1	22447707	22447818	TCAcaaagtgcagatgtgctcttcgGATGGCCTGTGGGAGAGGGTGGGGGANNNNNNNNNNGTTGGAGGCTCATCGTTCCCAGATGTTATCGAGGTCCGACCACCTCAGTGGCACCATCAAACTtcgaagagttcagagcagtgtga
41	1	22447746	22447860	TGAcaaagtgcagatgtgctcttctCAGATTTGCCGTTGTGCCTCCTCTTANNNNNNNNNNGTTGGAGGCTCATCGTTCCCAGATGTTATCGAGGTCCGACCATTCCACCCGCATGTGTGTCAGgagaagagttcagagcagtgtga
42	1	22447787	22447902	TGAcaaagtgcagatgtgctcttctCAGATTTGCCGTTGTGCCTCCTCTTANNNNNNNNNNGTTGGAGGCTCATCGTTCCCAGATGTTATCGAGGTCCGACCATTCCACCCGCATGTGTGTCAGgagaagagttcagagcagtgtga
43	1	22447886	22448002	AGCcaaagtgcagatgtgctcttccCACAAACGACTGTGAGAAGGCCACACNNNNNNNNNNGTTGGAGGCTCATCGTTCCCAGATGTTATCGAGGTCCGACCCCATGCTATCCCTACCCCGCTCttgaagagttcagagcagtgtga
44	1	22447968	22448071	AGCcaaagtgcagatgtgctcttccCACAAACGACTGTGAGAAGGCCACACNNNNNNNNNNGTTGGAGGCTCATCGTTCCCAGATGTTATCGAGGTCCGACCCCATGCTATCCCTACCCCGCTCttgaagagttcagagcagtgtga
45	1	22447998	22448107	GCTcaaagtgcagatgtgctcttccCACAAACGACTGTGAGAAGGCCACACNNNNNNNNNNGTTGGAGGCTCATCGTTCCCAGATGTTATCGAGGTCCGACCATGCTATCCCTACCCCGCTCTTgggaagagttcagagcagtgtga
46	1	22447999	22448107	AAGcaaagtgcagatgtgctcttctTGTCAGAGCATCCTGACCACTGGAAGNNNNNNNNNNGTTGGAGGCTCATCGTTCCCAGATGTTATCGAGGTCCGACGGGGGTAGTGCCACACTACCTTCctgaagagttcagagcagtgtga
47	1	22453722	22453825	TAGcaaagtgcagatgtgctcttcgCACAGAAAGGGCTGCGGTGAGTGAGGNNNNNNNNNNGTTGGAGGCTCATCGTTCCCAGATGTTATCGAGGTCCGACGTTGTGGAGGTTCATGAGGGCTCTGctgaagagttcagagcagtgtga
48	1	22453728	22453825	AGAcaaagtgcagatgtgctcttccCTGCCCTCCCACTCTGACCACCTCCTNNNNNNNNNNGTTGGAGGCTCATCGTTCCCAGATGTTATCGAGGTCCGACCTTCTCTCCCGCACATCCACAAAcggaagagttcagagcagtgtga
49	1	22453735	22453841	AGAcaaagtgcagatgtgctcttccCTGCCCTCCCACTCTGACCACCTCCTNNNNNNNNNNGTTGGAGGCTCATCGTTCCCAGATGTTATCGAGGTCCGACCTTCTCTCCCGCACATCCACAAAcggaagagttcagagcagtgtga
50	1	22453772	22453886	CAAcaaagtgcagatgtgctcttcgCCCGCGTCACTGCAAAGGCCACACCTNNNNNNNNNNGTTGGAGGCTCATCGTTCCCAGATGTTATCGAGGTCCGACCAGAAAGGGCTGCGGTGAGTGAGgggaagagttcagagcagtgtga
51	1	22453820	22453937	CAAcaaagtgcagatgtgctcttcgCCCGCGTCACTGCAAAGGCCACACCTNNNNNNNNNNGTTGGAGGCTCATCGTTCCCAGATGTTATCGAGGTCCGACCAGAAAGGGCTGCGGTGAGTGAGgggaagagttcagagcagtgtga
52	1	22453832	22453932	TACcaaagtgcagatgtgctcttcgTGGGAGGCAGAGGGAGGGCAGAGCTGNNNNNNNNNNGTTGGAGGCTCATCGTTCCCAGATGTTATCGAGGTCCGACCTGACCCCATGCACTGTCCTGTCacgaagagttcagagcagtgtga
53	1	22453892	22453991	GGAcaaagtgcagatgtgctcttcgCTCCTCCCTGCACCCTCCTTTGTAGANNNNNNNNNNGTTGGAGGCTCATCGTTCCCAGATGTTATCGAGGTCCGACCACTTCTCCAGCTCCCCACTGCTgcgaagagttcagagcagtgtga
54	1	22453936	22454044	ACAcaaagtgcagatgtgctcttcgCTCCTCCCTGCACCCTCCTTTGTAGANNNNNNNNNNGTTGGAGGCTCATCGTTCCCAGATGTTATCGAGGTCCGACACTTCTCCAGCTCCCCACTGCTGcagaagagttcagagcagtgtga
55	1	22453943	22454059	CGTcaaagtgcagatgtgctcttcgCTTCTCATGGGGTCCTGAGTACCCACNNNNNNNNNNGTTGGAGGCTCATCGTTCCCAGATGTTATCGAGGTCCGACTTCGACTCCACCAGTCAGACTTTaggaagagttcagagcagtgtga
56	1	22456060	22456173	TTTcaaagtgcagatgtgctcttcgCTTCTCATGGGGTCCTGAGTACCCACNNNNNNNNNNGTTGGAGGCTCATCGTTCCCAGATGTTATCGAGGTCCGACTCCACCAGTCAGACTTTAGTCCAgagaagagttcagagcagtgtga
57	1	22456150	22456265	GGGcaaagtgcagatgtgctcttctGAGTACCCACGATGGCTTCAGGCCAGNNNNNNNNNNGTTGGAGGCTCATCGTTCCCAGATGTTATCGAGGTCCGACGTCAGACTTTAGTCCAGAGCAGGtagaagagttcagagcagtgtga
58	1	22456159	22456265	AAGcaaagtgcagatgtgctcttccCTTCCTTGCGCCTTTGAGTCCTCTCCNNNNNNNNNNGTTGGAGGCTCATCGTTCCCAGATGTTATCGAGGTCCGACAGTAGGAATCTCAGTGTCCCTCAgagaagagttcagagcagtgtga
59	1	22456247	22456364	GCCcaaagtgcagatgtgctcttctGACATCCACTGTCTCCTCCATGCCAGNNNNNNNNNNGTTGGAGGCTCATCGTTCCCAGATGTTATCGAGGTCCGACCTTGGTTCCTCCCCCAAAGGTAAgggaagagttcagagcagtgtga
60	1	22456270	22456368	TCCcaaagtgcagatgtgctcttcgTAGATGACATCCACTGTCTCCTCCATNNNNNNNNNNGTTGGAGGCTCATCGTTCCCAGATGTTATCGAGGTCCGACCCCAAAGGTAAGGAGGGCTTCTCatgaagagttcagagcagtgtga
61	1	22456364	22456467	CCCcaaagtgcagatgtgctcttcaATGAGCCATGAACCTTGCCTTCAAAGNNNNNNNNNNGTTGGAGGCTCATCGTTCCCAGATGTTATCGAGGTCCGACATTGCCCCAGGCTACCTCCTTCCttgaagagttcagagcagtgtga
62	1	22469244	22469355	CAAcaaagtgcagatgtgctcttcgGAGTCGGGTGAGGAGATACGCATTTCNNNNNNNNNNGTTGGAGGCTCATCGTTCCCAGATGTTATCGAGGTCCGACCCTGACCTGCTTTCTGTCAGTAGatgaagagttcagagcagtgtga
63	1	22469336	22469442	caaagtgcagatgtgctcttcgATACGCATTTCAATCTAAAAGGTGTGCTANNNNNNNNNNGTTGGAGGCTCATCGTTCCCAGATGTTATCGAGGTCCGACCTGCTTTCTGTCAGTAGATGACATccgaagagttcagagcagtgtga
64	1	22469336	22469448	CACcaaagtgcagatgtgctcttccGGAACTGGTACTGGCACTCCTCAATGNNNNNNNNNNGTTGGAGGCTCATCGTTCCCAGATGTTATCGAGGTCCGACGTCTCATTTCCTGCTGGGCCCATgcgaagagttcagagcagtgtga
65	1	45322238	45322335	CACcaaagtgcagatgtgctcttccGGAACTGGTACTGGCACTCCTCAATGNNNNNNNNNNGTTGGAGGCTCATCGTTCCCAGATGTTATCGAGGTCCGACGTCTCATTTCCTGCTGGGCCCATgcgaagagttcagagcagtgtga
66	1	45322285	45322383	TGAcaaagtgcagatgtgctcttccCTCTGGATCAGGCCCTTGAGTTTCTCNNNNNNNNNNGTTGGAGGCTCATCGTTCCCAGATGTTATCGAGGTCCGACGAAGACGGGCAAGGAGTCGAGTGtggaagagttcagagcagtgtga
67	1	45432297	45432400	AGGcaaagtgcagatgtgctcttccCTCTGGATCAGGCCCTTGAGTTTCTCNNNNNNNNNNGTTGGAGGCTCATCGTTCCCAGATGTTATCGAGGTCCGACCAAGGAGTCGAGTGTGGAGCAGTtcgaagagttcagagcagtgtga
68	1	45432386	45432484	TGGcaaagtgcagatgtgctcttcgATGCAGAGCCCACCTCCTCATCTTTCNNNNNNNNNNGTTGGAGGCTCATCGTTCCCAGATGTTATCGAGGTCCGACGAGTCCATGACTTCCAGGTTCCGctgaagagttcagagcagtgtga
69	1	102620107	102620204	TGGcaaagtgcagatgtgctcttcgATGCAGAGCCCACCTCCTCATCTTTCNNNNNNNNNNGTTGGAGGCTCATCGTTCCCAGATGTTATCGAGGTCCGACGAGTCCATGACTTCCAGGTTCCGctgaagagttcagagcagtgtga
70	1	102620152	102620256	CCCcaaagtgcagatgtgctcttccAGAGCCCACCTCCTCATCTTTCCTGGNNNNNNNNNNGTTGGAGGCTCATCGTTCCCAGATGTTATCGAGGTCCGACCTTGCACATCTGCACCTGCCTCTgggaagagttcagagcagtgtga
71	1	168054689	168054800	GGGcaaagtgcagatgtgctcttcgACTTCTCTCTGGATCCAGTTACAGGCNNNNNNNNNNGTTGGAGGCTCATCGTTCCCAGATGTTATCGAGGTCCGACTACCTGGGGAGAGGGTGACACGTgagaagagttcagagcagtgtga
72	1	168054721	168054824	AGGcaaagtgcagatgtgctcttcgGCTGAGAAGACGGCGAAGACGAGGAGNNNNNNNNNNGTTGGAGGCTCATCGTTCCCAGATGTTATCGAGGTCCGACGGCCGAGACACCTGCCGGGCTGCccgaagagttcagagcagtgtga
73	1	168054810	168054925	AGGcaaagtgcagatgtgctcttcgGCTGAGAAGACGGCGAAGACGAGGAGNNNNNNNNNNGTTGGAGGCTCATCGTTCCCAGATGTTATCGAGGTCCGACGGCCGAGACACCTGCCGGGCTGCccgaagagttcagagcagtgtga
74	1	168054912	168055029	TATcaaagtgcagatgtgctcttcgCAGCGGCTGCGGCCGCGGGGGGCCTCNNNNNNNNNNGTTGGAGGCTCATCGTTCCCAGATGTTATCGAGGTCCGACCCCGCTCGGCCCCGGCCAGACTTacgaagagttcagagcagtgtga
75	1	168054925	168055031	ACCcaaagtgcagatgtgctcttcgCTGCGGCCGCGGGGGGCCTCCCGTCGNNNNNNNNNNGTTGGAGGCTCATCGTTCCCAGATGTTATCGAGGTCCGACCCCGCTCGGCCCCGGCCAGACTTacgaagagttcagagcagtgtga
76	1	168054933	168055039	GCCcaaagtgcagatgtgctcttctTTAAAAAAGGGAAGGGGGAAGAAACTNNNNNNNNNNGTTGGAGGCTCATCGTTCCCAGATGTTATCGAGGTCCGACAAAAAAAGGAAAATCTGAGGGCTTAatgaagagttcagagcagtgtga
77	1	168054968	168055077	CGTcaaagtgcagatgtgctcttctCTACAGAGTTGGTGGGGTTAATTCCTNNNNNNNNNNGTTGGAGGCTCATCGTTCCCAGATGTTATCGAGGTCCGACACAGCCACTAAGTTGAGTTGAGAtggaagagttcagagcagtgtga
78	1	168055023	168055140	caaagtgcagatgtgctcttcaTTATCAAAAAAGATAATAAAGATTAAAATNNNNNNNNNNGTTGGAGGCTCATCGTTCCCAGATGTTATCGAGGTCCGACGGCTCTAGAGCTGTGAAGCTAAAaagaagagttcagagcagtgtga
79	1	168056786	168056883	caaagtgcagatgtgctcttcaTCCATAGACTAATATTTCTGTTTTTTTGANNNNNNNNNNGTTGGAGGCTCATCGTTCCCAGATGTTATCGAGGTCCGACACAAACAGAAAACAATTACAGTCAAAtcgaagagttcagagcagtgtga
80	1	168056794	168056908	caaagtgcagatgtgctcttcaCTCTTTCCTCAGCCAGAATCTATCAATTTNNNNNNNNNNGTTGGAGGCTCATCGTTCCCAGATGTTATCGAGGTCCGACATGTCTTAATTTCATGAATCATTGCTaagaagagttcagagcagtgtga
81	1	168056798	168056897	caaagtgcagatgtgctcttctATTACTCACAATGTGCTTTGGAAAATGATNNNNNNNNNNGTTGGAGGCTCATCGTTCCCAGATGTTATCGAGGTCCGACTGACAGGTTGCAGGAAGTTTTAAATTtagaagagttcagagcagtgtga
82	1	168056802	168056913	AGTcaaagtgcagatgtgctcttccTTCGATGCTCTGCAACTGCAGCCTCTNNNNNNNNNNGTTGGAGGCTCATCGTTCCCAGATGTTATCGAGGTCCGACCTGTACACAGTGACATGCTCCCAaggaagagttcagagcagtgtga
83	1	168056824	168056941	AAAcaaagtgcagatgtgctcttctCTGGCTCACAAGAGTTCTGCTGCCTCNNNNNNNNNNGTTGGAGGCTCATCGTTCCCAGATGTTATCGAGGTCCGACCACAGGCGGTGATGGGAACTCCTccgaagagttcagagcagtgtga
84	1	168056850	168056967	AAAcaaagtgcagatgtgctcttctCTGGCTCACAAGAGTTCTGCTGCCTCNNNNNNNNNNGTTGGAGGCTCATCGTTCCCAGATGTTATCGAGGTCCGACCACAGGCGGTGATGGGAACTCCTccgaagagttcagagcagtgtga
85	1	168056869	168056972	GGAcaaagtgcagatgtgctcttcaAGTTGATTTTGGCTTCGGCCTCAATGNNNNNNNNNNGTTGGAGGCTCATCGTTCCCAGATGTTATCGAGGTCCGACCTAAAACATCTCCTTCTTCGATGCTctgaagagttcagagcagtgtga
86	1	168059680	168059797	GGAcaaagtgcagatgtgctcttcaAGTTGATTTTGGCTTCGGCCTCAATGNNNNNNNNNNGTTGGAGGCTCATCGTTCCCAGATGTTATCGAGGTCCGACCTAAAACATCTCCTTCTTCGATGCTctgaagagttcagagcagtgtga
87	1	168059786	168059903	GcaaagtgcagatgtgctcttcaGCTTCTGAGGGAGAAGGCAGAAAAAAAANNNNNNNNNNGTTGGAGGCTCATCGTTCCCAGATGTTATCGAGGTCCGACGTAACCAAGACCCCTGGCAAAGCctgaagagttcagagcagtgtga
88	1	168059797	168059894	CCTcaaagtgcagatgtgctcttccTTCTGAGGGAGAAGGCAGAAAAAAAANNNNNNNNNNGTTGGAGGCTCATCGTTCCCAGATGTTATCGAGGTCCGACCTGGCAAAGCCTCCTCCCCAAATaagaagagttcagagcagtgtga
89	1	168059805	168059916	ATTcaaagtgcagatgtgctcttcgGAGAAGGCAGAAAAAAAAGTCAGCTGNNNNNNNNNNGTTGGAGGCTCATCGTTCCCAGATGTTATCGAGGTCCGACGCCTCCTCCCCAAATAAGTTGATttgaagagttcagagcagtgtga
90	1	168059894	168060005	TTGcaaagtgcagatgtgctcttccTGGGGACTACCTTGGGGACAAGCCTGNNNNNNNNNNGTTGGAGGCTCATCGTTCCCAGATGTTATCGAGGTCCGACCTCAATGGCTTTGGCCAAGCTTGctgaagagttcagagcagtgtga
91	1	168059902	168060018	TAGcaaagtgcagatgtgctcttccAGTTAAGGGCGTGGGTTTCAAAGTTCNNNNNNNNNNGTTGGAGGCTCATCGTTCCCAGATGTTATCGAGGTCCGACCAGCTTTCACATGAAGAATCGAGTTctgaagagttcagagcagtgtga
92	1	168065638	168065744	CGTcaaagtgcagatgtgctcttcgCAGTGAGAGGGAGGGTTGTCATCAGANNNNNNNNNNGTTGGAGGCTCATCGTTCCCAGATGTTATCGAGGTCCGACGTCCTAAGATCCTTTCCGTTTCCCtagaagagttcagagcagtgtga
93	1	168065702	168065801	TACcaaagtgcagatgtgctcttcgACGTGTAGTCCTCAAGCAGCATCATANNNNNNNNNNGTTGGAGGCTCATCGTTCCCAGATGTTATCGAGGTCCGACAGATCCTTTCCGTTTCCCTATGTTTTctgaagagttcagagcagtgtga
94	1	168065742	168065849	TCTcaaagtgcagatgtgctcttcgGTTGTCATCAGACGTGTAGTCCTCAANNNNNNNNNNGTTGGAGGCTCATCGTTCCCAGATGTTATCGAGGTCCGACCTTTCCGTTTCCCTATGTTTTCTTGaagaagagttcagagcagtgtga
95	1	168065800	168065902	TCTcaaagtgcagatgtgctcttcgTAGTCCTCAAGCAGCATCATATCTGTNNNNNNNNNNGTTGGAGGCTCATCGTTCCCAGATGTTATCGAGGTCCGACCGTTTCCCTATGTTTTCTTGAAGCaagaagagttcagagcagtgtga
96	1	168065846	168065963	TATcaaagtgcagatgtgctcttccCTAAAACAACGGGCAGATTGTGCATANNNNNNNNNNGTTGGAGGCTCATCGTTCCCAGATGTTATCGAGGTCCGACCAATCAGTCACAGAAGCCAACCTttgaagagttcagagcagtgtga
97	1	168065857	168065964	GcaaagtgcagatgtgctcttcaTGTAACTACAATCTAAAGTCCTCCTGGCNNNNNNNNNNGTTGGAGGCTCATCGTTCCCAGATGTTATCGAGGTCCGACTTGATTTGTTCCACTTCATCCTCAAAtggaagagttcagagcagtgtga
98	1	168065912	168066028	AATcaaagtgcagatgtgctcttcaCTACAATCTAAAGTCCTCCTGGCCTCNNNNNNNNNNGTTGGAGGCTCATCGTTCCCAGATGTTATCGAGGTCCGACCAAATGTCACCGAGCTCCTTCTCttgaagagttcagagcagtgtga
99	1	168065945	168066043	ATAcaaagtgcagatgtgctcttctTACCTGAGTCCTGGGAGCAGCTGAAGNNNNNNNNNNGTTGGAGGCTCATCGTTCCCAGATGTTATCGAGGTCCGACCAGACTTATGATTCTCACCCCCCacgaagagttcagagcagtgtga
100	1	168066007	168066104	ATAcaaagtgcagatgtgctcttctTACCTGAGTCCTGGGAGCAGCTGAAGNNNNNNNNNNGTTGGAGGCTCATCGTTCCCAGATGTTATCGAGGTCCGACCAGACTTATGATTCTCACCCCCCacgaagagttcagagcagtgtga
101	1	168066039	168066136	caaagtgcagatgtgctcttcgGTCTGAAAGACAAAATTGGCATTGACAACNNNNNNNNNNGTTGGAGGCTCATCGTTCCCAGATGTTATCGAGGTCCGACACGCGACAGGTGAGAGGCTTATAaagaagagttcagagcagtgtga
102	1	168066092	168066205	GCAcaaagtgcagatgtgctcttcaCAGGCCCAGGTCTGAAAGACAAAATTNNNNNNNNNNGTTGGAGGCTCATCGTTCCCAGATGTTATCGAGGTCCGACGAGAGGCTTATAAAGCACGCAGGttgaagagttcagagcagtgtga
103	1	168066099	168066211	TCTcaaagtgcagatgtgctcttcaAATTGGCATTGACAACACAATCACACNNNNNNNNNNGTTGGAGGCTCATCGTTCCCAGATGTTATCGAGGTCCGACTATAAAGCACGCAGGTTACCTGAgtgaagagttcagagcagtgtga
104	1	168066181	168066298	AACcaaagtgcagatgtgctcttccCTTGCAAAACTCACTCTCAACTCCCTNNNNNNNNNNGTTGGAGGCTCATCGTTCCCAGATGTTATCGAGGTCCGACCATGAGCGCAGTGAGGTGTGGGGacgaagagttcagagcagtgtga
105	1	168066271	168066378	GATcaaagtgcagatgtgctcttcaCTCTCAACTCCCTGAAAGACAGGAGANNNNNNNNNNGTTGGAGGCTCATCGTTCCCAGATGTTATCGAGGTCCGACCAGTGAGGTGTGGGGACAGGCCCaggaagagttcagagcagtgtga
106	1	168066285	168066388	CGCcaaagtgcagatgtgctcttccCTGTGATCCTGTTGGAAATGCTGAAGNNNNNNNNNNGTTGGAGGCTCATCGTTCCCAGATGTTATCGAGGTCCGACAAAGGAAATCTGTGCTTTGAGCCttgaagagttcagagcagtgtga
107	1	168066351	168066465	TAAcaaagtgcagatgtgctcttcgGTTCCCGATAATACCGGTCCCCAAAGNNNNNNNNNNGTTGGAGGCTCATCGTTCCCAGATGTTATCGAGGTCCGACGAGTGGCTGAGAGGACCACAGATttgaagagttcagagcagtgtga
108	1	168066364	168066480	CcaaagtgcagatgtgctcttccGAACTGTCTTGTTCCAGAGTCCATAGATNNNNNNNNNNGTTGGAGGCTCATCGTTCCCAGATGTTATCGAGGTCCGACGGCTATCCTAACAATGCCCAAGTtagaagagttcagagcagtgtga
109	1	168066446	168066556	TACcaaagtgcagatgtgctcttcaAAGGACAGCCATGTGGCCCAAGTCTCNNNNNNNNNNGTTGGAGGCTCATCGTTCCCAGATGTTATCGAGGTCCGACGAAGTCCTCTGTCGTTGCACAAAtggaagagttcagagcagtgtga
110	1	168066475	168066592	TGAcaaagtgcagatgtgctcttcgCCTCAGAGGCGATGACAACCATGTAGNNNNNNNNNNGTTGGAGGCTCATCGTTCCCAGATGTTATCGAGGTCCGACCAAAGCACATGCCCAGTAGTTCTttgaagagttcagagcagtgtga
111	1	168073654	168073762	ACCcaaagtgcagatgtgctcttccCTCAGAGGCGATGACAACCATGTAGGNNNNNNNNNNGTTGGAGGCTCATCGTTCCCAGATGTTATCGAGGTCCGACCCCAGTAGTTCTTTGCGAACTGTctgaagagttcagagcagtgtga
112	1	168073657	168073763	ATTcaaagtgcagatgtgctcttcgATGGTGATGAGGGCTTTGCACTGGTTNNNNNNNNNNGTTGGAGGCTCATCGTTCCCAGATGTTATCGAGGTCCGACAGACAGCGCTGGCAAAGGACAGCcagaagagttcagagcagtgtga
113	1	168073694	168073801	TACcaaagtgcagatgtgctcttctTTGCACTGGTTGGCCGAGTAGACCACNNNNNNNNNNGTTGGAGGCTCATCGTTCCCAGATGTTATCGAGGTCCGACAAGTCTCCAGGCTCGGGGAGACGgagaagagttcagagcagtgtga
114	1	168073761	168073866	GATcaaagtgcagatgtgctcttcgAGGTGGAGGTGCTGGAGTTCTTCCTCNNNNNNNNNNGTTGGAGGCTCATCGTTCCCAGATGTTATCGAGGTCCGACATGTAGGGGCCCCAGGTGACCATgagaagagttcagagcagtgtga
115	1	168073773	168073876	TGTcaaagtgcagatgtgctcttccCTCTGAGCATCCTCCTCCACGATGACNNNNNNNNNNGTTGGAGGCTCATCGTTCCCAGATGTTATCGAGGTCCGACGAGGACCACCAGGATGGTGATGAgggaagagttcagagcagtgtga
116	1	168073812	168073916	GCGcaaagtgcagatgtgctcttcgCGGAAGATGAAGCCATAGCACACCAGNNNNNNNNNNGTTGGAGGCTCATCGTTCCCAGATGTTATCGAGGTCCGACCACCCTGAAAGGCATTCCTCCTGctgaagagttcagagcagtgtga
117	1	168073854	168073966	TTGcaaagtgcagatgtgctcttcgATGAAGCCATAGCACACCAGCATGACNNNNNNNNNNGTTGGAGGCTCATCGTTCCCAGATGTTATCGAGGTCCGACAAAGGCATTCCTCCTGCTGCCTGaagaagagttcagagcagtgtga
118	1	168073874	168073971	CAGcaaagtgcagatgtgctcttccCAAGCAGCCACACACATCCATTTGAANNNNNNNNNNGTTGGAGGCTCATCGTTCCCAGATGTTATCGAGGTCCGACATGACGACTGTGCCACAGTGCACctgaagagttcagagcagtgtga
119	1	168073926	168074038	CAGcaaagtgcagatgtgctcttccCAAGCAGCCACACACATCCATTTGAANNNNNNNNNNGTTGGAGGCTCATCGTTCCCAGATGTTATCGAGGTCCGACATGACGACTGTGCCACAGTGCACctgaagagttcagagcagtgtga
120	1	168073976	168074073	GTGcaaagtgcagatgtgctcttcgCGAGTGAAGCCAGATGTAGACAAGTGNNNNNNNNNNGTTGGAGGCTCATCGTTCCCAGATGTTATCGAGGTCCGACAAGAGGGCACACCAGATCTGCCAgagaagagttcagagcagtgtga
121	1	168074015	168074128	CCGcaaagtgcagatgtgctcttccCAGATGTAGACAAGTGCCATCACAGCNNNNNNNNNNGTTGGAGGCTCATCGTTCCCAGATGTTATCGAGGTCCGACGATCTGCCAGAAGGCCGTGTAGCcagaagagttcagagcagtgtga
122	1	168074047	168074151	GACcaaagtgcagatgtgctcttcaGTAGCTAGAAAAGGGATGGAGGGAGGNNNNNNNNNNGTTGGAGGCTCATCGTTCCCAGATGTTATCGAGGTCCGACGTCAAACTCCACGGATGACCAACcagaagagttcagagcagtgtga
123	1	168074049	168074156	ATGcaaagtgcagatgtgctcttcgATGGAGGGAGGCAAGAGAGAGAAGTCNNNNNNNNNNGTTGGAGGCTCATCGTTCCCAGATGTTATCGAGGTCCGACGATGACCAACCAAACAGGGGTGGcagaagagttcagagcagtgtga
124	1	168074049	168074162	TCTcaaagtgcagatgtgctcttcgGGTTGGATGTTTCTAAAAGCAGCACCNNNNNNNNNNGTTGGAGGCTCATCGTTCCCAGATGTTATCGAGGTCCGACCTGTGATCTTCATGGGGTACACCatgaagagttcagagcagtgtga
125	1	168104051	168104166	GcaaagtgcagatgtgctcttcgTCTCCCCAGACAAGTTATATAGACTGCANNNNNNNNNNGTTGGAGGCTCATCGTTCCCAGATGTTATCGAGGTCCGACGGTACAGGACAGCATAGTAGCTAGAaagaagagttcagagcagtgtga
126	1	168104108	168104220	CGCcaaagtgcagatgtgctcttcaGCAGGTAGAGGAGGGCAGAGAAGTTGNNNNNNNNNNGTTGGAGGCTCATCGTTCCCAGATGTTATCGAGGTCCGACGAACTAAGGCAGTCAGAGGGACActgaagagttcagagcagtgtga
127	1	168104127	168104229	CCGcaaagtgcagatgtgctcttcgCAGGTAGAGGAGGGCAGAGAAGTTGCNNNNNNNNNNGTTGGAGGCTCATCGTTCCCAGATGTTATCGAGGTCCGACCTAAGGCAGTCAGAGGGACACTGcagaagagttcagagcagtgtga
128	1	168105418	168105529	TGAcaaagtgcagatgtgctcttccCAAAGATCCATTCCCTGCGGATGGAGNNNNNNNNNNGTTGGAGGCTCATCGTTCCCAGATGTTATCGAGGTCCGACCCCGTCAGTAATCCCTCAATTCTCtagaagagttcagagcagtgtga
129	1	168105511	168105624	AGGcaaagtgcagatgtgctcttcgAAGTTGGACAGAGTCAGGCTGAAGACNNNNNNNNNNGTTGGAGGCTCATCGTTCCCAGATGTTATCGAGGTCCGACGTTAGCATGCTGGCAGAGCTGATcagaagagttcagagcagtgtga
130	1	168105574	168105691	CTTcaaagtgcagatgtgctcttcaGAGTCAGGCTGAAGACGAACTTGTTGNNNNNNNNNNGTTGGAGGCTCATCGTTCCCAGATGTTATCGAGGTCCGACGCAGAGCTGATCAGCAGGTAGAGgagaagagttcagagcagtgtga
131	1	168105635	168105746	CACcaaagtgcagatgtgctcttcgGTAGGACTTCTTGTACAAGGTGACCANNNNNNNNNNGTTGGAGGCTCATCGTTCCCAGATGTTATCGAGGTCCGACCACCACACTACACCAAAGATCCAttgaagagttcagagcagtgtga
132	1	168106586	168106689	AGAcaaagtgcagatgtgctcttcaCAAAAATGGTGATGACAATGATGGCGNNNNNNNNNNGTTGGAGGCTCATCGTTCCCAGATGTTATCGAGGTCCGACGTCACCACAAAAGGCAGCACCAAcagaagagttcagagcagtgtga
133	1	168106586	168106693	CGcaaagtgcagatgtgctcttcaATGGTGATGACAATGATGGCGATGAACNNNNNNNNNNGTTGGAGGCTCATCGTTCCCAGATGTTATCGAGGTCCGACCAACACGGACAGCAGGAAGTTGGacgaagagttcagagcagtgtga
134	1	168250280	168250379	TACcaaagtgcagatgtgctcttcgTGAGATTACTCAGCTCCTTCCTGCAGNNNNNNNNNNGTTGGAGGCTCATCGTTCCCAGATGTTATCGAGGTCCGACCTGAGGGTGAGGAGGTAGGACTTctgaagagttcagagcagtgtga
135	1	168250292	168250401	TACcaaagtgcagatgtgctcttcgTGAGATTACTCAGCTCCTTCCTGCAGNNNNNNNNNNGTTGGAGGCTCATCGTTCCCAGATGTTATCGAGGTCCGACCTGAGGGTGAGGAGGTAGGACTTctgaagagttcagagcagtgtga
136	1	168250333	168250446	TACcaaagtgcagatgtgctcttcgGAGTTGAGGCTCATGGTCAGTGCACCNNNNNNNNNNGTTGGAGGCTCATCGTTCCCAGATGTTATCGAGGTCCGACGTTTCCCAGGCAGACAAAAATGGtggaagagttcagagcagtgtga
137	1	168250388	168250492	CGTcaaagtgcagatgtgctcttcaCGACTGGAAAGATAAGGCAGGACCAGNNNNNNNNNNGTTGGAGGCTCATCGTTCCCAGATGTTATCGAGGTCCGACGATGAACTGGGTGATGATGACGCccgaagagttcagagcagtgtga
138	1	168250388	168250501	caaagtgcagatgtgctcttccCAGGGGACAGGAAAAGATTCATCAAATCANNNNNNNNNNGTTGGAGGCTCATCGTTCCCAGATGTTATCGAGGTCCGACCACCCTCCTCCTCAGTGAGATTActgaagagttcagagcagtgtga
139	1	168250457	168250573	caaagtgcagatgtgctcttcgGACAGGAAAAGATTCATCAAATCACATCGNNNNNNNNNNGTTGGAGGCTCATCGTTCCCAGATGTTATCGAGGTCCGACCCCTCCTCCTCAGTGAGATTACTcagaagagttcagagcagtgtga
140	1	168250502	168250619	caaagtgcagatgtgctcttcgAAAAGATTCATCAAATCACATCGTCTCCANNNNNNNNNNGTTGGAGGCTCATCGTTCCCAGATGTTATCGAGGTCCGACCCCTCCTCCTCAGTGAGATTACTcagaagagttcagagcagtgtga
141	1	168260326	168260440	CATcaaagtgcagatgtgctcttcaGTTCCAGTTCAGCCCATTCTGTCTTCNNNNNNNNNNGTTGGAGGCTCATCGTTCCCAGATGTTATCGAGGTCCGACGAGACAGGCTTAGCAGCACACAGctgaagagttcagagcagtgtga
142	1	168260333	168260437	CAGcaaagtgcagatgtgctcttccCCTCTGACCACACAGTGCTCCTTCACNNNNNNNNNNGTTGGAGGCTCATCGTTCCCAGATGTTATCGAGGTCCGACCACTCAGGCTTCCTGACTGGTCCctgaagagttcagagcagtgtga
143	1	168260394	168260492	CAGcaaagtgcagatgtgctcttccACACAGTGCTCCTTCACCTCTCAGAGNNNNNNNNNNGTTGGAGGCTCATCGTTCCCAGATGTTATCGAGGTCCGACGTCCCTGCTGGCAGTGGAGTTTAcagaagagttcagagcagtgtga
144	1	168260434	168260540	TGTcaaagtgcagatgtgctcttcgCTTCTCCCCACACCCTTTGCCCTGAGNNNNNNNNNNGTTGGAGGCTCATCGTTCCCAGATGTTATCGAGGTCCGACCATCCGGCGGCGCCGGGCCACTTctgaagagttcagagcagtgtga
145	1	168260487	168260595	TGTcaaagtgcagatgtgctcttcgCTTCTCCCCACACCCTTTGCCCTGAGNNNNNNNNNNGTTGGAGGCTCATCGTTCCCAGATGTTATCGAGGTCCGACCATCCGGCGGCGCCGGGCCACTTctgaagagttcagagcagtgtga
146	1	168260500	168260610	TGCcaaagtgcagatgtgctcttcgCCCTCCCATCCAGCGGACTGTTTAGGNNNNNNNNNNGTTGGAGGCTCATCGTTCCCAGATGTTATCGAGGTCCGACGCTCACCTGGTCCTCACGGATTCcagaagagttcagagcagtgtga
147	1	168260583	168260699	TGCcaaagtgcagatgtgctcttcgCCCTCCCATCCAGCGGACTGTTTAGGNNNNNNNNNNGTTGGAGGCTCATCGTTCCCAGATGTTATCGAGGTCCGACGCTCACCTGGTCCTCACGGATTCcagaagagttcagagcagtgtga
148	1	168260603	168260706	CGAcaaagtgcagatgtgctcttcaGCAGAATGGGGTGGGCCTCTCAGAAGNNNNNNNNNNGTTGGAGGCTCATCGTTCCCAGATGTTATCGAGGTCCGACCTGAGCGGGACGTGGAGTCTCTTgggaagagttcagagcagtgtga
149	1	168262274	168262391	CGAcaaagtgcagatgtgctcttcaGCAGAATGGGGTGGGCCTCTCAGAAGNNNNNNNNNNGTTGGAGGCTCATCGTTCCCAGATGTTATCGAGGTCCGACCTGAGCGGGACGTGGAGTCTCTTgggaagagttcagagcagtgtga
150	1	168262355	168262452	TTTcaaagtgcagatgtgctcttccCAACATCTTCCCACAAAGAGCTCCAGNNNNNNNNNNGTTGGAGGCTCATCGTTCCCAGATGTTATCGAGGTCCGACGCACGCACCTACGCCCTCCCATCcagaagagttcagagcagtgtga
151	1	168262362	168262462	AcaaagtgcagatgtgctcttcgCTCTGTTAATACCACAGTGAATTCGTCCNNNNNNNNNNGTTGGAGGCTCATCGTTCCCAGATGTTATCGAGGTCCGACCACAGTCCCATTCTCCTCCTCCAgtgaagagttcagagcagtgtga
152	1	168262391	168262505	GAGcaaagtgcagatgtgctcttctGTTAATACCACAGTGAATTCGTCCCGNNNNNNNNNNGTTGGAGGCTCATCGTTCCCAGATGTTATCGAGGTCCGACCACAGTCCCATTCTCCTCCTCCAgtgaagagttcagagcagtgtga
153	1	168262437	168262551	TCTcaaagtgcagatgtgctcttccATCTGCTCAATGTGGTGGAGAGTGAGNNNNNNNNNNGTTGGAGGCTCATCGTTCCCAGATGTTATCGAGGTCCGACAAGTGAGGGAAGGAAGAAGCTAGaagaagagttcagagcagtgtga
154	1	168262460	168262558	CATcaaagtgcagatgtgctcttcgTGAGCTTCAGGCAGGGAGGGAAAAAGNNNNNNNNNNGTTGGAGGCTCATCGTTCCCAGATGTTATCGAGGTCCGACGAAGAAGCTAGAAGCAGGCAAGTtggaagagttcagagcagtgtga
155	1	168266783	168266881	GAGcaaagtgcagatgtgctcttcaACTTCAGATCATCCTGGAGGATGCACNNNNNNNNNNGTTGGAGGCTCATCGTTCCCAGATGTTATCGAGGTCCGACAAAGTTCGAGAAGTGCCTATGGCcagaagagttcagagcagtgtga
156	1	168266814	168266931	caaagtgcagatgtgctcttcgGAAGTCACTAATGAGATGATTGTGACCAANNNNNNNNNNGTTGGAGGCTCATCGTTCCCAGATGTTATCGAGGTCCGACATGGCACTGTTTCTCATCTGCTCaagaagagttcagagcagtgtga
157	1	168266876	168266973	GTcaaagtgcagatgtgctcttctAATGAGATGATTGTGACCAAGAATGGCNNNNNNNNNNGTTGGAGGCTCATCGTTCCCAGATGTTATCGAGGTCCGACATGGCACTGTTTCTCATCTGCTCaagaagagttcagagcagtgtga
158	1	168266929	168267046	caaagtgcagatgtgctcttcaGGAGAGATGAGACCCCTTGAATATTGAAGNNNNNNNNNNGTTGGAGGCTCATCGTTCCCAGATGTTATCGAGGTCCGACCTACGGAGAAGCAACTTCAGATCatgaagagttcagagcagtgtga
159	1	168266936	168267053	GCCcaaagtgcagatgtgctcttccTCAGAGGCGGCGGGATCTGATTAAACNNNNNNNNNNGTTGGAGGCTCATCGTTCCCAGATGTTATCGAGGTCCGACGGCAGAGATTCAAGGAAGTCACTaagaagagttcagagcagtgtga
160	1	168266983	168267091	ACGcaaagtgcagatgtgctcttccCCAATGCCATGTACTCCCTCCTGCTGNNNNNNNNNNGTTGGAGGCTCATCGTTCCCAGATGTTATCGAGGTCCGACTTCCGTGGAAGGTCTCAGTATTGaggaagagttcagagcagtgtga
161	1	168269550	168269651	CCTcaaagtgcagatgtgctcttcgACCCCAATGCCATGTACTCCCTCCTGNNNNNNNNNNGTTGGAGGCTCATCGTTCCCAGATGTTATCGAGGTCCGACGAAGGTCTCAGTATTGAGAGGCCccgaagagttcagagcagtgtga
162	1	168269612	168269709	GGAcaaagtgcagatgtgctcttcgCTGGAAGTACGTCAACGGGGAATGGGNNNNNNNNNNGTTGGAGGCTCATCGTTCCCAGATGTTATCGAGGTCCGACTGGCTAAGTTTCTGCCTTTCCTTTtagaagagttcagagcagtgtga
163	1	168269652	168269757	CCTcaaagtgcagatgtgctcttctCTCCAGCCACAGCTGCGTCTACATTCNNNNNNNNNNGTTGGAGGCTCATCGTTCCCAGATGTTATCGAGGTCCGACAGTCCTAAAGATTAGTGTCACAGGGttgaagagttcagagcagtgtga
164	1	168269657	168269770	ACCcaaagtgcagatgtgctcttccTGGATGAAAGCTCCCATCTCCTTCAGNNNNNNNNNNGTTGGAGGCTCATCGTTCCCAGATGTTATCGAGGTCCGACCTGGACTTTGTCCCTACGGACAGtcgaagagttcagagcagtgtga
165	1	168274157	168274254	ACAcaaagtgcagatgtgctcttccATCTCCTTCAGCAAAGTGAAGCTGACNNNNNNNNNNGTTGGAGGCTCATCGTTCCCAGATGTTATCGAGGTCCGACCTACGGACAGTCACCGCTGGAAGtagaagagttcagagcagtgtga
166	1	168274218	168274331	AGcaaagtgcagatgtgctcttcgCCTCCCCACAACACCAATCAAGAAATANNNNNNNNNNGTTGGAGGCTCATCGTTCCCAGATGTTATCGAGGTCCGACTACATTCACCCGGACTCCCCCAActgaagagttcagagcagtgtga
167	1	168274222	168274338	caaagtgcagatgtgctcttccACAACACCAATCAAGAAATATCAAGGGTGNNNNNNNNNNGTTGGAGGCTCATCGTTCCCAGATGTTATCGAGGTCCGACCAACTTTGGGGCCCACTGGATGAaagaagagttcagagcagtgtga
168	1	168274222	168274339	CAcaaagtgcagatgtgctcttcaTTCTCTGCATAAATATGAACCCCAGGTNNNNNNNNNNGTTGGAGGCTCATCGTTCCCAGATGTTATCGAGGTCCGACCTAGGATTTGAAATGTGTGTCCCTAacgaagagttcagagcagtgtga
169	1	168274306	168274405	GACcaaagtgcagatgtgctcttcgGTAACAAACTGCTCCTTCCCTGAAACNNNNNNNNNNGTTGGAGGCTCATCGTTCCCAGATGTTATCGAGGTCCGACATACACGGGGCTTTGCTTTTCTCctgaagagttcagagcagtgtga
170	1	168274337	168274441	TCAcaaagtgcagatgtgctcttctGCTCCTTCCCTGAAACCCAGTTCATANNNNNNNNNNGTTGGAGGCTCATCGTTCCCAGATGTTATCGAGGTCCGACGGGCTTTGCTTTTCTCCTCTTTCtcgaagagttcagagcagtgtga
171	1	168274383	168274483	AAcaaagtgcagatgtgctcttcaGAATGAGGAGGTAAGAGTGTGTGTGTGNNNNNNNNNNGTTGGAGGCTCATCGTTCCCAGATGTTATCGAGGTCCGACCCTGCCTCGACAGATAATGTTGAatgaagagttcagagcagtgtga
172	1	168274408	168274512	CGGcaaagtgcagatgtgctcttctGTGTGTGTGTGTAACTGTCACCTGGGNNNNNNNNNNGTTGGAGGCTCATCGTTCCCAGATGTTATCGAGGTCCGACCAGGTTCACATAGTGCGTGTTGGaagaagagttcagagcagtgtga
173	1	168277909	168278022	CTGcaaagtgcagatgtgctcttcgTGTGTAACTGTCACCTGGGAGATCATNNNNNNNNNNGTTGGAGGCTCATCGTTCCCAGATGTTATCGAGGTCCGACAAGTGCCCATCGAATGGTAACAAacgaagagttcagagcagtgtga
174	1	168277939	168278036	caaagtgcagatgtgctcttcgGTTTTACAGAAGACAAAGGGTTCTGTTTGNNNNNNNNNNGTTGGAGGCTCATCGTTCCCAGATGTTATCGAGGTCCGACGGTGATTAAGTGCTGGAGTAAGCaagaagagttcagagcagtgtga
175	1	168277983	168278095	caaagtgcagatgtgctcttcaCTAACACTTCTTGTCTTTGTAAATGCAAGNNNNNNNNNNGTTGGAGGCTCATCGTTCCCAGATGTTATCGAGGTCCGACAAAGGGCCTCTGCCTCTCAGAGTgcgaagagttcagagcagtgtga
176	1	168278027	168278140	CcaaagtgcagatgtgctcttcaAAATCAAGTACAATCCTTTTGCCAAAGCNNNNNNNNNNGTTGGAGGCTCATCGTTCCCAGATGTTATCGAGGTCCGACAAGGGAAGGAAAAGAGAGGGAATTaagaagagttcagagcagtgtga
177	1	168278090	168278188	caaagtgcagatgtgctcttcaTCTTCTAATGAATGATTTATGCAAATACANNNNNNNNNNGTTGGAGGCTCATCGTTCCCAGATGTTATCGAGGTCCGACTGTTTGCCCATGTGTATCCTACTTttgaagagttcagagcagtgtga
178	1	168281833	168281930	caaagtgcagatgtgctcttcaATGAATGATTTATGCAAATACAAATGTGGNNNNNNNNNNGTTGGAGGCTCATCGTTCCCAGATGTTATCGAGGTCCGACGCCCATGTGTATCCTACTTTTACTAAcagaagagttcagagcagtgtga
179	1	168281833	168281948	caaagtgcagatgtgctcttcaTTATCTTGAAAGGAACTAGACTAGTAGCANNNNNNNNNNGTTGGAGGCTCATCGTTCCCAGATGTTATCGAGGTCCGACCAAGATAACGGCTCTCAAAATCAAGTacgaagagttcagagcagtgtga
180	1	168281931	168282048	TcaaagtgcagatgtgctcttctCTTTCAGAAATCACCTAAGAGACGTACCNNNNNNNNNNGTTGGAGGCTCATCGTTCCCAGATGTTATCGAGGTCCGACGAGCTTAGGAAAAAGGTGTTTGGTTttgaagagttcagagcagtgtga
181	1	168281936	168282053	TTTcaaagtgcagatgtgctcttccCTATTCTCACTGTGAGTTGGGTGTACNNNNNNNNNNGTTGGAGGCTCATCGTTCCCAGATGTTATCGAGGTCCGACATTTTGGGTATGCTTTATAGTGGACAtagaagagttcagagcagtgtga
182	1	168282049	168282148	CTGcaaagtgcagatgtgctcttcgCTGTACCTGGAGCCAGCTCCTTCCACNNNNNNNNNNGTTGGAGGCTCATCGTTCCCAGATGTTATCGAGGTCCGACCAGCCATGGTGCATTTTCTTTACTctgaagagttcagagcagtgtga
183	1	168282054	168282153	CTCcaaagtgcagatgtgctcttccCAGCTCCTTCCACACTCAGACTCTTTNNNNNNNNNNGTTGGAGGCTCATCGTTCCCAGATGTTATCGAGGTCCGACCCATGGTGCATTTTCTTTACTCTTTCaggaagagttcagagcagtgtga
184	1	168282114	168282212	AGcaaagtgcagatgtgctcttcgGATCTTTTCCAATCCAGATGGAGTGTGNNNNNNNNNNGTTGGAGGCTCATCGTTCCCAGATGTTATCGAGGTCCGACCTGGCATCAGTGTCATTTACAAGAAttgaagagttcagagcagtgtga
185	1	168282152	168282263	AGAcaaagtgcagatgtgctcttcgCTCCCCACACCCACCATGGCTGTGAGNNNNNNNNNNGTTGGAGGCTCATCGTTCCCAGATGTTATCGAGGTCCGACTGTGGGAGTTCACAGACTCAGTCttgaagagttcagagcagtgtga
186	1	168282152	168282268	TAGcaaagtgcagatgtgctcttcaCACCCACCATGGCTGTGAGCACTATTNNNNNNNNNNGTTGGAGGCTCATCGTTCCCAGATGTTATCGAGGTCCGACGGAGTTCACAGACTCAGTCTTGGtggaagagttcagagcagtgtga
187	1	168282257	168282365	AGAcaaagtgcagatgtgctcttccACCCACCATGGCTGTGAGCACTATTCNNNNNNNNNNGTTGGAGGCTCATCGTTCCCAGATGTTATCGAGGTCCGACGGAGTTCACAGACTCAGTCTTGGtggaagagttcagagcagtgtga
188	1	180199629	180199732	AGCcaaagtgcagatgtgctcttcgTACATGCACAGAAACCATTCTCCCTCNNNNNNNNNNGTTGGAGGCTCATCGTTCCCAGATGTTATCGAGGTCCGACACAGCAGGAAACTCCAATTACCAgtgaagagttcagagcagtgtga
189	1	180199636	180199745	TGcaaagtgcagatgtgctcttcaCTCTGCTGATTAAACCCTTGGGGTATGNNNNNNNNNNGTTGGAGGCTCATCGTTCCCAGATGTTATCGAGGTCCGACCTCCTCTGCCTCTGCCTGCTCCCcagaagagttcagagcagtgtga
190	1	180199643	180199755	CcaaagtgcagatgtgctcttccAGTCAGGAGAAATGGATAAACAGCTAGGNNNNNNNNNNGTTGGAGGCTCATCGTTCCCAGATGTTATCGAGGTCCGACCTATTCGGGTCTCCGAGGACACCgggaagagttcagagcagtgtga
191	1	180199648	180199765	GGCcaaagtgcagatgtgctcttcaAAAGGAGTAGCTAAAGATGGAACCCCNNNNNNNNNNGTTGGAGGCTCATCGTTCCCAGATGTTATCGAGGTCCGACCAGGCTCCCTACCCTTCTGCGTAcagaagagttcagagcagtgtga
192	1	180199666	180199766	CATcaaagtgcagatgtgctcttcgGGACCTGACAGCTGGACTTCCTTATCNNNNNNNNNNGTTGGAGGCTCATCGTTCCCAGATGTTATCGAGGTCCGACGCCATGGTTATATTTTGCCCTAGGAtagaagagttcagagcagtgtga
193	1	180217297	180217411	TCAcaaagtgcagatgtgctcttcgGACTTCCTTATCCTCCACACCCCATGNNNNNNNNNNGTTGGAGGCTCATCGTTCCCAGATGTTATCGAGGTCCGACTCACTGGTCACCATCTTTATGTCTTctgaagagttcagagcagtgtga
194	1	180217347	180217461	ATCcaaagtgcagatgtgctcttccCAATCAATCCAGGGCCCAGGTAAGACNNNNNNNNNNGTTGGAGGCTCATCGTTCCCAGATGTTATCGAGGTCCGACCAACTGTTGTTATTTCCCCAAGTGAAttgaagagttcagagcagtgtga
195	1	180217410	180217507	GAAcaaagtgcagatgtgctcttccATTGGTCGTCTTGGGGGTTTACTTTANNNNNNNNNNGTTGGAGGCTCATCGTTCCCAGATGTTATCGAGGTCCGACTAATCTGCAAGTTTTCTCGGGACctgaagagttcagagcagtgtga
196	1	180217411	180217528	GCCcaaagtgcagatgtgctcttctCTTTTTCCTAGGGTGGCTTGGTCTAANNNNNNNNNNGTTGGAGGCTCATCGTTCCCAGATGTTATCGAGGTCCGACCATCCTGTCTGTACCCCACACCAacgaagagttcagagcagtgtga
197	1	180217472	180217580	CTCcaaagtgcagatgtgctcttctCTCTGTCTCTGCAGCCCCTACCCGTGNNNNNNNNNNGTTGGAGGCTCATCGTTCCCAGATGTTATCGAGGTCCGACGCTAGAAATAAAGCCATGGCCAGaagaagagttcagagcagtgtga
198	1	180217516	180217618	TCcaaagtgcagatgtgctcttccTACCCGTGCCTGTGGACCATCAGCAATNNNNNNNNNNGTTGGAGGCTCATCGTTCCCAGATGTTATCGAGGTCCGACGCTAGAAATAAAGCCATGGCCAGaagaagagttcagagcagtgtga
199	1	180217518	180217635	ACCcaaagtgcagatgtgctcttccCAGCTGTGACTTCACCCCCTTCTGTGNNNNNNNNNNGTTGGAGGCTCATCGTTCCCAGATGTTATCGAGGTCCGACGTGAACATTCCCTTCCCCTCTTTctgaagagttcagagcagtgtga
200	1	180217590	180217707	ACAcaaagtgcagatgtgctcttctGTGACTTCACCCCCTTCTGTGCTCTCNNNNNNNNNNGTTGGAGGCTCATCGTTCCCAGATGTTATCGAGGTCCGACCATTCCCTTCCCCTCTTTCTCTGtcgaagagttcagagcagtgtga
201	1	180235484	180235592	ACGcaaagtgcagatgtgctcttccCACCTGGACAGCAGTGGCCTCGCATCNNNNNNNNNNGTTGGAGGCTCATCGTTCCCAGATGTTATCGAGGTCCGACAGGAGCATTTCTCCTCGGAAACCcagaagagttcagagcagtgtga
202	1	180235494	180235592	TTGcaaagtgcagatgtgctcttctGGACAGCAGTGGCCTCGCATCCCTTCNNNNNNNNNNGTTGGAGGCTCATCGTTCCCAGATGTTATCGAGGTCCGACCATTTCTCCTCGGAAACCCAGCTgtgaagagttcagagcagtgtga
203	1	180235544	180235658	CCcaaagtgcagatgtgctcttccCATTCTCCTTCCTCACTGGATGGTTAANNNNNNNNNNGTTGGAGGCTCATCGTTCCCAGATGTTATCGAGGTCCGACCCACTTCGGCTGGTGTGGAGGTTctgaagagttcagagcagtgtga
204	1	180235581	180235688	GCCcaaagtgcagatgtgctcttccACAGCGATCCTTCCATGTGTAGAGTGNNNNNNNNNNGTTGGAGGCTCATCGTTCCCAGATGTTATCGAGGTCCGACCTAACCAGCATTGCTGTGTCCACctgaagagttcagagcagtgtga
205	1	180235637	180235747	GcaaagtgcagatgtgctcttccGATCCTTCCATGTGTAGAGTGCTTAGAANNNNNNNNNNGTTGGAGGCTCATCGTTCCCAGATGTTATCGAGGTCCGACCTAACCAGCATTGCTGTGTCCACctgaagagttcagagcagtgtga
206	1	180235637	180235754	TcaaagtgcagatgtgctcttcgTTATTACAGAAGTCATACTGGGAGAGGGNNNNNNNNNNGTTGGAGGCTCATCGTTCCCAGATGTTATCGAGGTCCGACGGTTAAGCAGGATCCTAGGAGCCtcgaagagttcagagcagtgtga
207	1	180235734	180235851	ACAcaaagtgcagatgtgctcttcgATGCAACGTAAGACACCCCCCTTTCTNNNNNNNNNNGTTGGAGGCTCATCGTTCCCAGATGTTATCGAGGTCCGACCTAGAGCGAGAGAGCGAGAGATCtcgaagagttcagagcagtgtga
208	1	180240445	180240555	ACcaaagtgcagatgtgctcttcaCACCCCCCTTTCTCGCTGATTTAATTCNNNNNNNNNNGTTGGAGGCTCATCGTTCCCAGATGTTATCGAGGTCCGACGAGAGAGCGAGAGATCTCCGTAGacgaagagttcagagcagtgtga
209	1	180240452	180240555	caaagtgcagatgtgctcttctTCTCGCTGATTTAATTCTAACAAGACAGCNNNNNNNNNNGTTGGAGGCTCATCGTTCCCAGATGTTATCGAGGTCCGACCGAGAGATCTCCGTAGACTGCGActgaagagttcagagcagtgtga
210	1	180240513	180240629	TTcaaagtgcagatgtgctcttctTTAATTCTAACAAGACAGCTAGCAGCCNNNNNNNNNNGTTGGAGGCTCATCGTTCCCAGATGTTATCGAGGTCCGACGATCTCCGTAGACTGCGACTCGCtggaagagttcagagcagtgtga
211	1	180240535	180240650	CGGcaaagtgcagatgtgctcttctTAATTCTAACAAGACAGCTAGCAGCCNNNNNNNNNNGTTGGAGGCTCATCGTTCCCAGATGTTATCGAGGTCCGACCTCGCTGGCTTTCGCTCCGAGATgagaagagttcagagcagtgtga
212	1	180240602	180240713	TAAcaaagtgcagatgtgctcttccCTCACAGAGATTCCCCAGTGCGCTGGNNNNNNNNNNGTTGGAGGCTCATCGTTCCCAGATGTTATCGAGGTCCGACACCTGTACAACTATATGCAACAGCTctgaagagttcagagcagtgtga
213	1	180240602	180240719	GCAcaaagtgcagatgtgctcttcaGTTCATCCTGAAGGTCCTGGACAGACNNNNNNNNNNGTTGGAGGCTCATCGTTCCCAGATGTTATCGAGGTCCGACCCATCAGCAGAGTGGGAAGGCACccgaagagttcagagcagtgtga
214	1	180240869	180240975	TAGcaaagtgcagatgtgctcttccAAGTGTGCAGACTGCCAGATGCAGCTNNNNNNNNNNGTTGGAGGCTCATCGTTCCCAGATGTTATCGAGGTCCGACCTCACAGTGCCTCTCTCTCCTCTtcgaagagttcagagcagtgtga
215	1	180240887	180240991	ACCcaaagtgcagatgtgctcttcgCAGCTGGCGGACAGGTGCTTCTCCAGNNNNNNNNNNGTTGGAGGCTCATCGTTCCCAGATGTTATCGAGGTCCGACTCACAGTGCCTCTCTCTCCTCTTccgaagagttcagagcagtgtga
216	1	180240962	180241072	AAcaaagtgcagatgtgctcttcgACTTCTTCAAGTAAGTCAGAACGGTCCNNNNNNNNNNGTTGGAGGCTCATCGTTCCCAGATGTTATCGAGGTCCGACACATCCTGGACAAGTTCATCCTGaagaagagttcagagcagtgtga
217	1	180240986	180241101	CCGcaaagtgcagatgtgctcttccCTGGCCTGTCTCTGCCTCTCCCCAAGNNNNNNNNNNGTTGGAGGCTCATCGTTCCCAGATGTTATCGAGGTCCGACCACAGCTCCTGCCTCAAGTGTGCaggaagagttcagagcagtgtga
218	1	180241058	180241172	GGCcaaagtgcagatgtgctcttctCTCCCCAAGCAGTGAGGGGGAAGTTTNNNNNNNNNNGTTGGAGGCTCATCGTTCCCAGATGTTATCGAGGTCCGACCAGCTCCTGCCTCAAGTGTGCAGacgaagagttcagagcagtgtga
219	1	180241061	180241173	ATAcaaagtgcagatgtgctcttcgCAGGTAAATCCTGGAGCTGAGAGGATNNNNNNNNNNGTTGGAGGCTCATCGTTCCCAGATGTTATCGAGGTCCGACCTACTGCAAGGAGGACTTCTTCAaggaagagttcagagcagtgtga
220	1	180243258	180243355	GAAcaaagtgcagatgtgctcttccCAGGACTTTGTCTACCACCTGCACTGNNNNNNNNNNGTTGGAGGCTCATCGTTCCCAGATGTTATCGAGGTCCGACGAAGTTGGGGGAAGCCAGATCCCttgaagagttcagagcagtgtga
221	1	180243294	180243406	CTGcaaagtgcagatgtgctcttccCAGGACTTTGTCTACCACCTGCACTGNNNNNNNNNNGTTGGAGGCTCATCGTTCCCAGATGTTATCGAGGTCCGACGAAGCCAGATCCCTTGCTCCCTGtggaagagttcagagcagtgtga
222	1	180243296	180243412	AGCcaaagtgcagatgtgctcttcgGACGAATTCTACCTCATGGAGGACGGNNNNNNNNNNGTTGGAGGCTCATCGTTCCCAGATGTTATCGAGGTCCGACGACAGGCGCTTCGGCACAAAATGcagaagagttcagagcagtgtga
223	1	180243326	180243428	AGAcaaagtgcagatgtgctcttcgCTGGTGTGCAAGGAAGACTACGAGACNNNNNNNNNNGTTGGAGGCTCATCGTTCCCAGATGTTATCGAGGTCCGACAGGGTATCCCCCCAACCCAGGTGgtgaagagttcagagcagtgtga
224	1	180243360	180243473	TTTcaaagtgcagatgtgctcttccATGGTCCCCTCTCCAGGCCTTTGTTTNNNNNNNNNNGTTGGAGGCTCATCGTTCCCAGATGTTATCGAGGTCCGACCACTGCTTTGCTTGCATCATCTGcagaagagttcagagcagtgtga
225	1	180243400	180243512	TTTcaaagtgcagatgtgctcttccATGGTCCCCTCTCCAGGCCTTTGTTTNNNNNNNNNNGTTGGAGGCTCATCGTTCCCAGATGTTATCGAGGTCCGACCACTGCTTTGCTTGCATCATCTGcagaagagttcagagcagtgtga
226	1	180243409	180243510	AACcaaagtgcagatgtgctcttccCCTCTCCAGGCCTTTGTTTGGGCCACNNNNNNNNNNGTTGGAGGCTCATCGTTCCCAGATGTTATCGAGGTCCGACCACTGCTTTGCTTGCATCATCTGcagaagagttcagagcagtgtga
227	1	180243481	180243593	CGTcaaagtgcagatgtgctcttccCACCTCTGAGAAGCGTCCCAGATCTCNNNNNNNNNNGTTGGAGGCTCATCGTTCCCAGATGTTATCGAGGTCCGACAGACAGCCAAGCAGAACGGTAAGcagaagagttcagagcagtgtga
228	1	180243520	180243636	CTAcaaagtgcagatgtgctcttcaCAGCCAAGCAGCTGGAGACATTAAAGNNNNNNNNNNGTTGGAGGCTCATCGTTCCCAGATGTTATCGAGGTCCGACTTAGGTGCAGAAAGGATGGAAGGgagaagagttcagagcagtgtga
229	1	180243562	180243679	TTGcaaagtgcagatgtgctcttcaCAGCCAAGCAGCTGGAGACATTAAAGNNNNNNNNNNGTTGGAGGCTCATCGTTCCCAGATGTTATCGAGGTCCGACCAGAAAGGATGGAAGGGAGGGTGtggaagagttcagagcagtgtga
230	1	180243603	180243708	CGTcaaagtgcagatgtgctcttcgCTGTCCTCAGAGACAGGCCTGGACATNNNNNNNNNNGTTGGAGGCTCATCGTTCCCAGATGTTATCGAGGTCCGACGTAAGCAGTGGTTTTTCCTTGCAgagaagagttcagagcagtgtga
231	1	180243645	180243742	AGAcaaagtgcagatgtgctcttcgGACATGAGGGTCGTACAGGTGAGATGNNNNNNNNNNGTTGGAGGCTCATCGTTCCCAGATGTTATCGAGGTCCGACAGATGACTCAGAGGCTGGAGCTAaggaagagttcagagcagtgtga
232	1	180243680	180243784	ATGcaaagtgcagatgtgctcttcgGACAGGGGTGGAAGGTATCCTGAGTGNNNNNNNNNNGTTGGAGGCTCATCGTTCCCAGATGTTATCGAGGTCCGACTTAAAGAATGCATACAAGAACTCCCCcagaagagttcagagcagtgtga
233	1	183907198	183907295	TGCcaaagtgcagatgtgctcttcgGGTGGAAGGTATCCTGAGTGACATCANNNNNNNNNNGTTGGAGGCTCATCGTTCCCAGATGTTATCGAGGTCCGACTTAAAGAATGCATACAAGAACTCCCCcagaagagttcagagcagtgtga
234	1	183907265	183907367	TCCcaaagtgcagatgtgctcttctTTCAGAACAGAAGGGCCAAAGAGAAANNNNNNNNNNGTTGGAGGCTCATCGTTCCCAGATGTTATCGAGGTCCGACCACTCCCAGACCTGTGCTCCATTcagaagagttcagagcagtgtga
235	1	191198936	191199041	CGTcaaagtgcagatgtgctcttccCAAAGAGAAACGCCTGAAGAAGGATGNNNNNNNNNNGTTGGAGGCTCATCGTTCCCAGATGTTATCGAGGTCCGACCCATTCAGGCTTCAGTCTGCTTCcagaagagttcagagcagtgtga
236	1	191198996	191199096	CATcaaagtgcagatgtgctcttcgCAGCAAGCAGGAGAAGGAGAGCTCTGNNNNNNNNNNGTTGGAGGCTCATCGTTCCCAGATGTTATCGAGGTCCGACCTGAGTATGTCCCTTGTGCTTGTgtgaagagttcagagcagtgtga
237	1	210717035	210717151	GATcaaagtgcagatgtgctcttcgAGGACTGTGGGGTTAGTGACAGTGAGNNNNNNNNNNGTTGGAGGCTCATCGTTCCCAGATGTTATCGAGGTCCGACTGGCAGGTTTGGTTTCAGAACAGaagaagagttcagagcagtgtga
238	1	210717127	210717232	AACcaaagtgcagatgtgctcttccTTAGGAAAGTCCCCTGGGAATCTGTANNNNNNNNNNGTTGGAGGCTCATCGTTCCCAGATGTTATCGAGGTCCGACGGGCAGTTCTATAAGAGCGTCAAgagaagagttcagagcagtgtga
239	1	227486347	227486444	AACcaaagtgcagatgtgctcttctTAGGAAAGTCCCCTGGGAATCTGTAANNNNNNNNNNGTTGGAGGCTCATCGTTCCCAGATGTTATCGAGGTCCGACGCAGTTCTATAAGAGCGTCAAGAGgagaagagttcagagcagtgtga
240	1	227486425	227486534	CACcaaagtgcagatgtgctcttcgGATTTATGGCAACGTGGGGGACGTTANNNNNNNNNNGTTGGAGGCTCATCGTTCCCAGATGTTATCGAGGTCCGACTCATGTGTGTTCCTAGGTTGTGAaggaagagttcagagcagtgtga
241	1	238727081	238727186	CGGcaaagtgcagatgtgctcttcgCTTCTCCATGGACGGGACAGGACAATNNNNNNNNNNGTTGGAGGCTCATCGTTCCCAGATGTTATCGAGGTCCGACATCAGAGTCCTGGCAGCTGACAAtagaagagttcagagcagtgtga
242	1	238727136	238727240	CTAcaaagtgcagatgtgctcttccCATGGACGGGACAGGACAATCCTATCNNNNNNNNNNGTTGGAGGCTCATCGTTCCCAGATGTTATCGAGGTCCGACCAGAGTCCTGGCAGCTGACAATAaagaagagttcagagcagtgtga
243	1	245017724	245017825	AGGcaaagtgcagatgtgctcttcaCAATCCTATCAGGACTTGAGGGATGGNNNNNNNNNNGTTGGAGGCTCATCGTTCCCAGATGTTATCGAGGTCCGACCGTTCTTTTGTCCACAGAGGATCAaagaagagttcagagcagtgtga
244	1	245017724	245017831	GAGcaaagtgcagatgtgctcttccCAGTCTCCATCCTCCATATCGTCCCTNNNNNNNNNNGTTGGAGGCTCATCGTTCCCAGATGTTATCGAGGTCCGACAACTTGGCCACACCAATAGGATTtagaagagttcagagcagtgtga
245	1	245017728	245017843	CGTcaaagtgcagatgtgctcttctCCTTTGCTCAATGGGCTGGATTACACNNNNNNNNNNGTTGGAGGCTCATCGTTCCCAGATGTTATCGAGGTCCGACCGTTACAGGCGGACAGTTAATGAatgaagagttcagagcagtgtga
246	1	245018203	245018301	CCTcaaagtgcagatgtgctcttcgCTCCTTTGCTCAATGGGCTGGATTACNNNNNNNNNNGTTGGAGGCTCATCGTTCCCAGATGTTATCGAGGTCCGACCGGACAGTTAATGAATGGGAGCTtcgaagagttcagagcagtgtga
247	1	245018231	245018331	TTAcaaagtgcagatgtgctcttcgCTGAGAGCCATGGCTGGGGGACCCACNNNNNNNNNNGTTGGAGGCTCATCGTTCCCAGATGTTATCGAGGTCCGACCCCCTATGGAATCCCCCAGTCTCcagaagagttcagagcagtgtga
248	1	245018250	245018356	TTAcaaagtgcagatgtgctcttcgCTGAGAGCCATGGCTGGGGGACCCACNNNNNNNNNNGTTGGAGGCTCATCGTTCCCAGATGTTATCGAGGTCCGACCCCCTATGGAATCCCCCAGTCTCcagaagagttcagagcagtgtga
249	1	245018279	245018376	AGGcaaagtgcagatgtgctcttcgGAAGCAGTGTAGGCTATCCCGACTTTNNNNNNNNNNGTTGGAGGCTCATCGTTCCCAGATGTTATCGAGGTCCGACCCTGCCATCCCACGCTCCTTTGCtcgaagagttcagagcagtgtga
250	1	245018309	245018406	CGTcaaagtgcagatgtgctcttccTTGGCTCGATGAAATGGATCATCCTCNNNNNNNNNNGTTGGAGGCTCATCGTTCCCAGATGTTATCGAGGTCCGACGGTGGACAGTAATTTGGGCATCAttgaagagttcagagcagtgtga
251	1	245018680	245018779	ATCcaaagtgcagatgtgctcttctTTTAAACTTCTCTCCTCCCCACCCTANNNNNNNNNNGTTGGAGGCTCATCGTTCCCAGATGTTATCGAGGTCCGACGAGTAAGCCAGACGCTGAGAGCCatgaagagttcagagcagtgtga
252	1	245018699	245018816	caaagtgcagatgtgctcttccCCTGGCTTGAGAGAATATCTTCAAGGATCNNNNNNNNNNGTTGGAGGCTCATCGTTCCCAGATGTTATCGAGGTCCGACCTGACATCTCCACAGGAAGCAGTgtgaagagttcagagcagtgtga
253	1	245018710	245018817	CcaaagtgcagatgtgctcttccCTTTTAAGGATCGAAAGTACGCCAATGTNNNNNNNNNNGTTGGAGGCTCATCGTTCCCAGATGTTATCGAGGTCCGACGACTTTCCAACTAGCCCAGGCTCttgaagagttcagagcagtgtga
254	1	245018744	245018861	ACTcaaagtgcagatgtgctcttccAAATACCCACCCCTACTGGATAACAGNNNNNNNNNNGTTGGAGGCTCATCGTTCCCAGATGTTATCGAGGTCCGACTCCCTCAAATACCTACACAAACTGTcagaagagttcagagcagtgtga
255	1	245018784	245018897	caaagtgcagatgtgctcttctTGTGACAGAATCCTTTAAATAAAAAGCCANNNNNNNNNNGTTGGAGGCTCATCGTTCCCAGATGTTATCGAGGTCCGACTCTATATGAGAACTCCAACTGCCATgagaagagttcagagcagtgtga
256	1	245018824	245018941	caaagtgcagatgtgctcttcaTAAAGGCACACAGTAATAATTAGTTGACGNNNNNNNNNNGTTGGAGGCTCATCGTTCCCAGATGTTATCGAGGTCCGACTGTTTCTCTATGTTTTGCTAGTCTGTaagaagagttcagagcagtgtga
257	1	245018863	245018971	caaagtgcagatgtgctcttcgAAAAATGAAGACACTAACTTGGCAGAGAANNNNNNNNNNGTTGGAGGCTCATCGTTCCCAGATGTTATCGAGGTCCGACCCAAGCCATTATTTTTCAGAATAGTGacgaagagttcagagcagtgtga
258	1	245019144	245019246	CCGcaaagtgcagatgtgctcttcgCAACATCCTCAGAAACCTTGGTAGCTNNNNNNNNNNGTTGGAGGCTCATCGTTCCCAGATGTTATCGAGGTCCGACTTGGGGCTCTCATTGTTTCTTCAtagaagagttcagagcagtgtga
259	1	245019180	245019289	GTGcaaagtgcagatgtgctcttccCTTTCCAGCCCTATTTTTCTACCCTCNNNNNNNNNNGTTGGAGGCTCATCGTTCCCAGATGTTATCGAGGTCCGACCATCCTTTCCATGAACTCCTTACCTtagaagagttcagagcagtgtga
260	1	245019191	245019292	caaagtgcagatgtgctcttctATAGGTTTCAGTGACAAAAACTGAGAACTNNNNNNNNNNGTTGGAGGCTCATCGTTCCCAGATGTTATCGAGGTCCGACCATGCTTCTTTTAAGGAAAAAAGCCAttgaagagttcagagcagtgtga
261	1	245019254	245019363	caaagtgcagatgtgctcttctAATTCAATATCCATAAAAAAGGAAAATTANNNNNNNNNNGTTGGAGGCTCATCGTTCCCAGATGTTATCGAGGTCCGACACTATCTGGCATAAGCAGATACAGAcagaagagttcagagcagtgtga
262	1	245019293	245019409	CGGcaaagtgcagatgtgctcttcgCTCTATGAGGCAGTCTTTGGGAACAGNNNNNNNNNNGTTGGAGGCTCATCGTTCCCAGATGTTATCGAGGTCCGACCCAAGTAGGAAAGCAGACAAGGAAaagaagagttcagagcagtgtga
263	1	245019341	245019450	caaagtgcagatgtgctcttcgAAATCTCAGAAATAACTGTATTCCTGGCANNNNNNNNNNGTTGGAGGCTCATCGTTCCCAGATGTTATCGAGGTCCGACTTGCTTGCAGTTTTTTTTAAGGCTActgaagagttcagagcagtgtga
264	1	245019371	245019487	caaagtgcagatgtgctcttctTTAAAGAAAAAACATCAATAAGCCACTCANNNNNNNNNNGTTGGAGGCTCATCGTTCCCAGATGTTATCGAGGTCCGACACTTCTTGTGAAGGTTTTGGAGAAATatgaagagttcagagcagtgtga
265	1	245019372	245019483	caaagtgcagatgtgctcttcgAAAAAACATCAATAAGCCACTCAAACTGTNNNNNNNNNNGTTGGAGGCTCATCGTTCCCAGATGTTATCGAGGTCCGACACTTCTTGTGAAGGTTTTGGAGAAATatgaagagttcagagcagtgtga
266	1	245019410	245019511	caaagtgcagatgtgctcttcaTAAGCCACTCAAACTGTTTTTAGGAAATGNNNNNNNNNNGTTGGAGGCTCATCGTTCCCAGATGTTATCGAGGTCCGACCTTGTGAAGGTTTTGGAGAAATATGTatgaagagttcagagcagtgtga
267	1	245019651	245019758	caaagtgcagatgtgctcttcaGATTGATTTTTGTAGCCACGATTGTTTCCNNNNNNNNNNGTTGGAGGCTCATCGTTCCCAGATGTTATCGAGGTCCGACACACTTCAATCCCTGAACAAGATCTTttgaagagttcagagcagtgtga
268	1	245019733	245019830	GcaaagtgcagatgtgctcttctCGTCCTCTGAAGTTCTACAAAAAGGAAANNNNNNNNNNGTTGGAGGCTCATCGTTCCCAGATGTTATCGAGGTCCGACTCAAGACTGATAAATCTTAGGAACTCaagaagagttcagagcagtgtga
269	1	245019735	245019850	CCAcaaagtgcagatgtgctcttcgAAATACTCTCTAAGAGCTCTGAGCCCNNNNNNNNNNGTTGGAGGCTCATCGTTCCCAGATGTTATCGAGGTCCGACGGAACTCAAAATACAATTAATGTACAtagaagagttcagagcagtgtga
270	1	245019803	245019909	GATcaaagtgcagatgtgctcttctGAGCCCAATTGCTTGTTAGGTTTGTGNNNNNNNNNNGTTGGAGGCTCATCGTTCCCAGATGTTATCGAGGTCCGACAGCACATAAGAAATTACTTACACCCTgcgaagagttcagagcagtgtga
271	1	245019832	245019948	TATcaaagtgcagatgtgctcttcgTGAGAGAGAGGAGCAGAAATGGACAGNNNNNNNNNNGTTGGAGGCTCATCGTTCCCAGATGTTATCGAGGTCCGACCTGGTTGTAGCCCTGAGATTGATttgaagagttcagagcagtgtga
272	1	245019896	245019997	AAAcaaagtgcagatgtgctcttctGAGTAACTACCACGGCCAGGAAAAACNNNNNNNNNNGTTGGAGGCTCATCGTTCCCAGATGTTATCGAGGTCCGACCATAAAGCTCACACCTTTCCAGACTaagaagagttcagagcagtgtga
273	1	245019901	245020000	CGGcaaagtgcagatgtgctcttcgGGTATGGATAGCCGATTCCACCACTTNNNNNNNNNNGTTGGAGGCTCATCGTTCCCAGATGTTATCGAGGTCCGACCCAGACTAAGCTACAGTTATCAATCAtggaagagttcagagcagtgtga
274	1	245019958	245020069	ATTcaaagtgcagatgtgctcttcgGTATGGATAGCCGATTCCACCACTTCNNNNNNNNNNGTTGGAGGCTCATCGTTCCCAGATGTTATCGAGGTCCGACCAGTTATCAATCATGCTTCCAGGGatgaagagttcagagcagtgtga
275	1	245019998	245020103	AcaaagtgcagatgtgctcttccTCTGTGGCATGTTGCCCCTCCTATTATANNNNNNNNNNGTTGGAGGCTCATCGTTCCCAGATGTTATCGAGGTCCGACATTACCTGGTTGTAGTTCCCTCTGttgaagagttcagagcagtgtga
276	1	245020027	245020125	CCGcaaagtgcagatgtgctcttccGATTCCCAGGGGCTAAAAGACAAGAGNNNNNNNNNNGTTGGAGGCTCATCGTTCCCAGATGTTATCGAGGTCCGACCTGTTGTAGTTCCCTCTGTTTGAGTaagaagagttcagagcagtgtga
277	1	245020044	245020161	caaagtgcagatgtgctcttctATATTGTACCCTACTTATACAGAAGACTTNNNNNNNNNNGTTGGAGGCTCATCGTTCCCAGATGTTATCGAGGTCCGACAAAACAGGGGCACGAGGGTATGGatgaagagttcagagcagtgtga
278	1	245020075	245020184	caaagtgcagatgtgctcttcaGGATTCCTCTAGATTGTTCCTTTTTCTCCNNNNNNNNNNGTTGGAGGCTCATCGTTCCCAGATGTTATCGAGGTCCGACCTTCCTCCACCGCCACCACCTCTctgaagagttcagagcagtgtga
279	1	245020078	245020175	GAGcaaagtgcagatgtgctcttccGTCCTCTATGGCCACCACCTCTGTTANNNNNNNNNNGTTGGAGGCTCATCGTTCCCAGATGTTATCGAGGTCCGACAGGAAGAAACTTCAGCTACATCCAAActgaagagttcagagcagtgtga
280	1	245020078	245020184	caaagtgcagatgtgctcttctCTTATTTTTATTGCTTTTCTTTGAGCCAGNNNNNNNNNNGTTGGAGGCTCATCGTTCCCAGATGTTATCGAGGTCCGACATCACTTGTTTCGATCCTGAACTAAAtagaagagttcagagcagtgtga
281	1	245020866	245020964	caaagtgcagatgtgctcttctATTTTTATTGCTTTTCTTTGAGCCAGTGTNNNNNNNNNNGTTGGAGGCTCATCGTTCCCAGATGTTATCGAGGTCCGACCGATCCTGAACTAAATACAGAACACTcagaagagttcagagcagtgtga
282	1	245020872	245020975	ACGcaaagtgcagatgtgctcttctTATATTGCTCCAAGAGTTTTTGGGCTNNNNNNNNNNGTTGGAGGCTCATCGTTCCCAGATGTTATCGAGGTCCGACCATATTGAATCCTCCACGTCCTCTatgaagagttcagagcagtgtga
283	1	245020875	245020990	AcaaagtgcagatgtgctcttccATAGGTTATTTCATCAAAGCACTCAGCTNNNNNNNNNNGTTGGAGGCTCATCGTTCCCAGATGTTATCGAGGTCCGACTGTTAAACTGGTTCTTGCCACTCTTatgaagagttcagagcagtgtga
284	1	245020904	245021008	caaagtgcagatgtgctcttcgTAAAGTTTCCTGCAGGAAACAAAGTCATANNNNNNNNNNGTTGGAGGCTCATCGTTCCCAGATGTTATCGAGGTCCGACGTGTTCTGTTTCTTTTCTGGTGGaagaagagttcagagcagtgtga
285	1	245020948	245021045	ATAcaaagtgcagatgtgctcttctTTAGAAACCCACCACGAATCCTCACANNNNNNNNNNGTTGGAGGCTCATCGTTCCCAGATGTTATCGAGGTCCGACGCCTTTTTGCTTTCTTCCTTATATTGctgaagagttcagagcagtgtga
286	1	245020969	245021066	CGcaaagtgcagatgtgctcttctTAATTTAGAAACCCACCACGAATCCTCNNNNNNNNNNGTTGGAGGCTCATCGTTCCCAGATGTTATCGAGGTCCGACCCTTTTTGCTTTCTTCCTTATATTGCtcgaagagttcagagcagtgtga
287	1	245021197	245021301	GcaaagtgcagatgtgctcttcaCAATCCTAAAGCTGACAATTCTTGAGGTNNNNNNNNNNGTTGGAGGCTCATCGTTCCCAGATGTTATCGAGGTCCGACGGCTTCTTCCTTCTGAAGTTCAACatgaagagttcagagcagtgtga
288	1	245021275	245021391	GAAcaaagtgcagatgtgctcttccTTTCATTTTGAGGACCGCATGTTCTGNNNNNNNNNNGTTGGAGGCTCATCGTTCCCAGATGTTATCGAGGTCCGACTGCTGGAAAAAATGTTAACTTTCAGGaggaagagttcagagcagtgtga
289	1	245021289	245021398	GcaaagtgcagatgtgctcttctATAGTCTTCATCTTTTGGGCAAACTACANNNNNNNNNNGTTGGAGGCTCATCGTTCCCAGATGTTATCGAGGTCCGACCATTCTTTTAAAAAGAAGATTTCACAcagaagagttcagagcagtgtga
290	1	245021364	245021481	CCTcaaagtgcagatgtgctcttccAAACTACAACAGCTTTTCGCTGGAAGNNNNNNNNNNGTTGGAGGCTCATCGTTCCCAGATGTTATCGAGGTCCGACTTCTTTTAAAAAGAAGATTTCACACAgtgaagagttcagagcagtgtga
291	1	245021394	245021503	caaagtgcagatgtgctcttcaGCAGCAGACACATTTGTCTTTAAAAAAAGNNNNNNNNNNGTTGGAGGCTCATCGTTCCCAGATGTTATCGAGGTCCGACTTCTGGTAGGTCTTTCCCCTCTActgaagagttcagagcagtgtga
292	1	245021447	245021549	caaagtgcagatgtgctcttctTTACAACCCTAAACATTAATTCTACACCANNNNNNNNNNGTTGGAGGCTCATCGTTCCCAGATGTTATCGAGGTCCGACCTGCTTTCTTCTGTGTTCTTTGCTTAtagaagagttcagagcagtgtga
293	1	245021457	245021573	caaagtgcagatgtgctcttctAATATTTTTCAATTTCAAAGCTACAGCGTNNNNNNNNNNGTTGGAGGCTCATCGTTCCCAGATGTTATCGAGGTCCGACGAAGCCTGCAAACAGGCACATTTttgaagagttcagagcagtgtga
294	1	245021549	245021646	caaagtgcagatgtgctcttctATTTTTCAATTTCAAAGCTACAGCGTACCNNNNNNNNNNGTTGGAGGCTCATCGTTCCCAGATGTTATCGAGGTCCGACCTGCAAACAGGCACATTTTTCTCctgaagagttcagagcagtgtga
295	1	245021554	245021660	AATcaaagtgcagatgtgctcttctCAATAAATTTCCCAAGACACTGGGGGNNNNNNNNNNGTTGGAGGCTCATCGTTCCCAGATGTTATCGAGGTCCGACAAAAAAGAAATTTATGTTTACAACCCtagaagagttcagagcagtgtga
296	1	245021966	245022063	CcaaagtgcagatgtgctcttcgCAACAGTGTGTTCAGTTTTCCAGTATCTNNNNNNNNNNGTTGGAGGCTCATCGTTCCCAGATGTTATCGAGGTCCGACACACCAATCTATCTAAATTATCAGTTaagaagagttcagagcagtgtga
297	1	245022000	245022115	AcaaagtgcagatgtgctcttcaGTATCTGCCATTTGCTTCTTAAAACCTGNNNNNNNNNNGTTGGAGGCTCATCGTTCCCAGATGTTATCGAGGTCCGACATTTTTCAATTTCAAAGCTACAGCGTacgaagagttcagagcagtgtga
298	1	245022009	245022115	caaagtgcagatgtgctcttctATTCAAAAGTTAAAATTTCCCCTTGAACTNNNNNNNNNNGTTGGAGGCTCATCGTTCCCAGATGTTATCGAGGTCCGACACAGCGTACCTGATCCAGAATAAAatgaagagttcagagcagtgtga
299	1	245022054	245022161	caaagtgcagatgtgctcttctTGAACTTGTGAATTTTAATAAGTTATGCTNNNNNNNNNNGTTGGAGGCTCATCGTTCCCAGATGTTATCGAGGTCCGACTCTTTCGGGCAGCAATCTCAATAaagaagagttcagagcagtgtga
300	1	245022070	245022170	CcaaagtgcagatgtgctcttcaATTTCCCCTTGAACTTGTGAATTTTAATNNNNNNNNNNGTTGGAGGCTCATCGTTCCCAGATGTTATCGAGGTCCGACCTTTCGGGCAGCAATCTCAATAAATttgaagagttcagagcagtgtga
301	1	245022112	245022211	caaagtgcagatgtgctcttctTGAACTTGTGAATTTTAATAAGTTATGCTNNNNNNNNNNGTTGGAGGCTCATCGTTCCCAGATGTTATCGAGGTCCGACCTTTCGGGCAGCAATCTCAATAAATttgaagagttcagagcagtgtga
302	1	245022525	245022633	CTcaaagtgcagatgtgctcttcgTTTAGTAACCCAGGTAGTTTTTCCAGCNNNNNNNNNNGTTGGAGGCTCATCGTTCCCAGATGTTATCGAGGTCCGACCCAGCCTCTCCCAGTCTATTTTAAacgaagagttcagagcagtgtga
303	1	245022545	245022652	GTGcaaagtgcagatgtgctcttccAGGTAGTTTTTCCAGCTCCTGGCAAGNNNNNNNNNNGTTGGAGGCTCATCGTTCCCAGATGTTATCGAGGTCCGACCCTCTCCCAGTCTATTTTAAACACTGaggaagagttcagagcagtgtga
304	1	245022581	245022697	TCTcaaagtgcagatgtgctcttcgCTCCTGGCAAGCCAATCATCATCACANNNNNNNNNNGTTGGAGGCTCATCGTTCCCAGATGTTATCGAGGTCCGACCTCCCAGTCTATTTTAAACACTGAGAtcgaagagttcagagcagtgtga
305	1	245022606	245022703	caaagtgcagatgtgctcttcaTCATCACAACCTAGTGAAAAGAAAAGAAANNNNNNNNNNGTTGGAGGCTCATCGTTCCCAGATGTTATCGAGGTCCGACGGCCCTAAACATTTTACTTACCATCAtcgaagagttcagagcagtgtga
306	1	245022626	245022726	caaagtgcagatgtgctcttctCACTGTCAGTAGACACCACCTAATAATTCNNNNNNNNNNGTTGGAGGCTCATCGTTCCCAGATGTTATCGAGGTCCGACTGTGCCAAGAATGTTATATTTCCCTgggaagagttcagagcagtgtga
307	1	245023611	245023712	caaagtgcagatgtgctcttctAATAATTCTTTAAATATTGTTAAGGCCAANNNNNNNNNNGTTGGAGGCTCATCGTTCCCAGATGTTATCGAGGTCCGACCCTGGATTTTCTGCTGCATGTTTAgtgaagagttcagagcagtgtga
308	1	245023611	245023714	caaagtgcagatgtgctcttcaAATCCCTTACTTCACAATCTTTCTTCTCTNNNNNNNNNNGTTGGAGGCTCATCGTTCCCAGATGTTATCGAGGTCCGACAAGGGGGAAACAATTACTTAAGAGCAatgaagagttcagagcagtgtga
309	1	245023612	245023713	caaagtgcagatgtgctcttctCTTCAGGTATTGGAAAATATGGCTTTTCCNNNNNNNNNNGTTGGAGGCTCATCGTTCCCAGATGTTATCGAGGTCCGACCATTTTGTGCCAGGCAAGCAATAttgaagagttcagagcagtgtga
310	1	245023660	245023771	caaagtgcagatgtgctcttcgTATTGGAAAATATGGCTTTTCCTTCTGACNNNNNNNNNNGTTGGAGGCTCATCGTTCCCAGATGTTATCGAGGTCCGACGCAAGCAATATTCAAATGCCACAGttgaagagttcagagcagtgtga
311	1	245023684	245023801	caaagtgcagatgtgctcttccGTCCAGCAAGAACTTCCTTACTGATTTTGNNNNNNNNNNGTTGGAGGCTCATCGTTCCCAGATGTTATCGAGGTCCGACTTTGGTCCTCTAACTCGATCCTCTaagaagagttcagagcagtgtga
312	1	245023718	245023821	ATTcaaagtgcagatgtgctcttctGATTTTGAAGGCAACGCCAAGATCTTNNNNNNNNNNGTTGGAGGCTCATCGTTCCCAGATGTTATCGAGGTCCGACGGACGTTCTGGATGAAAGTATACTCTtcgaagagttcagagcagtgtga
313	1	245023762	245023865	caaagtgcagatgtgctcttcgAGTTCTACTTCATCACTTTCAAAGTTCTGNNNNNNNNNNGTTGGAGGCTCATCGTTCCCAGATGTTATCGAGGTCCGACTTCTGACCAAAATTAAATTCAACTGCacgaagagttcagagcagtgtga
314	1	245023762	245023871	caaagtgcagatgtgctcttcgTTCTGTTACACAGAAAAAAATTCAACAGTNNNNNNNNNNGTTGGAGGCTCATCGTTCCCAGATGTTATCGAGGTCCGACTTAAATTCAACTGCACAGTTGTGGcagaagagttcagagcagtgtga
315	1	245025697	245025794	TTCcaaagtgcagatgtgctcttcaTTAGGAGCAAAGCTTATCCTGTGGAANNNNNNNNNNGTTGGAGGCTCATCGTTCCCAGATGTTATCGAGGTCCGACAGATCTTGTCCATTCTTAGCATACGAgagaagagttcagagcagtgtga
316	1	245025737	245025845	ACcaaagtgcagatgtgctcttctTATCCTGTGGAAGCTACAGGTTAAAGANNNNNNNNNNGTTGGAGGCTCATCGTTCCCAGATGTTATCGAGGTCCGACTTGTCCATTCTTAGCATACGAGAGTTctgaagagttcagagcagtgtga
317	1	245025744	245025859	caaagtgcagatgtgctcttccTTTTCTCCATAATCTTCAGTCTCACAGTTNNNNNNNNNNGTTGGAGGCTCATCGTTCCCAGATGTTATCGAGGTCCGACTGAAAACTGACCTCAGTAAAGCTTCTttgaagagttcagagcagtgtga
318	1	245025759	245025864	caaagtgcagatgtgctcttcgAATACCCATAAGAAAATTCTTCTTCACCTNNNNNNNNNNGTTGGAGGCTCATCGTTCCCAGATGTTATCGAGGTCCGACCCTAGATATAGCTACTAACTTTGCCAttgaagagttcagagcagtgtga
319	1	245025787	245025884	caaagtgcagatgtgctcttcgAATACCCATAAGAAAATTCTTCTTCACCTNNNNNNNNNNGTTGGAGGCTCATCGTTCCCAGATGTTATCGAGGTCCGACAGCTACTAACTTTGCCATTTATACATaggaagagttcagagcagtgtga
320	1	245025895	245025993	caaagtgcagatgtgctcttctTCATGAAGTAGATGTTTAAAATAGTCCAANNNNNNNNNNGTTGGAGGCTCATCGTTCCCAGATGTTATCGAGGTCCGACACAGCAAAACATGTAATCACATCATTttgaagagttcagagcagtgtga
321	1	245025895	245026009	caaagtgcagatgtgctcttctAGATGTTTAAAATAGTCCAAAGACTCATCNNNNNNNNNNGTTGGAGGCTCATCGTTCCCAGATGTTATCGAGGTCCGACTCACATCATTTTCATCAAACTTTTCTccgaagagttcagagcagtgtga
322	1	245025897	245025996	caaagtgcagatgtgctcttctTAAGATGTAGGCTACAAGAGAAATAAGCANNNNNNNNNNGTTGGAGGCTCATCGTTCCCAGATGTTATCGAGGTCCGACCACAGTTGCATGTTTTTATTCCTTTTaggaagagttcagagcagtgtga
323	1	245025916	245026031	caaagtgcagatgtgctcttctATCTTTTGTATATAAATGCCTTACTGGGANNNNNNNNNNGTTGGAGGCTCATCGTTCCCAGATGTTATCGAGGTCCGACGCCCTCTAGTTAAAAAACACTGAAATcagaagagttcagagcagtgtga
324	1	245025964	245026065	CGcaaagtgcagatgtgctcttccCTTACTGGGATCTTCTCTGTAACCTGANNNNNNNNNNGTTGGAGGCTCATCGTTCCCAGATGTTATCGAGGTCCGACAAATCAGACCCTCCTGAACATTCAtggaagagttcagagcagtgtga
325	1	245025984	245026084	caaagtgcagatgtgctcttcaATTAAAATAATACACCAAGGAGGTAACCCNNNNNNNNNNGTTGGAGGCTCATCGTTCCCAGATGTTATCGAGGTCCGACTCAGTCAAAAAGAAGCTTTACCAAGTaagaagagttcagagcagtgtga
326	1	245025998	245026096	ACAcaaagtgcagatgtgctcttcaATAATACACCAAGGAGGTAACCCCTTNNNNNNNNNNGTTGGAGGCTCATCGTTCCCAGATGTTATCGAGGTCCGACTAACATTCCACTTGTAGTTAGTGACCaggaagagttcagagcagtgtga
327	1	245026872	245026970	CCGcaaagtgcagatgtgctcttccCTTAACTCTCGCATATTTCATTGCGCNNNNNNNNNNGTTGGAGGCTCATCGTTCCCAGATGTTATCGAGGTCCGACACCAGCCAATACGAACTTCATGTatgaagagttcagagcagtgtga
328	1	245026891	245026996	TTCcaaagtgcagatgtgctcttctCCATTGTAAGGGAAGAAGCACTGAGANNNNNNNNNNGTTGGAGGCTCATCGTTCCCAGATGTTATCGAGGTCCGACGTGAGACTGTCTCCACAAACAAACaagaagagttcagagcagtgtga
329	1	245026917	245027015	TGCcaaagtgcagatgtgctcttccATTGTAAGGGAAGAAGCACTGAGACGNNNNNNNNNNGTTGGAGGCTCATCGTTCCCAGATGTTATCGAGGTCCGACGTGAGACTGTCTCCACAAACAAACaagaagagttcagagcagtgtga
330	1	245026918	245027015	CTTcaaagtgcagatgtgctcttccCATTGTAAGGGAAGAAGCACTGAGACNNNNNNNNNNGTTGGAGGCTCATCGTTCCCAGATGTTATCGAGGTCCGACGTGAGACTGTCTCCACAAACAAACAaagaagagttcagagcagtgtga
331	1	245026976	245027092	caaagtgcagatgtgctcttcaTTATCTGTAATTATATCAAATACTGTGTTNNNNNNNNNNGTTGGAGGCTCATCGTTCCCAGATGTTATCGAGGTCCGACCTTCATCTCAAAACACACTTTGCCttgaagagttcagagcagtgtga
332	1	245026977	245027080	caaagtgcagatgtgctcttcaCTTTTGACATCCAATGTAAACATATCTGCNNNNNNNNNNGTTGGAGGCTCATCGTTCCCAGATGTTATCGAGGTCCGACTTTGACACACCATAGGATGCTCTtcgaagagttcagagcagtgtga
333	1	245026979	245027078	caaagtgcagatgtgctcttcaCATATCTGCTATGTAGACAAAACTTGGTTNNNNNNNNNNGTTGGAGGCTCATCGTTCCCAGATGTTATCGAGGTCCGACCCAAAGAAAAGCAAAACTCTCCATTgtgaagagttcagagcagtgtga
334	1	245027074	245027191	caaagtgcagatgtgctcttctGTACTTCTTAATGCTGCACAACTTTTCTCNNNNNNNNNNGTTGGAGGCTCATCGTTCCCAGATGTTATCGAGGTCCGACAGACGATCTCTTGATATTTTAAAATGtagaagagttcagagcagtgtga
335	1	245027089	245027199	ATAcaaagtgcagatgtgctcttctCTTAATGCTGCACAACTTTTCTCCACNNNNNNNNNNGTTGGAGGCTCATCGTTCCCAGATGTTATCGAGGTCCGACAGACGATCTCTTGATATTTTAAAATGtagaagagttcagagcagtgtga
336	1	245027165	245027279	ACCcaaagtgcagatgtgctcttctGTTCATCTTCTTCTTCAACAGGTGGCNNNNNNNNNNGTTGGAGGCTCATCGTTCCCAGATGTTATCGAGGTCCGACTGCTGCACTTAAGCATTAAGACTTCTaagaagagttcagagcagtgtga
337	1	245027197	245027312	TTAcaaagtgcagatgtgctcttcaGAATTGTCTCCTGATACAGCTTTCCGNNNNNNNNNNGTTGGAGGCTCATCGTTCCCAGATGTTATCGAGGTCCGACAACCACCATCACCGCATTTCATAatgaagagttcagagcagtgtga
338	1	245027200	245027312	TGcaaagtgcagatgtgctcttcaTACAGCTTTCCGATCAACGAACGAATANNNNNNNNNNGTTGGAGGCTCATCGTTCCCAGATGTTATCGAGGTCCGACATCACCGCATTTCATAATTGGGGaggaagagttcagagcagtgtga
339	1	245027257	245027373	TAAcaaagtgcagatgtgctcttcgCTTTCCGATCAACGAACGAATAAGGGNNNNNNNNNNGTTGGAGGCTCATCGTTCCCAGATGTTATCGAGGTCCGACATAATTGGGGAGAAACAGCTTCACTtagaagagttcagagcagtgtga
340	1	245027290	245027390	TcaaagtgcagatgtgctcttcaTAAGGGATGAGTAAAACTAGGTGAGCATNNNNNNNNNNGTTGGAGGCTCATCGTTCCCAGATGTTATCGAGGTCCGACAAGTATCAAGACAAACCACTGTGTCatgaagagttcagagcagtgtga
341	1	245027379	245027496	caaagtgcagatgtgctcttctCTTTTTATCTCCGCCTTTCTGTTCTGTTTNNNNNNNNNNGTTGGAGGCTCATCGTTCCCAGATGTTATCGAGGTCCGACCGATCAACGAACGAATAAGGGATGAgtgaagagttcagagcagtgtga
342	1	245027433	245027541	ATTcaaagtgcagatgtgctcttctTTCTGTTCTGTTTTGCCGTCCCCTAANNNNNNNNNNGTTGGAGGCTCATCGTTCCCAGATGTTATCGAGGTCCGACCGATCAACGAACGAATAAGGGATGAgtgaagagttcagagcagtgtga
343	1	245027451	245027568	GTGcaaagtgcagatgtgctcttctTTTATCTCCGCCTTTCTGTTCTGTTTNNNNNNNNNNGTTGGAGGCTCATCGTTCCCAGATGTTATCGAGGTCCGACATCAACGAACGAATAAGGGATGAGTaagaagagttcagagcagtgtga
344	1	245027539	245027637	TGTcaaagtgcagatgtgctcttccCTAAAACACACACGAGCCCCATAAAGNNNNNNNNNNGTTGGAGGCTCATCGTTCCCAGATGTTATCGAGGTCCGACGATGAGTAAAACTAGGTGAGCATCCTatgaagagttcagagcagtgtga
345	1	247602861	247602975	ACcaaagtgcagatgtgctcttccTCTAAACAACAAAAAAACGCTTTTCCGNNNNNNNNNNGTTGGAGGCTCATCGTTCCCAGATGTTATCGAGGTCCGACAATGTACTCAAAATATCCACGGCCatgaagagttcagagcagtgtga
346	1	247602962	247603065	TGGcaaagtgcagatgtgctcttcgCTTTTCCGTTCCGAGAACCAAAGCAGNNNNNNNNNNGTTGGAGGCTCATCGTTCCCAGATGTTATCGAGGTCCGACGCCATGATCTTCTCGTGGTCTTTtagaagagttcagagcagtgtga
347	10	3185194	3185293	TTCcaaagtgcagatgtgctcttccGAGAACCAAAGCAGCTCGACTTTATCNNNNNNNNNNGTTGGAGGCTCATCGTTCCCAGATGTTATCGAGGTCCGACCGTGGTCTTTTAACACCCCTCTTTttgaagagttcagagcagtgtga
348	10	3185231	3185340	CCTcaaagtgcagatgtgctcttccTTACCTCCCGCCTGCTGCTGGCCCTGNNNNNNNNNNGTTGGAGGCTCATCGTTCCCAGATGTTATCGAGGTCCGACCAGGCCTGGGGCACGGTCCCCACccgaagagttcagagcagtgtga
349	10	71524381	71524491	ACcaaagtgcagatgtgctcttcgCCTCGCCCCGGGCGGCGCCACCGTCACNNNNNNNNNNGTTGGAGGCTCATCGTTCCCAGATGTTATCGAGGTCCGACTCCCCACCCCGCGCGGGCCTCCCGCCgcgaagagttcagagcagtgtga
350	10	71524421	71524518	TAAcaaagtgcagatgtgctcttccACCGTCACCGCGAACAGCGAGGTGGGNNNNNNNNNNGTTGGAGGCTCATCGTTCCCAGATGTTATCGAGGTCCGACCGCAACGTACAACGCAGCACTCAccgaagagttcagagcagtgtga
351	10	71648416	71648526	CGGcaaagtgcagatgtgctcttccACCGTCACCGCGAACAGCGAGGTGGGNNNNNNNNNNGTTGGAGGCTCATCGTTCCCAGATGTTATCGAGGTCCGACGCAACGTACAACGCAGCACTCACccgaagagttcagagcagtgtga
352	10	71648500	71648600	CGAcaaagtgcagatgtgctcttcgCTGTTGCTGCTGCGTCGCCGGCGGTTNNNNNNNNNNGTTGGAGGCTCATCGTTCCCAGATGTTATCGAGGTCCGACCCGCCTTCCGCCTTCTTCTTACCtcgaagagttcagagcagtgtga
353	10	79729728	79729840	TGCcaaagtgcagatgtgctcttcgCTGCTGTTGGGGCTGTTGCTGCTGCGNNNNNNNNNNGTTGGAGGCTCATCGTTCCCAGATGTTATCGAGGTCCGACCGCCTTCCGCCTTCTTCTTACCTccgaagagttcagagcagtgtga
354	10	79729767	79729864	AGGcaaagtgcagatgtgctcttcgCGCTGCTGTTGGGGCTGTTGCTGCTGNNNNNNNNNNGTTGGAGGCTCATCGTTCCCAGATGTTATCGAGGTCCGACCCTTCCGCCTTCTTCTTACCTCCcggaagagttcagagcagtgtga
355	10	79737196	79737304	CATcaaagtgcagatgtgctcttccCTGGAAACCCTGATCGTCGCCGTTCTNNNNNNNNNNGTTGGAGGCTCATCGTTCCCAGATGTTATCGAGGTCCGACCTTCCCCGCGGCCTCCTTGGCGGccgaagagttcagagcagtgtga
356	10	79737207	79737304	GCTcaaagtgcagatgtgctcttccCCTGATCGTCGCCGTTCTCGTCTTCCNNNNNNNNNNGTTGGAGGCTCATCGTTCCCAGATGTTATCGAGGTCCGACCTTGGCGGCCCCGCGCTGCTGTTgggaagagttcagagcagtgtga
357	10	79737236	79737341	TATcaaagtgcagatgtgctcttcgTTCTCCTCTCCTAGCTCCATCTGGTCNNNNNNNNNNGTTGGAGGCTCATCGTTCCCAGATGTTATCGAGGTCCGACTTCTCGTCGCCCGCGCCTTCCTCttgaagagttcagagcagtgtga
358	10	79737279	79737396	AGTcaaagtgcagatgtgctcttccAGAGCGGAGATTCCTTCCTCCTCCTCNNNNNNNNNNGTTGGAGGCTCATCGTTCCCAGATGTTATCGAGGTCCGACGAGCTCATCTTCCCCTTCCTGGAaagaagagttcagagcagtgtga
359	10	79737291	79737408	ACCcaaagtgcagatgtgctcttccAGAGCGGAGATTCCTTCCTCCTCCTCNNNNNNNNNNGTTGGAGGCTCATCGTTCCCAGATGTTATCGAGGTCCGACCTCATCTTCCCCTTCCTGGAAACccgaagagttcagagcagtgtga
360	10	79737387	79737500	TGTcaaagtgcagatgtgctcttcgCGGCCTCCTGCTCGAGGCCTGCTCCCNNNNNNNNNNGTTGGAGGCTCATCGTTCCCAGATGTTATCGAGGTCCGACCTCCTCCTCCTCCATCGGGCCCGaggaagagttcagagcagtgtga
361	10	79739834	79739935	CTAcaaagtgcagatgtgctcttcgCCTGCTCCCGAGCGCCCAGCGGAATCNNNNNNNNNNGTTGGAGGCTCATCGTTCCCAGATGTTATCGAGGTCCGACCCCCGCGGCCCCGTTCTCCTCTCctgaagagttcagagcagtgtga
362	10	79739852	79739950	CTAcaaagtgcagatgtgctcttcgCCTGCTCCCGAGCGCCCAGCGGAATCNNNNNNNNNNGTTGGAGGCTCATCGTTCCCAGATGTTATCGAGGTCCGACCCCCGCGGCCCCGTTCTCCTCTCctgaagagttcagagcagtgtga
363	10	79739880	79739985	CTAcaaagtgcagatgtgctcttcaGTCGCTCCATGAGCTCGGCCTTGAGANNNNNNNNNNGTTGGAGGCTCATCGTTCCCAGATGTTATCGAGGTCCGACCTTCATCGCCGCCGGCCGCGGCCtcgaagagttcagagcagtgtga
364	10	79739912	79740028	CTAcaaagtgcagatgtgctcttcaGTCGCTCCATGAGCTCGGCCTTGAGANNNNNNNNNNGTTGGAGGCTCATCGTTCCCAGATGTTATCGAGGTCCGACCTTCATCGCCGCCGGCCGCGGCCtcgaagagttcagagcagtgtga
365	10	79739943	79740057	GCTcaaagtgcagatgtgctcttccGCTTCTTGAGCTCCTCTTTCAGCTCCNNNNNNNNNNGTTGGAGGCTCATCGTTCCCAGATGTTATCGAGGTCCGACCGGAATCCCCGCCCAGGTCTAGGctgaagagttcagagcagtgtga
366	10	79739944	79740054	caaagtgcagatgtgctcttcgACACCTTCAGCTTTTTTACATTAACAGGCNNNNNNNNNNGTTGGAGGCTCATCGTTCCCAGATGTTATCGAGGTCCGACCTAGGCTGCCGTTCCCGGGCTCCatgaagagttcagagcagtgtga
367	10	79739994	79740107	CAGcaaagtgcagatgtgctcttccTGCCTCAAACTCGGCTCCGCTCACTCNNNNNNNNNNGTTGGAGGCTCATCGTTCCCAGATGTTATCGAGGTCCGACCTTGAGACCCTTGTCAGAAAGGCgtgaagagttcagagcagtgtga
368	10	79741148	79741262	CAGcaaagtgcagatgtgctcttccTGCCTCAAACTCGGCTCCGCTCACTCNNNNNNNNNNGTTGGAGGCTCATCGTTCCCAGATGTTATCGAGGTCCGACCTTGAGACCCTTGTCAGAAAGGCgtgaagagttcagagcagtgtga
369	10	79741148	79741257	caaagtgcagatgtgctcttccAATTCAATCCATAACACCCTATCTATTGANNNNNNNNNNGTTGGAGGCTCATCGTTCCCAGATGTTATCGAGGTCCGACCTGTGAAAGAACACAAGTCATGTTAGatgaagagttcagagcagtgtga
370	10	79741204	79741316	caaagtgcagatgtgctcttcaTTTCCATGCTGATTTGTGTAGATCTATCGNNNNNNNNNNGTTGGAGGCTCATCGTTCCCAGATGTTATCGAGGTCCGACGGGCCTAGGACTTCCACATATAAAgtgaagagttcagagcagtgtga
371	10	79741245	79741361	CcaaagtgcagatgtgctcttcgCATGTTGAAAGCAGTCTGTGTTTAAGGTNNNNNNNNNNGTTGGAGGCTCATCGTTCCCAGATGTTATCGAGGTCCGACCTTGATCTGCCTTTGCTGTCATTcagaagagttcagagcagtgtga
372	10	79741266	79741366	caaagtgcagatgtgctcttctCATAGGACTCCTCAATAATAGAAATTGTTNNNNNNNNNNGTTGGAGGCTCATCGTTCCCAGATGTTATCGAGGTCCGACCTCATGAAGGCTTAACCTACCATGTttgaagagttcagagcagtgtga
373	10	79741885	79741992	ATGcaaagtgcagatgtgctcttcgGACAAGGGACCTGGGGTGTTTATCTGNNNNNNNNNNGTTGGAGGCTCATCGTTCCCAGATGTTATCGAGGTCCGACAGAATAAAAAATGTTCCTAGCACCCCtagaagagttcagagcagtgtga
374	10	79741885	79741997	ACCcaaagtgcagatgtgctcttccCAATTCCCAACAGTCATGGTTTGAGGNNNNNNNNNNGTTGGAGGCTCATCGTTCCCAGATGTTATCGAGGTCCGACCAAAGGTTTTAGGAGCTCTGTCCaggaagagttcagagcagtgtga
375	10	79741934	79742034	AACcaaagtgcagatgtgctcttcgCTCAAGTCCACGTGGAGACTGCTTCCNNNNNNNNNNGTTGGAGGCTCATCGTTCCCAGATGTTATCGAGGTCCGACGGAGGTCAAATAGCTGGTCTGAAgagaagagttcagagcagtgtga
376	10	79741967	79742079	GAcaaagtgcagatgtgctcttccCTGACACAAATGTTCATGGGAGAAAGGNNNNNNNNNNGTTGGAGGCTCATCGTTCCCAGATGTTATCGAGGTCCGACCTGTCCTCGAGGTCAGGGTCTCCctgaagagttcagagcagtgtga
377	10	79742001	79742116	GTCcaaagtgcagatgtgctcttcgTTAGCCTAAGCCCCAGGAAGCATTTANNNNNNNNNNGTTGGAGGCTCATCGTTCCCAGATGTTATCGAGGTCCGACGTTGTTCCATACTCCTTGGCAGAttgaagagttcagagcagtgtga
378	10	79742045	79742149	caaagtgcagatgtgctcttctTACTGGAAAGTTCTTGGAGAGTAAATGGANNNNNNNNNNGTTGGAGGCTCATCGTTCCCAGATGTTATCGAGGTCCGACCTACCATCCTGCTTCTCTTTTCTGaggaagagttcagagcagtgtga
379	10	79742324	79742423	TCTcaaagtgcagatgtgctcttccCTGTCAGCCTTGTGAAGCAGCTTGAANNNNNNNNNNGTTGGAGGCTCATCGTTCCCAGATGTTATCGAGGTCCGACTTTATACATCAGCTGGAGACAGGACaagaagagttcagagcagtgtga
380	10	79742339	79742436	GCCcaaagtgcagatgtgctcttccCTGTCAGCCTTGTGAAGCAGCTTGAANNNNNNNNNNGTTGGAGGCTCATCGTTCCCAGATGTTATCGAGGTCCGACTGGAGACAGGACAAGGAGTCAAGgtgaagagttcagagcagtgtga
381	10	79742393	79742490	GcaaagtgcagatgtgctcttccCAATGTTCATTGGGATTCCCATGATGATNNNNNNNNNNGTTGGAGGCTCATCGTTCCCAGATGTTATCGAGGTCCGACCATGGTCCCCTCTTTCTTTGGACtagaagagttcagagcagtgtga
382	10	79742419	79742536	TcaaagtgcagatgtgctcttcaGAATGAACATCAGAGAGCCTCTAAACACNNNNNNNNNNGTTGGAGGCTCATCGTTCCCAGATGTTATCGAGGTCCGACTGGAATTCATTTGTGTCGAAGATCAgggaagagttcagagcagtgtga
383	10	79742481	79742598	caaagtgcagatgtgctcttcaGAGAGCCTCTAAACACAAGGTACATTTTCNNNNNNNNNNGTTGGAGGCTCATCGTTCCCAGATGTTATCGAGGTCCGACGTCGAAGATCAGGGGCCTCTTGGgagaagagttcagagcagtgtga
384	10	79742500	79742616	ATcaaagtgcagatgtgctcttccATCAACTGAACTTTGGCAAATCCCTTTNNNNNNNNNNGTTGGAGGCTCATCGTTCCCAGATGTTATCGAGGTCCGACGATGATGCACTCAGACACCCCTGaagaagagttcagagcagtgtga
385	10	79742545	79742655	GATcaaagtgcagatgtgctcttcaAAGAGATGGTCAGCCGTCTTCTCAAANNNNNNNNNNGTTGGAGGCTCATCGTTCCCAGATGTTATCGAGGTCCGACAGTTTTTTTCATTCCCTTGGAAGCCtagaagagttcagagcagtgtga
386	10	79743624	79743722	CTTcaaagtgcagatgtgctcttccGTCTTCTCAAAGGAGGCCAGCATCAGNNNNNNNNNNGTTGGAGGCTCATCGTTCCCAGATGTTATCGAGGTCCGACGAAGCCTAGCCATGGTCTATTTGTaagaagagttcagagcagtgtga
387	10	79743643	79743741	TCTcaaagtgcagatgtgctcttccCTTCATCTTGGCCAGGCCAAACCTAGNNNNNNNNNNGTTGGAGGCTCATCGTTCCCAGATGTTATCGAGGTCCGACTAGTAAAGGCCTTTGATGCTGTTCAtagaagagttcagagcagtgtga
388	10	79743659	79743765	TGAcaaagtgcagatgtgctcttcaCCCTGCGTCAAGGGAGAAAGAGTCACNNNNNNNNNNGTTGGAGGCTCATCGTTCCCAGATGTTATCGAGGTCCGACCAAACCTACCACACACAGAGTCCttgaagagttcagagcagtgtga
389	10	79743688	79743794	GTCcaaagtgcagatgtgctcttctGGTACTCACACCAATGGCAAAAGCTCNNNNNNNNNNGTTGGAGGCTCATCGTTCCCAGATGTTATCGAGGTCCGACGAAGTAGGCAGCGTCAAAGAGATgggaagagttcagagcagtgtga
390	10	79743705	79743802	TCCcaaagtgcagatgtgctcttccGGTGGTACTCACACCAATGGCAAAAGNNNNNNNNNNGTTGGAGGCTCATCGTTCCCAGATGTTATCGAGGTCCGACAAGTAGGCAGCGTCAAAGAGATGgtgaagagttcagagcagtgtga
391	10	79743932	79744029	caaagtgcagatgtgctcttccAATACAATCAACAAAAATCCTCCAAGACCNNNNNNNNNNGTTGGAGGCTCATCGTTCCCAGATGTTATCGAGGTCCGACCATCAGCACACTCTCCTTCATCTtggaagagttcagagcagtgtga
392	10	79743933	79744044	ACTcaaagtgcagatgtgctcttcgGATTTCATTGATGATCGTTGTCCGGGNNNNNNNNNNGTTGGAGGCTCATCGTTCCCAGATGTTATCGAGGTCCGACCTTATTCTCCTGAAAGTGAGTTTCGGgagaagagttcagagcagtgtga
393	10	79743940	79744057	GcaaagtgcagatgtgctcttcgTACTGGATTTCATTGATGATCGTTGTCCNNNNNNNNNNGTTGGAGGCTCATCGTTCCCAGATGTTATCGAGGTCCGACTTATTCTCCTGAAAGTGAGTTTCGGgagaagagttcagagcagtgtga
394	10	79743970	79744083	TTTcaaagtgcagatgtgctcttccCTACAGAGAGCCAGTAATGAGCAGAANNNNNNNNNNGTTGGAGGCTCATCGTTCCCAGATGTTATCGAGGTCCGACATACCTTGTAGGTCATGAGGTCGgagaagagttcagagcagtgtga
395	10	79743999	79744101	AAcaaagtgcagatgtgctcttccCACTGCAAATTCTCTCCACTTTCTCCTNNNNNNNNNNGTTGGAGGCTCATCGTTCCCAGATGTTATCGAGGTCCGACCTCCTGTCGATGCTCATGCCGTGgtgaagagttcagagcagtgtga
396	10	79744829	79744926	CCAcaaagtgcagatgtgctcttcgCAAATTCTCTCCACTTTCTCCTCTGCNNNNNNNNNNGTTGGAGGCTCATCGTTCCCAGATGTTATCGAGGTCCGACTGGTTCACCATGGTGTACTGGATttgaagagttcagagcagtgtga
397	10	79744879	79744976	TcaaagtgcagatgtgctcttccAGAAGCTTGTACTTCTCCTTTCCACTCTNNNNNNNNNNGTTGGAGGCTCATCGTTCCCAGATGTTATCGAGGTCCGACACAAGGAAGACAGCCTAACCCTAaggaagagttcagagcagtgtga
398	10	79744924	79745039	CATcaaagtgcagatgtgctcttcgCTTGTACTTCTCCTTTCCACTCTGCTNNNNNNNNNNGTTGGAGGCTCATCGTTCCCAGATGTTATCGAGGTCCGACACAAGGAAGACAGCCTAACCCTAaggaagagttcagagcagtgtga
399	10	79744970	79745087	CCTcaaagtgcagatgtgctcttcgATGACAGCTCTGGACACCTCTGGAATNNNNNNNNNNGTTGGAGGCTCATCGTTCCCAGATGTTATCGAGGTCCGACCCTCATAGGTGTTATTGGAGGTGGttgaagagttcagagcagtgtga
400	10	79745019	79745122	TTTcaaagtgcagatgtgctcttcgATTCAGAGACAGAGAAAGCTGTGAGGNNNNNNNNNNGTTGGAGGCTCATCGTTCCCAGATGTTATCGAGGTCCGACCTTCACACCGTGTGTGGCCATGActgaagagttcagagcagtgtga
401	10	79745031	79745128	GAGcaaagtgcagatgtgctcttccCATGCCCTGGGCTGATCACCTTGATCNNNNNNNNNNGTTGGAGGCTCATCGTTCCCAGATGTTATCGAGGTCCGACTTATCACCTTCCACCAGAAGCTTgtgaagagttcagagcagtgtga
402	10	79745559	79745674	AATcaaagtgcagatgtgctcttcgCTTTCAGCAGTGGTCATCTGTTAACANNNNNNNNNNGTTGGAGGCTCATCGTTCCCAGATGTTATCGAGGTCCGACCTCGTCAATGTGGATGACAGCTCtggaagagttcagagcagtgtga
403	10	79745629	79745746	GCTcaaagtgcagatgtgctcttctCTTTCAGGAACTGCAGCACGTAGTACNNNNNNNNNNGTTGGAGGCTCATCGTTCCCAGATGTTATCGAGGTCCGACGCCAAGAAGAAATTAAGAAATCGGACtagaagagttcagagcagtgtga
404	10	79745642	79745748	GGGcaaagtgcagatgtgctcttcgCAGCACGTAGTACATGGAGCTCTTGCNNNNNNNNNNGTTGGAGGCTCATCGTTCCCAGATGTTATCGAGGTCCGACAATCGGACTAAGTGACAAAGCCCttgaagagttcagagcagtgtga
405	10	79745656	79745767	ACGcaaagtgcagatgtgctcttccAGCCTCACCATGAACAGCCACATCACNNNNNNNNNNGTTGGAGGCTCATCGTTCCCAGATGTTATCGAGGTCCGACGGAGATGCTGGGTCTCCATGAGAaggaagagttcagagcagtgtga
406	10	79745665	79745782	AcaaagtgcagatgtgctcttcgGATGTGCAGATGGAATATCTCACTGTCTNNNNNNNNNNGTTGGAGGCTCATCGTTCCCAGATGTTATCGAGGTCCGACGACTTCTGTTTCACCTTGGGGAGatgaagagttcagagcagtgtga
407	10	79745771	79745870	GcaaagtgcagatgtgctcttcgTTACTGATTCCAGTGTTGTTCTTCGTTTNNNNNNNNNNGTTGGAGGCTCATCGTTCCCAGATGTTATCGAGGTCCGACCTTGCTGTTCTCTCTGGGGGTGAcagaagagttcagagcagtgtga
408	10	79745790	79745887	AAcaaagtgcagatgtgctcttcgTTCTTCGTTTATTTCATTGTTGCCCCTNNNNNNNNNNGTTGGAGGCTCATCGTTCCCAGATGTTATCGAGGTCCGACGTGACACACACCACAGCCTCACCatgaagagttcagagcagtgtga
409	10	79745806	79745909	GTAcaaagtgcagatgtgctcttctTTTAGTCAGGTTTGTTCTAAGCACCCNNNNNNNNNNGTTGGAGGCTCATCGTTCCCAGATGTTATCGAGGTCCGACTTCACACGGAGCTTGGATGTGCAgagaagagttcagagcagtgtga
410	10	79745827	79745940	GcaaagtgcagatgtgctcttcaATAAAGCAGTCATCAGGAAGAAACACTTNNNNNNNNNNGTTGGAGGCTCATCGTTCCCAGATGTTATCGAGGTCCGACGCTCTTGCCCTAGTTTATCAGTACCtagaagagttcagagcagtgtga
411	10	79745837	79745948	caaagtgcagatgtgctcttcaGAAACACTTCTTCAATATACTCGGAAATCNNNNNNNNNNGTTGGAGGCTCATCGTTCCCAGATGTTATCGAGGTCCGACAGTACCTATCTTGGGACTAACAGGAtggaagagttcagagcagtgtga
412	10	79745853	79745950	GcaaagtgcagatgtgctcttcgAAATCTGGAGTGTCAAAAGATCAGACTGNNNNNNNNNNGTTGGAGGCTCATCGTTCCCAGATGTTATCGAGGTCCGACACTAACAGGATGACTTCCTCTCTACAttgaagagttcagagcagtgtga
413	10	79750724	79750822	CTTcaaagtgcagatgtgctcttctTAATCAGCCGCTTTCCCCTTTCCTAANNNNNNNNNNGTTGGAGGCTCATCGTTCCCAGATGTTATCGAGGTCCGACAATTATGTGACTCACTTCCAGTCTCAgagaagagttcagagcagtgtga
414	10	79750747	79750862	ACCcaaagtgcagatgtgctcttccCGCTTTCCCCTTTCCTAAGAGCACACNNNNNNNNNNGTTGGAGGCTCATCGTTCCCAGATGTTATCGAGGTCCGACGTCTCAGAAGCCTAATCCGTTCCaggaagagttcagagcagtgtga
415	10	79750769	79750870	TACcaaagtgcagatgtgctcttctCTAGCTGTGCTGTGATAATTGGAGTGNNNNNNNNNNGTTGGAGGCTCATCGTTCCCAGATGTTATCGAGGTCCGACCTTGCAACATTGCTGAGCTAGTTttgaagagttcagagcagtgtga
416	10	79750824	79750934	GAAcaaagtgcagatgtgctcttcaTAATTGGAGTGCTGTTGAGAAGCAAANNNNNNNNNNGTTGGAGGCTCATCGTTCCCAGATGTTATCGAGGTCCGACTTGCAACATTGCTGAGCTAGTTTtcgaagagttcagagcagtgtga
417	10	79750871	79750971	TTTcaaagtgcagatgtgctcttctGTTGAGAAGCAAAGGAAAAATGGCACNNNNNNNNNNGTTGGAGGCTCATCGTTCCCAGATGTTATCGAGGTCCGACAACATTGCTGAGCTAGTTTTCTTGTTatgaagagttcagagcagtgtga
418	10	79750932	79751032	GAGcaaagtgcagatgtgctcttccTAGCACAAGGGAGGAGGCTGTTTGAGNNNNNNNNNNGTTGGAGGCTCATCGTTCCCAGATGTTATCGAGGTCCGACTAGGGATTTCTTCTTACCTCTCCCAaggaagagttcagagcagtgtga
419	10	79752856	79752960	GcaaagtgcagatgtgctcttccTGTTTGAGGACTACTGCTTTGTTAAACCNNNNNNNNNNGTTGGAGGCTCATCGTTCCCAGATGTTATCGAGGTCCGACGTTTTCTCAATTCTCCCTTTCACGaggaagagttcagagcagtgtga
420	10	79752917	79753029	GAAcaaagtgcagatgtgctcttccCTGATGGCCTTGGAAGCGTTGATGATNNNNNNNNNNGTTGGAGGCTCATCGTTCCCAGATGTTATCGAGGTCCGACCACCCAGAGTTTAAGACACAGTCCtagaagagttcagagcagtgtga
421	10	79752935	79753036	GATcaaagtgcagatgtgctcttcgGGTGATGTTCATGGAGGCCACACCTGNNNNNNNNNNGTTGGAGGCTCATCGTTCCCAGATGTTATCGAGGTCCGACACACGGGGATCATTGTTTCTCAGgagaagagttcagagcagtgtga
422	10	79753007	79753124	GATcaaagtgcagatgtgctcttcgCTCACCAATGCTCTGGGCACACAGAGNNNNNNNNNNGTTGGAGGCTCATCGTTCCCAGATGTTATCGAGGTCCGACAACAAGAAGGAAATGAAAGCAGGcagaagagttcagagcagtgtga
423	10	79753037	79753154	CTCcaaagtgcagatgtgctcttccCATCTGTGCCCTAGAAGGCAAAGGTANNNNNNNNNNGTTGGAGGCTCATCGTTCCCAGATGTTATCGAGGTCCGACGATGATCTCTTTAATCCGGGGCAcggaagagttcagagcagtgtga
424	10	79753084	79753185	TTCcaaagtgcagatgtgctcttcaTTGCAGCATGCCAAAGAAAAGTCCAGNNNNNNNNNNGTTGGAGGCTCATCGTTCCCAGATGTTATCGAGGTCCGACACACCTGCAAAGTGGAAAGTCTTcagaagagttcagagcagtgtga
425	10	79759713	79759813	CAcaaagtgcagatgtgctcttcgCATGCCAAAGAAAAGTCCAGCAAAACTNNNNNNNNNNGTTGGAGGCTCATCGTTCCCAGATGTTATCGAGGTCCGACTGGAAAGTCTTCAGGGTCATCTGgggaagagttcagagcagtgtga
426	10	79759713	79759828	caaagtgcagatgtgctcttccCTACAGGTCTCCAGAAACTTTTCTACTTGNNNNNNNNNNGTTGGAGGCTCATCGTTCCCAGATGTTATCGAGGTCCGACACAGAATCTGATCAAATACTGGCAGTtagaagagttcagagcagtgtga
427	10	79759742	79759859	AAcaaagtgcagatgtgctcttcgGAGAATACAAGCCAAGCACAGAGTTAGNNNNNNNNNNGTTGGAGGCTCATCGTTCCCAGATGTTATCGAGGTCCGACGGATACGTGAGACCTATGTGGATgagaagagttcagagcagtgtga
428	10	79759781	79759898	AGCcaaagtgcagatgtgctcttcaGAATACAAGCCAAGCACAGAGTTAGGNNNNNNNNNNGTTGGAGGCTCATCGTTCCCAGATGTTATCGAGGTCCGACCTATGTGGATGACCGTCAGTCCAaggaagagttcagagcagtgtga
429	10	79759786	79759902	TATcaaagtgcagatgtgctcttcgAGTTAGGGCCAGCGGCAACTACAAACNNNNNNNNNNGTTGGAGGCTCATCGTTCCCAGATGTTATCGAGGTCCGACGTCAGTCCAAGACAAAAGCATCCctgaagagttcagagcagtgtga
430	10	79759821	79759929	AACcaaagtgcagatgtgctcttcgCAACTACAAACAGCTCGGGGTTCTAANNNNNNNNNNGTTGGAGGCTCATCGTTCCCAGATGTTATCGAGGTCCGACAAGACAAAAGCATCCCTACCTCATgtgaagagttcagagcagtgtga
431	10	79760653	79760756	GAAcaaagtgcagatgtgctcttcgTTTTCTTGATCTTCTCAGAGACCCCCNNNNNNNNNNGTTGGAGGCTCATCGTTCCCAGATGTTATCGAGGTCCGACAGAATACAAGCCAAGCACAGAGTtagaagagttcagagcagtgtga
432	10	79760693	79760808	caaagtgcagatgtgctcttcaGAGACCCCCTTAATGAATTTTTTTATTTCNNNNNNNNNNGTTGGAGGCTCATCGTTCCCAGATGTTATCGAGGTCCGACGAGTTAGGGCCAGCGGCAACTACaagaagagttcagagcagtgtga
433	10	79760724	79760832	caaagtgcagatgtgctcttctTTATTTCCTGAAAGATTACACAGCAAACANNNNNNNNNNGTTGGAGGCTCATCGTTCCCAGATGTTATCGAGGTCCGACCAACTACAAACAGCTCGGGGTTCtagaagagttcagagcagtgtga
434	10	79760743	79760860	caaagtgcagatgtgctcttccATTTGTAAGTTTCACAGTCATGCAGATGANNNNNNNNNNGTTGGAGGCTCATCGTTCCCAGATGTTATCGAGGTCCGACTCTAACGCGTCTTGGAGGGATATtagaagagttcagagcagtgtga
435	10	79760759	79760876	caaagtgcagatgtgctcttcaGTTTCACAGTCATGCAGATGACATAATTCNNNNNNNNNNGTTGGAGGCTCATCGTTCCCAGATGTTATCGAGGTCCGACGTCTTGGAGGGATATTACCTCTGTTgtgaagagttcagagcagtgtga
436	10	79760767	79760882	caaagtgcagatgtgctcttctTTCACAGTCATGCAGATGACATAATTCATNNNNNNNNNNGTTGGAGGCTCATCGTTCCCAGATGTTATCGAGGTCCGACCTCTGTTGTGCCGTTATCATTGAtggaagagttcagagcagtgtga
437	10	79761881	79761985	TTGcaaagtgcagatgtgctcttctGTCCTGGCAGCAGAGGAACTCACTCTNNNNNNNNNNGTTGGAGGCTCATCGTTCCCAGATGTTATCGAGGTCCGACACCCTACCTTAAAAAACAACCAGCTtagaagagttcagagcagtgtga
438	10	79761923	79762036	TCTcaaagtgcagatgtgctcttccTCTGTGGTCAGGATCAGCTCGTTTTTNNNNNNNNNNGTTGGAGGCTCATCGTTCCCAGATGTTATCGAGGTCCGACTTATAAAATCCACTTGCCAGCCCTtggaagagttcagagcagtgtga
439	10	79761956	79762064	TAAcaaagtgcagatgtgctcttctCAGGATCAGCTCGTTTTTGCTGAGAGNNNNNNNNNNGTTGGAGGCTCATCGTTCCCAGATGTTATCGAGGTCCGACCTTGGCAAACAGAGTTCTTTACGAcagaagagttcagagcagtgtga
440	10	79761996	79762093	GcaaagtgcagatgtgctcttctAAAAGAAAATTGCATTATGTGTGGGTGCNNNNNNNNNNGTTGGAGGCTCATCGTTCCCAGATGTTATCGAGGTCCGACCAGAGCTCACCTGCAGGAAGCTGtcgaagagttcagagcagtgtga
441	10	79762045	79762144	CCcaaagtgcagatgtgctcttcgCAGGCGGTAGTAGATGAGAGAACTTACNNNNNNNNNNGTTGGAGGCTCATCGTTCCCAGATGTTATCGAGGTCCGACTTCTTCATGATGGACTCTGTGGTcagaagagttcagagcagtgtga
442	10	79764441	79764557	caaagtgcagatgtgctcttctTAGCAACCTGTGATTTTTCTTTCAAAACANNNNNNNNNNGTTGGAGGCTCATCGTTCCCAGATGTTATCGAGGTCCGACGACACGGGAAGACTGCCTTGAGTatgaagagttcagagcagtgtga
443	10	79764459	79764564	CcaaagtgcagatgtgctcttcgTTGTCCAGAACCCTTTTAAACTCCAAAGNNNNNNNNNNGTTGGAGGCTCATCGTTCCCAGATGTTATCGAGGTCCGACCCAGTGCTTGGGATTATAAATACTGAaggaagagttcagagcagtgtga
444	10	79764491	79764608	caaagtgcagatgtgctcttctCCTCCATAAATGAACTGGATAATATCGCCNNNNNNNNNNGTTGGAGGCTCATCGTTCCCAGATGTTATCGAGGTCCGACACTTCCGTCCTAAAGAAACATCCTTAaagaagagttcagagcagtgtga
445	10	79764554	79764670	caaagtgcagatgtgctcttctAAATGAACTGGATAATATCGCCAGTAGAGNNNNNNNNNNGTTGGAGGCTCATCGTTCCCAGATGTTATCGAGGTCCGACCATCCTTAAAAACACTCTAACCCCAGatgaagagttcagagcagtgtga
446	10	79764557	79764657	CCcaaagtgcagatgtgctcttcgCTAAAGGAAAAGGAGGAAAAAGCTCAGNNNNNNNNNNGTTGGAGGCTCATCGTTCCCAGATGTTATCGAGGTCCGACCCAAAGGTTCATCTTTTCCCTCCAtagaagagttcagagcagtgtga
447	10	79764567	79764670	TGCcaaagtgcagatgtgctcttcgCTTTGAGAAGACTAGTCACATGGGGANNNNNNNNNNGTTGGAGGCTCATCGTTCCCAGATGTTATCGAGGTCCGACAGGATCTAAGCCATCTCCTCCATaagaagagttcagagcagtgtga
448	10	79767372	79767487	AcaaagtgcagatgtgctcttcaTAAGATTTGCAACTCAAGAGTCTCAAGGNNNNNNNNNNGTTGGAGGCTCATCGTTCCCAGATGTTATCGAGGTCCGACTAGAGCTTCGGACTGTCAGATCAtagaagagttcagagcagtgtga
449	10	79767434	79767539	GGGcaaagtgcagatgtgctcttcaAACTCAGTTGGTGTCAAACCGGAATANNNNNNNNNNGTTGGAGGCTCATCGTTCCCAGATGTTATCGAGGTCCGACGAGCTCTGTCCTGCTCTGTTGCTaagaagagttcagagcagtgtga
450	10	79767460	79767560	caaagtgcagatgtgctcttccAAACCGGAATAAAAGCTATTAGCCACAAANNNNNNNNNNGTTGGAGGCTCATCGTTCCCAGATGTTATCGAGGTCCGACGAGCTCTGTCCTGCTCTGTTGCTaagaagagttcagagcagtgtga
451	10	79767475	79767592	GTAcaaagtgcagatgtgctcttccCTTTGGCAGCTGGGAGCTAAAGAGAGNNNNNNNNNNGTTGGAGGCTCATCGTTCCCAGATGTTATCGAGGTCCGACCCTACATTTCTTCAGGTTACCTGCatgaagagttcagagcagtgtga
452	10	79767543	79767658	GcaaagtgcagatgtgctcttcaAAATCAAACAAAAAAAGTTCAAGGCCCANNNNNNNNNNGTTGGAGGCTCATCGTTCCCAGATGTTATCGAGGTCCGACCTGTCTTTACAGCCGTGTCGACTaggaagagttcagagcagtgtga
453	10	79767544	79767643	GTGcaaagtgcagatgtgctcttctCAAACAAAAAAAGTTCAAGGCCCACGNNNNNNNNNNGTTGGAGGCTCATCGTTCCCAGATGTTATCGAGGTCCGACTTTACAGCCGTGTCGACTAGACCttgaagagttcagagcagtgtga
454	10	79767549	79767665	caaagtgcagatgtgctcttcaTTCTGAAATCCACTCAAATCAGAAAATGCNNNNNNNNNNGTTGGAGGCTCATCGTTCCCAGATGTTATCGAGGTCCGACCCATTGTGTGGAAGAAAAACTCAGttgaagagttcagagcagtgtga
455	10	79769264	79769380	CATcaaagtgcagatgtgctcttcgCAAGGACCTGTTTTCAAAGCCGTCTGNNNNNNNNNNGTTGGAGGCTCATCGTTCCCAGATGTTATCGAGGTCCGACATGAAATTGGCCAACGGTCTTTGatgaagagttcagagcagtgtga
456	10	79769268	79769385	caaagtgcagatgtgctcttccTGTCCCACACAGGCAATCATCTGTGATATNNNNNNNNNNGTTGGAGGCTCATCGTTCCCAGATGTTATCGAGGTCCGACGTGTTCCTTGGAGGAAAGTGTAGATTaagaagagttcagagcagtgtga
457	10	79769332	79769444	CTcaaagtgcagatgtgctcttctGATATGTTAATGAAGGAACCTGGGGACNNNNNNNNNNGTTGGAGGCTCATCGTTCCCAGATGTTATCGAGGTCCGACCTTCACAGTTCTACCTGATCTGCTacgaagagttcagagcagtgtga
458	10	79769355	79769470	caaagtgcagatgtgctcttcaTGGACCAGAAATGTAACATTCATTTACCANNNNNNNNNNGTTGGAGGCTCATCGTTCCCAGATGTTATCGAGGTCCGACTGCTACTGCTTACCTTTGAGTGTttgaagagttcagagcagtgtga
459	10	79769376	79769475	caaagtgcagatgtgctcttcaCATTCATTTACCAAAATAACACTAATTGANNNNNNNNNNGTTGGAGGCTCATCGTTCCCAGATGTTATCGAGGTCCGACTTTGAGTGTTTTTCAAAATGAGGCAaggaagagttcagagcagtgtga
460	10	79769584	79769696	caaagtgcagatgtgctcttcaTTTACCAAAATAACACTAATTGAAGTGCANNNNNNNNNNGTTGGAGGCTCATCGTTCCCAGATGTTATCGAGGTCCGACTTTCAAAATGAGGCAAGGACCTGttgaagagttcagagcagtgtga
461	10	79769584	79769697	GCGcaaagtgcagatgtgctcttcgCTGTTGCTCTTGTCCAGCTCCCGGAGNNNNNNNNNNGTTGGAGGCTCATCGTTCCCAGATGTTATCGAGGTCCGACGAAATGTCTGTTTGGAGCTGTGACtagaagagttcagagcagtgtga
462	10	79769600	79769697	ATGcaaagtgcagatgtgctcttcgATCACAGACAGCTCCTTCAGGATCAGNNNNNNNNNNGTTGGAGGCTCATCGTTCCCAGATGTTATCGAGGTCCGACAAACAGCCTGTACGGAGAACACActgaagagttcagagcagtgtga
463	10	79769628	79769740	CACcaaagtgcagatgtgctcttcgCCTAGTGGGAGAAAAGGAGATCCTTGNNNNNNNNNNGTTGGAGGCTCATCGTTCCCAGATGTTATCGAGGTCCGACGTGAGAGAGGGGCATGCAGACCTttgaagagttcagagcagtgtga
464	10	79769667	79769771	CAcaaagtgcagatgtgctcttcgGGTTGTCCTCATTGTCTCTGTGGATTANNNNNNNNNNGTTGGAGGCTCATCGTTCCCAGATGTTATCGAGGTCCGACCATGGTGAGGGGGCTGTTGCTCTtggaagagttcagagcagtgtga
465	10	79769680	79769778	caaagtgcagatgtgctcttcaGAAATTTGAAAATACTGAGGCAAGATGCCNNNNNNNNNNGTTGGAGGCTCATCGTTCCCAGATGTTATCGAGGTCCGACCCAGCGTGGTCACGGATCACAGAcagaagagttcagagcagtgtga
466	10	79769702	79769799	CCTcaaagtgcagatgtgctcttcgTAGCCGGCATTCAGCAACTCATACTTNNNNNNNNNNGTTGGAGGCTCATCGTTCCCAGATGTTATCGAGGTCCGACACCGTAGCCACTGTGCACGGCAAgtgaagagttcagagcagtgtga
467	10	79770165	79770267	CCTcaaagtgcagatgtgctcttcgTAGCCGGCATTCAGCAACTCATACTTNNNNNNNNNNGTTGGAGGCTCATCGTTCCCAGATGTTATCGAGGTCCGACACCGTAGCCACTGTGCACGGCAAgtgaagagttcagagcagtgtga
468	10	79770197	79770298	CTCcaaagtgcagatgtgctcttcgCATTCAGCAACTCATACTTGGCCTTCNNNNNNNNNNGTTGGAGGCTCATCGTTCCCAGATGTTATCGAGGTCCGACGGCAAGTGGCGACCCTGAACCAAaggaagagttcagagcagtgtga
469	10	79770204	79770320	ACAcaaagtgcagatgtgctcttctGTGACATCACCGATCCCAATTGAGAANNNNNNNNNNGTTGGAGGCTCATCGTTCCCAGATGTTATCGAGGTCCGACCTCACCTCCAGGGTCTCCTCAGCaggaagagttcagagcagtgtga
470	10	79770232	79770329	GGGcaaagtgcagatgtgctcttcaAAGGGCCATAAATGAGACTCAGCAAANNNNNNNNNNGTTGGAGGCTCATCGTTCCCAGATGTTATCGAGGTCCGACGGCTTCGATGTACTCATCACATTTctgaagagttcagagcagtgtga
471	10	79770254	79770351	GTAcaaagtgcagatgtgctcttcgTAGAGCAGGAAGAAAGGGCCATAAATNNNNNNNNNNGTTGGAGGCTCATCGTTCCCAGATGTTATCGAGGTCCGACGCTTCGATGTACTCATCACATTTCTTgtgaagagttcagagcagtgtga
472	10	79773380	79773478	AACcaaagtgcagatgtgctcttcaAAGGGCCATAAATGAGACTCAGCAAANNNNNNNNNNGTTGGAGGCTCATCGTTCCCAGATGTTATCGAGGTCCGACCATCACATTTCTTGTAGCCGGCAttgaagagttcagagcagtgtga
473	10	79773381	79773497	ACGcaaagtgcagatgtgctcttccCGTGACATGGCATCTGCAGCTTCATTNNNNNNNNNNGTTGGAGGCTCATCGTTCCCAGATGTTATCGAGGTCCGACGTATGTATATGTGTGGTGGGGATGAaagaagagttcagagcagtgtga
474	10	79773442	79773542	caaagtgcagatgtgctcttctAAAAAATATTGTTCTTGGATCCTGACCCTNNNNNNNNNNGTTGGAGGCTCATCGTTCCCAGATGTTATCGAGGTCCGACAGACTCTAACAATTGCAGCTTTAACTaagaagagttcagagcagtgtga
475	10	79773462	79773576	GGTcaaagtgcagatgtgctcttccCTGACCCTAGGGTTCCTTTGTCCATGNNNNNNNNNNGTTGGAGGCTCATCGTTCCCAGATGTTATCGAGGTCCGACAAAAGAAGGATGCTGAGATACTTACAcagaagagttcagagcagtgtga
476	10	79773479	79773576	caaagtgcagatgtgctcttcaCTCATCAACTCACTGTTCTGGATTGTAACNNNNNNNNNNGTTGGAGGCTCATCGTTCCCAGATGTTATCGAGGTCCGACTACTTACACAGGTAGACAGGAGCcagaagagttcagagcagtgtga
477	10	79777290	79777388	caaagtgcagatgtgctcttctTTATTACTTTGCCTTATTCCAAAATGAATNNNNNNNNNNGTTGGAGGCTCATCGTTCCCAGATGTTATCGAGGTCCGACCCAGTCTCGCAGCAAAATGTAAAaagaagagttcagagcagtgtga
478	10	79777307	79777410	caaagtgcagatgtgctcttctTTAGACAACAATTATTTATTACTTTGCCTNNNNNNNNNNGTTGGAGGCTCATCGTTCCCAGATGTTATCGAGGTCCGACCCAGTCTCGCAGCAAAATGTAAAAaagaagagttcagagcagtgtga
479	10	79777329	79777427	caaagtgcagatgtgctcttccTTTGCCTTATTCCAAAATGAATTTGAGACNNNNNNNNNNGTTGGAGGCTCATCGTTCCCAGATGTTATCGAGGTCCGACGTCTCGCAGCAAAATGTAAAAAATATtggaagagttcagagcagtgtga
480	10	79777353	79777469	GTGcaaagtgcagatgtgctcttccTAGGCCTGAGGATGACACTGAAGATCNNNNNNNNNNGTTGGAGGCTCATCGTTCCCAGATGTTATCGAGGTCCGACCTTGCTTTTCTGTCACGTTCCTCctgaagagttcagagcagtgtga
481	10	79777395	79777508	AGcaaagtgcagatgtgctcttccCTGAGGATGACACTGAAGATCTGCTTTNNNNNNNNNNGTTGGAGGCTCATCGTTCCCAGATGTTATCGAGGTCCGACCTTTTCTGTCACGTTCCTCCTTCtcgaagagttcagagcagtgtga
482	10	79777396	79777496	ATTcaaagtgcagatgtgctcttcaGGAAGCCTGAGAGTCAGTGGGCTGAGNNNNNNNNNNGTTGGAGGCTCATCGTTCCCAGATGTTATCGAGGTCCGACAGAGATCTTCCCCTTTGCCACAGtagaagagttcagagcagtgtga
483	10	79777477	79777574	CGAcaaagtgcagatgtgctcttcgCCTGGTCTCAATCCCCCTTCAGTAGANNNNNNNNNNGTTGGAGGCTCATCGTTCCCAGATGTTATCGAGGTCCGACTACTGCTTGCCCTTGGTTCGCAGgtgaagagttcagagcagtgtga
484	10	79778842	79778941	CGGcaaagtgcagatgtgctcttcgTCTCAATCCCCCTTCAGTAGACGAAGNNNNNNNNNNGTTGGAGGCTCATCGTTCCCAGATGTTATCGAGGTCCGACAGGTTGGCCCTCACTGGATTGTCatgaagagttcagagcagtgtga
485	10	79778893	79778994	TAAcaaagtgcagatgtgctcttcgCAAGCCTTGGCTCGATCAAAGAAAGTNNNNNNNNNNGTTGGAGGCTCATCGTTCCCAGATGTTATCGAGGTCCGACAGTCTACCCCCACAGACACATACacgaagagttcagagcagtgtga
486	10	79778898	79779001	AGTcaaagtgcagatgtgctcttccAAGCCTTGGCTCGATCAAAGAAAGTGNNNNNNNNNNGTTGGAGGCTCATCGTTCCCAGATGTTATCGAGGTCCGACAGTCTACCCCCACAGACACATACacgaagagttcagagcagtgtga
487	10	79778913	79779030	CTTcaaagtgcagatgtgctcttccAAGCCTTGGCTCGATCAAAGAAAGTGNNNNNNNNNNGTTGGAGGCTCATCGTTCCCAGATGTTATCGAGGTCCGACCACATACACACACCTGTGCACCAacgaagagttcagagcagtgtga
488	10	79778933	79779047	TTCcaaagtgcagatgtgctcttcgATAGGCACCTAAGCATTAGGAACCAANNNNNNNNNNGTTGGAGGCTCATCGTTCCCAGATGTTATCGAGGTCCGACCAACTCCCACACACACCTTTAGGatgaagagttcagagcagtgtga
489	10	79779001	79779100	caaagtgcagatgtgctcttcaAACAAAGAAAAGGAATGAAATTGTGAGAANNNNNNNNNNGTTGGAGGCTCATCGTTCCCAGATGTTATCGAGGTCCGACGAGGCGAACTTTAATTTTCTCATCCttgaagagttcagagcagtgtga
490	10	79781218	79781316	caaagtgcagatgtgctcttcgAAAAGGAATGAAATTGTGAGAATACTGCANNNNNNNNNNGTTGGAGGCTCATCGTTCCCAGATGTTATCGAGGTCCGACTTTCTCATCCTTGCCAACCAGTAttgaagagttcagagcagtgtga
491	10	79781276	79781381	caaagtgcagatgtgctcttcaATACTGCAAGGTTTCAATTTTAAAATAAANNNNNNNNNNGTTGGAGGCTCATCGTTCCCAGATGTTATCGAGGTCCGACATTGAAGCAATGATTTGGCAAGCctgaagagttcagagcagtgtga
492	10	79781280	79781379	GcaaagtgcagatgtgctcttccATTCCTCGGGGTTACAAGATTTGCTTTANNNNNNNNNNGTTGGAGGCTCATCGTTCCCAGATGTTATCGAGGTCCGACGCTTTTCAAGTCATCACATGAATCACtagaagagttcagagcagtgtga
493	10	79781318	79781431	GCcaaagtgcagatgtgctcttccTGTAGGAAAAGTAAGCGCAGTCAGTTANNNNNNNNNNGTTGGAGGCTCATCGTTCCCAGATGTTATCGAGGTCCGACGGAACACTGTGTTCCAGTCAGAAatgaagagttcagagcagtgtga
494	10	79781367	79781474	AGGcaaagtgcagatgtgctcttccAGTTAGCTGTTCTCGGATGCATGATGNNNNNNNNNNGTTGGAGGCTCATCGTTCCCAGATGTTATCGAGGTCCGACCTGTGTTCCAGTCAGAAATCTCCTttgaagagttcagagcagtgtga
495	10	79781431	79781533	GCTcaaagtgcagatgtgctcttcgTTCTCGGATGCATGATGCAGCCCAAANNNNNNNNNNGTTGGAGGCTCATCGTTCCCAGATGTTATCGAGGTCCGACGTGAACTTCACCAACCTACCTGTtagaagagttcagagcagtgtga
496	10	79781498	79781612	caaagtgcagatgtgctcttccCAAAGCCTGAATCACAAGGTTTTTGAATANNNNNNNNNNGTTGGAGGCTCATCGTTCCCAGATGTTATCGAGGTCCGACCTGTTAGAAAATCCTGAATAGCAGCAatgaagagttcagagcagtgtga
497	10	79781557	79781657	TcaaagtgcagatgtgctcttccAAAGTCAGCATTATAGGGTGTACAGACANNNNNNNNNNGTTGGAGGCTCATCGTTCCCAGATGTTATCGAGGTCCGACTCCTTTCAAGGAGCTGTTATGCAaagaagagttcagagcagtgtga
498	10	79781613	79781728	caaagtgcagatgtgctcttctGTACAGACACACTCATTAAATCTGAAGGTNNNNNNNNNNGTTGGAGGCTCATCGTTCCCAGATGTTATCGAGGTCCGACCCTTTCAAGGAGCTGTTATGCAAaagaagagttcagagcagtgtga
499	10	79781623	79781736	CTTcaaagtgcagatgtgctcttccCTGGCCTGTGGAACACAAAACAAAACNNNNNNNNNNGTTGGAGGCTCATCGTTCCCAGATGTTATCGAGGTCCGACAAGGGCCTCTGCTTTAGCTTCTTctgaagagttcagagcagtgtga
500	10	79781662	79781768	AcaaagtgcagatgtgctcttcgAAGAGGACTTAGGCATTTATCCAAAAGCNNNNNNNNNNGTTGGAGGCTCATCGTTCCCAGATGTTATCGAGGTCCGACCTTCTTCTGTTTGAGGAAGATGAAGGttgaagagttcagagcagtgtga
501	10	79781708	79781806	CcaaagtgcagatgtgctcttcgAAGAGGACTTAGGCATTTATCCAAAAGCNNNNNNNNNNGTTGGAGGCTCATCGTTCCCAGATGTTATCGAGGTCCGACAGATGAAGGTTCATTTCATCACCATCaagaagagttcagagcagtgtga
502	10	79781717	79781818	TCTcaaagtgcagatgtgctcttccATCTCCATCGATGAGGTGTCTCTCTANNNNNNNNNNGTTGGAGGCTCATCGTTCCCAGATGTTATCGAGGTCCGACTTTAGCACTGAACAGTCATGGCAaagaagagttcagagcagtgtga
503	10	79781804	79781912	CCCcaaagtgcagatgtgctcttccTCTACGATGTCACCATACTTGAGCTCNNNNNNNNNNGTTGGAGGCTCATCGTTCCCAGATGTTATCGAGGTCCGACCATGGCAAATTTCTACGTGATGGAaagaagagttcagagcagtgtga
504	10	79781827	79781924	ACCcaaagtgcagatgtgctcttcaCTTGAGCTCTTGAGCCATCTTTTCTCNNNNNNNNNNGTTGGAGGCTCATCGTTCCCAGATGTTATCGAGGTCCGACTGGAAAATTTAAAAAGCAGTGCTACTcagaagagttcagagcagtgtga
505	10	79781896	79782000	caaagtgcagatgtgctcttcaAAACCTGAATGTGCAACAATAAACATGATNNNNNNNNNNGTTGGAGGCTCATCGTTCCCAGATGTTATCGAGGTCCGACACCAGATGAGCCATAATGCTCAAttgaagagttcagagcagtgtga
506	10	79781896	79782007	TCCcaaagtgcagatgtgctcttccAAAGTTCTCTCACCAAGTTTCTCCCTNNNNNNNNNNGTTGGAGGCTCATCGTTCCCAGATGTTATCGAGGTCCGACCGATTGAACAGCACCACATCTCCatgaagagttcagagcagtgtga
507	10	79781974	79782075	TCGcaaagtgcagatgtgctcttcgATCTGTGAAAGCAAAGTTCTCTCACCNNNNNNNNNNGTTGGAGGCTCATCGTTCCCAGATGTTATCGAGGTCCGACGATTGAACAGCACCACATCTCCAtcgaagagttcagagcagtgtga
508	10	79782008	79782123	caaagtgcagatgtgctcttcaAATCTAAGATGCCTCCATTTTAATGTCATNNNNNNNNNNGTTGGAGGCTCATCGTTCCCAGATGTTATCGAGGTCCGACCTCGATTTCCGTATTTCAAAAACCTGaagaagagttcagagcagtgtga
509	10	79782050	79782147	TGAcaaagtgcagatgtgctcttcgCTGAATGAAGTTTGCTCCTGGGTGAANNNNNNNNNNGTTGGAGGCTCATCGTTCCCAGATGTTATCGAGGTCCGACCGCAAACTGTATTTCTGGATTGCAttgaagagttcagagcagtgtga
510	10	79782057	79782174	caaagtgcagatgtgctcttccTCAAGAAATTGATGTTTGCTTTGTTTACCNNNNNNNNNNGTTGGAGGCTCATCGTTCCCAGATGTTATCGAGGTCCGACGAGCTTTGCCATGAGAAAGTAGTTAAatgaagagttcagagcagtgtga
511	10	79782086	79782183	GGAcaaagtgcagatgtgctcttcaATTGATGTTTGCTTTGTTTACCTGCANNNNNNNNNNGTTGGAGGCTCATCGTTCCCAGATGTTATCGAGGTCCGACTTGCCATGAGAAAGTAGTTAAATCCAacgaagagttcagagcagtgtga
512	10	79784255	79784367	caaagtgcagatgtgctcttcaCAAAAAAACCACAATAAGTTACTCCCAGGNNNNNNNNNNGTTGGAGGCTCATCGTTCCCAGATGTTATCGAGGTCCGACAGTTAAATCCAACTAGATTGGGAAAAgagaagagttcagagcagtgtga
513	10	79784314	79784415	caaagtgcagatgtgctcttcaGTTACTCCCAGGTAACTAGAAACTAACAANNNNNNNNNNGTTGGAGGCTCATCGTTCCCAGATGTTATCGAGGTCCGACGGAAAAGATTACCTTTTCATCTGCGTatgaagagttcagagcagtgtga
514	10	79784341	79784450	caaagtgcagatgtgctcttccTTTACTTTCCTTGTTCAGATTCTAGGAGANNNNNNNNNNGTTGGAGGCTCATCGTTCCCAGATGTTATCGAGGTCCGACCGTTTTGAACCAGTTTCCTCAAGAaagaagagttcagagcagtgtga
515	10	79784375	79784487	TTCcaaagtgcagatgtgctcttcgTTAGAATTTTGGCCACATGAACTGGCNNNNNNNNNNGTTGGAGGCTCATCGTTCCCAGATGTTATCGAGGTCCGACTTGAGTGGGTTACTGGGGACTTTctgaagagttcagagcagtgtga
516	10	79784416	79784525	ACTcaaagtgcagatgtgctcttcgATGACTGTTCTGCCAGAAAAATCCACNNNNNNNNNNGTTGGAGGCTCATCGTTCCCAGATGTTATCGAGGTCCGACACGTAAAAGACTGAATTTAAAACAAAgagaagagttcagagcagtgtga
517	10	79784646	79784752	GCTcaaagtgcagatgtgctcttcgAGATGACTGTTCTGCCAGAAAAATCCNNNNNNNNNNGTTGGAGGCTCATCGTTCCCAGATGTTATCGAGGTCCGACAAAAGACTGAATTTAAAACAAAGAATtggaagagttcagagcagtgtga
518	10	79784690	79784787	caaagtgcagatgtgctcttctAAATCGACCTAAATAGCCAAAAACATGTCNNNNNNNNNNGTTGGAGGCTCATCGTTCCCAGATGTTATCGAGGTCCGACGGTCACTTACCTTCTCAGGAAAAGTtagaagagttcagagcagtgtga
519	10	79784711	79784828	ACcaaagtgcagatgtgctcttcgCATACCATGTGCTCATGGGAACAATAANNNNNNNNNNGTTGGAGGCTCATCGTTCCCAGATGTTATCGAGGTCCGACCAGCTACCTCATCAATCCGGAGGttgaagagttcagagcagtgtga
520	10	79784762	79784879	CATcaaagtgcagatgtgctcttccCAATCAGAGAAGCTGGACAGACACTCNNNNNNNNNNGTTGGAGGCTCATCGTTCCCAGATGTTATCGAGGTCCGACCACTCTCTTTCCTGAGAGATTTCCTCtagaagagttcagagcagtgtga
521	10	79784798	79784909	GTTcaaagtgcagatgtgctcttccCTACCCTGTTTTCCCTTCAGGCGTTGNNNNNNNNNNGTTGGAGGCTCATCGTTCCCAGATGTTATCGAGGTCCGACCATACCATGTGCTCATGGGAACAatgaagagttcagagcagtgtga
522	10	79784837	79784952	CTTcaaagtgcagatgtgctcttccTTCTTGGGTGCCATGTTGAGGGGAATNNNNNNNNNNGTTGGAGGCTCATCGTTCCCAGATGTTATCGAGGTCCGACCAATCAGAGAAGCTGGACAGACActgaagagttcagagcagtgtga
523	10	79784876	79784987	TCAcaaagtgcagatgtgctcttcgGAAATCCCAGTCCTCCATGATCATCTNNNNNNNNNNGTTGGAGGCTCATCGTTCCCAGATGTTATCGAGGTCCGACCTTCTGCACATCTTGTGGGAAACctgaagagttcagagcagtgtga
524	10	79785328	79785425	ACTcaaagtgcagatgtgctcttccAGTCCTCCATGATCATCTGGGTCTTGNNNNNNNNNNGTTGGAGGCTCATCGTTCCCAGATGTTATCGAGGTCCGACTCTTGTGGGAAACCTACCCTGTTttgaagagttcagagcagtgtga
525	10	79785353	79785468	CATcaaagtgcagatgtgctcttctGAGATCCGATGCTAAAACCAGCACAGNNNNNNNNNNGTTGGAGGCTCATCGTTCCCAGATGTTATCGAGGTCCGACGACGAAGCCTCTGGTCCACTTCTtggaagagttcagagcagtgtga
526	10	79785406	79785521	TcaaagtgcagatgtgctcttcaCAAACCTGGTCAGTTTGATTTTTCTCACNNNNNNNNNNGTTGGAGGCTCATCGTTCCCAGATGTTATCGAGGTCCGACCCCGAGAGCTCACTGTTAATGTAgagaagagttcagagcagtgtga
527	10	79785430	79785540	caaagtgcagatgtgctcttcaGTTTGATTTTTCTCACATTTTCTTGACCANNNNNNNNNNGTTGGAGGCTCATCGTTCCCAGATGTTATCGAGGTCCGACTCACTGTTAATGTAGAGGGCACActgaagagttcagagcagtgtga
528	10	79785430	79785543	caaagtgcagatgtgctcttcaCATCGTTTAGGAAAATGATTTCTGTCAGTNNNNNNNNNNGTTGGAGGCTCATCGTTCCCAGATGTTATCGAGGTCCGACTAAAACCAGCACAGCCCAAACAGaagaagagttcagagcagtgtga
529	10	79785476	79785592	caaagtgcagatgtgctcttcaAAATGATTTCTGTCAGTTTCATTGTCAGANNNNNNNNNNGTTGGAGGCTCATCGTTCCCAGATGTTATCGAGGTCCGACCAGAAACAAACCTGGTCAGTTTGATTttgaagagttcagagcagtgtga
530	10	79785802	79785905	TTGcaaagtgcagatgtgctcttctGATACACAAAGGAGGCACCAAAAGTCNNNNNNNNNNGTTGGAGGCTCATCGTTCCCAGATGTTATCGAGGTCCGACAAACTTACAAGGAAATGGGAGGCacgaagagttcagagcagtgtga
531	10	79785811	79785910	AGCcaaagtgcagatgtgctcttccAAAGGAGGCACCAAAAGTCGTGTGAGNNNNNNNNNNGTTGGAGGCTCATCGTTCCCAGATGTTATCGAGGTCCGACAAACTTACAAGGAAATGGGAGGCacgaagagttcagagcagtgtga
532	10	79785837	79785953	GGGcaaagtgcagatgtgctcttcgTAGAGGAACATCTTCAGCTGGGATTCNNNNNNNNNNGTTGGAGGCTCATCGTTCCCAGATGTTATCGAGGTCCGACAGATCATCTTCATTGGTGCCAGActgaagagttcagagcagtgtga
533	10	79785875	79785984	caaagtgcagatgtgctcttccTAAGGGATTCAAGTTTTCCTATGGAAACGNNNNNNNNNNGTTGGAGGCTCATCGTTCCCAGATGTTATCGAGGTCCGACTCACAACGGAGGGTCTGATACACaagaagagttcagagcagtgtga
534	10	79785894	79786011	ACAcaaagtgcagatgtgctcttcgAAACGAAGAAAGGCAGAAATGGAGATNNNNNNNNNNGTTGGAGGCTCATCGTTCCCAGATGTTATCGAGGTCCGACGTGTGAGAATCAAATCAGACGGCttgaagagttcagagcagtgtga
535	10	79785916	79786013	CTcaaagtgcagatgtgctcttcaCTATGTTAGTTTTCCATAGCTTGGGCANNNNNNNNNNGTTGGAGGCTCATCGTTCCCAGATGTTATCGAGGTCCGACAATCAAATCAGACGGCTTTCCGGctgaagagttcagagcagtgtga
536	10	79789013	79789113	CTGcaaagtgcagatgtgctcttcgTTTTCCATAGCTTGGGCAAGGTTTTCNNNNNNNNNNGTTGGAGGCTCATCGTTCCCAGATGTTATCGAGGTCCGACGGGTTCATCAGAAGTAGAGGAACAtcgaagagttcagagcagtgtga
537	10	79789090	79789192	caaagtgcagatgtgctcttctGAAGGAAATTTGATACAATGGGATCCACCNNNNNNNNNNGTTGGAGGCTCATCGTTCCCAGATGTTATCGAGGTCCGACGAGAGTGTGCATGTGACGTGCGGaagaagagttcagagcagtgtga
538	10	79789098	79789195	caaagtgcagatgtgctcttctGAAGGAAATTTGATACAATGGGATCCACCNNNNNNNNNNGTTGGAGGCTCATCGTTCCCAGATGTTATCGAGGTCCGACGAGAGTGTGCATGTGACGTGCGGaagaagagttcagagcagtgtga
539	10	79789099	79789203	caaagtgcagatgtgctcttctATTTCTCATGAATTATTTTCAGCAGTCCANNNNNNNNNNGTTGGAGGCTCATCGTTCCCAGATGTTATCGAGGTCCGACCATTCTCAGGCTCACCTGTGCCCttgaagagttcagagcagtgtga
540	10	103530029	103530142	caaagtgcagatgtgctcttccTTTACGGTACCTATAAGGGTTAGTTTATTNNNNNNNNNNGTTGGAGGCTCATCGTTCCCAGATGTTATCGAGGTCCGACCAGCAGAGGCTCCACTTCTTTATtagaagagttcagagcagtgtga
541	10	103530038	103530142	caaagtgcagatgtgctcttcaAATAAAAAATTATGTTCTCAGATTGGCCANNNNNNNNNNGTTGGAGGCTCATCGTTCCCAGATGTTATCGAGGTCCGACGGCTGTTTCAAAAGACTGAAGGAAatgaagagttcagagcagtgtga
542	10	103530116	103530227	caaagtgcagatgtgctcttcaGTATGGTTAATGAAATTACTGAAACTACTNNNNNNNNNNGTTGGAGGCTCATCGTTCCCAGATGTTATCGAGGTCCGACCCACCACTTTTTTGTTGGTCTTGTatgaagagttcagagcagtgtga
543	10	103530117	103530227	CCCcaaagtgcagatgtgctcttcaGATGTTTTTCTTCCGGCACTTGTCAGNNNNNNNNNNGTTGGAGGCTCATCGTTCCCAGATGTTATCGAGGTCCGACTTATAAGGAGAAAAGCTGACTCCCGaagaagagttcagagcagtgtga
544	10	103530222	103530322	TTTcaaagtgcagatgtgctcttctTTTTCAGTCCTCGCTTCTGAAGGTAGNNNNNNNNNNGTTGGAGGCTCATCGTTCCCAGATGTTATCGAGGTCCGACAAACTAAACAGAAGACAGTGAGTGAaagaagagttcagagcagtgtga
545	10	103530228	103530341	caaagtgcagatgtgctcttccTTTAGATAGTCCAGAAACTGCTTCTTCTCNNNNNNNNNNGTTGGAGGCTCATCGTTCCCAGATGTTATCGAGGTCCGACGAAAAGGGCTATTGCTTAGCCTTctgaagagttcagagcagtgtga
546	10	103530295	103530398	caaagtgcagatgtgctcttcgCAGCAGGTTTTGCAGATCATCTTTTTCAANNNNNNNNNNGTTGGAGGCTCATCGTTCCCAGATGTTATCGAGGTCCGACCCACAGTGATGGCAGATGTTTTTctgaagagttcagagcagtgtga
547	10	103530327	103530444	caaagtgcagatgtgctcttcaTTAAGCAAGACAGATAAAAGCATAAGTGANNNNNNNNNNGTTGGAGGCTCATCGTTCCCAGATGTTATCGAGGTCCGACTGTCAGAGATTTTCTTTTTCAGTCCtcgaagagttcagagcagtgtga
548	10	103531160	103531274	GTcaaagtgcagatgtgctcttctTTTCTTTTAAAAATGCCATCGCCCTGTNNNNNNNNNNGTTGGAGGCTCATCGTTCCCAGATGTTATCGAGGTCCGACGTCAGGCCGGGCCTCTTTAGATAgtgaagagttcagagcagtgtga
549	10	103531164	103531279	TcaaagtgcagatgtgctcttccCTTAACCACGTGACCATATACACAGATCNNNNNNNNNNGTTGGAGGCTCATCGTTCCCAGATGTTATCGAGGTCCGACTTCTCCTCTTGGGACAGCATGATgtgaagagttcagagcagtgtga
550	10	103531243	103531342	TGcaaagtgcagatgtgctcttcgGCAACTCCAGGTCGATATACCCATAGTNNNNNNNNNNGTTGGAGGCTCATCGTTCCCAGATGTTATCGAGGTCCGACCCTAAGTTCATTCCAGCATCCCTgagaagagttcagagcagtgtga
551	10	103531256	103531369	GATcaaagtgcagatgtgctcttccCAAGTTTTTCCCACAGGTTTCACATGNNNNNNNNNNGTTGGAGGCTCATCGTTCCCAGATGTTATCGAGGTCCGACTGACCAATCACTCCAGAATTTATGTCttgaagagttcagagcagtgtga
552	10	103531339	103531436	CAcaaagtgcagatgtgctcttcgAAAAAAAGCACACCCAATGATCAACACNNNNNNNNNNGTTGGAGGCTCATCGTTCCCAGATGTTATCGAGGTCCGACGTAAGATGCCTATGACTGCTCTGAAgtgaagagttcagagcagtgtga
553	10	103534411	103534525	CGCcaaagtgcagatgtgctcttcgATCAACACAGACTGCTGGACGGGAAANNNNNNNNNNGTTGGAGGCTCATCGTTCCCAGATGTTATCGAGGTCCGACTACCCTACATGAAAACACGGCAActgaagagttcagagcagtgtga
554	10	103534446	103534544	GCGcaaagtgcagatgtgctcttccAACACAGACTGCTGGACGGGAAAGAGNNNNNNNNNNGTTGGAGGCTCATCGTTCCCAGATGTTATCGAGGTCCGACTACCCTACATGAAAACACGGCAActgaagagttcagagcagtgtga
555	10	103534478	103534594	caaagtgcagatgtgctcttcgGTGACACAGAATCATTTCTTTTGCTTCTTNNNNNNNNNNGTTGGAGGCTCATCGTTCCCAGATGTTATCGAGGTCCGACGGCCTAGACAGTCAGCCAAGTTTttgaagagttcagagcagtgtga
556	10	103534506	103534623	GcaaagtgcagatgtgctcttcgTACAGGTTCTTACTCACAACTTGGATGTNNNNNNNNNNGTTGGAGGCTCATCGTTCCCAGATGTTATCGAGGTCCGACCCTTTCAATCTGGTAAGTCACCAGTTttgaagagttcagagcagtgtga
557	10	103534529	103534644	CGCcaaagtgcagatgtgctcttcgGTTCTTACTCACAACTTGGATGTGCGNNNNNNNNNNGTTGGAGGCTCATCGTTCCCAGATGTTATCGAGGTCCGACGGTAAGTCACCAGTTTTATCAGCAgggaagagttcagagcagtgtga
558	10	103534588	103534691	CcaaagtgcagatgtgctcttccTCAGGTGACTTCATTCCAAAACAGATGTNNNNNNNNNNGTTGGAGGCTCATCGTTCCCAGATGTTATCGAGGTCCGACCAAGACACAGTTACCAGGAGGGGtggaagagttcagagcagtgtga
559	10	103534588	103534696	TAcaaagtgcagatgtgctcttccTTCTGGAATGGGAAGAAAAAGGTGAAANNNNNNNNNNGTTGGAGGCTCATCGTTCCCAGATGTTATCGAGGTCCGACATCCTATGGTCGAGCACCCCATAtagaagagttcagagcagtgtga
560	10	103534860	103534972	caaagtgcagatgtgctcttcaATTACAGCAAAATCTGTGACCAAAAATGTNNNNNNNNNNGTTGGAGGCTCATCGTTCCCAGATGTTATCGAGGTCCGACCATATAGCAAGGGGGCATGTTGGttgaagagttcagagcagtgtga
561	10	103534876	103534987	caaagtgcagatgtgctcttctTACAGCAAAATCTGTGACCAAAAATGTCTNNNNNNNNNNGTTGGAGGCTCATCGTTCCCAGATGTTATCGAGGTCCGACGTTGTCCTGGCTGTACAGGTTCTtagaagagttcagagcagtgtga
562	10	103534893	103535007	GAGcaaagtgcagatgtgctcttccGTCTTACATTTTCTTGGCCACATCCGNNNNNNNNNNGTTGGAGGCTCATCGTTCCCAGATGTTATCGAGGTCCGACGTCACACCTATGGACTACTGGCCctgaagagttcagagcagtgtga
563	10	103534895	103535012	ACGcaaagtgcagatgtgctcttcgCACTCGGGAGGCCAGATTAGAGAAACNNNNNNNNNNGTTGGAGGCTCATCGTTCCCAGATGTTATCGAGGTCCGACCTCGGACCCCTTGCCCTATTTCTcagaagagttcagagcagtgtga
564	10	103535389	103535505	CAAcaaagtgcagatgtgctcttccTCGGGAGGCCAGATTAGAGAAACGATNNNNNNNNNNGTTGGAGGCTCATCGTTCCCAGATGTTATCGAGGTCCGACCCTTGCCCTATTTCTCAGCCCTTtggaagagttcagagcagtgtga
565	10	103535506	103535609	TGGcaaagtgcagatgtgctcttcgCCAGATTAGAGAAACGATGCCCCCAGNNNNNNNNNNGTTGGAGGCTCATCGTTCCCAGATGTTATCGAGGTCCGACCTTGCCCTATTTCTCAGCCCTTTgggaagagttcagagcagtgtga
566	10	103535558	103535675	TGTcaaagtgcagatgtgctcttccGGGTAGTTGAGGAACTCGAAGCGCAGNNNNNNNNNNGTTGGAGGCTCATCGTTCCCAGATGTTATCGAGGTCCGACCTCATCTTGCTTGAGTTTTGGGTgcgaagagttcagagcagtgtga
567	10	103535600	103535697	GGCcaaagtgcagatgtgctcttccGGGTAGTTGAGGAACTCGAAGCGCAGNNNNNNNNNNGTTGGAGGCTCATCGTTCCCAGATGTTATCGAGGTCCGACCTTGAGTTTTGGGTGCCCTACAGgagaagagttcagagcagtgtga
568	10	103535640	103535739	TTTcaaagtgcagatgtgctcttctGGTGCTGCCGCGTCTTGGAGCCCTTGNNNNNNNNNNGTTGGAGGCTCATCGTTCCCAGATGTTATCGAGGTCCGACGCTCGGGGGCCCAAGTCCTCTGGctgaagagttcagagcagtgtga
569	10	112316864	112316970	ACCcaaagtgcagatgtgctcttctGGTGCTGCCGCGTCTTGGAGCCCTTGNNNNNNNNNNGTTGGAGGCTCATCGTTCCCAGATGTTATCGAGGTCCGACCTCGGGGGCCCAAGTCCTCTGGCtggaagagttcagagcagtgtga
570	10	112316939	112317052	CTTcaaagtgcagatgtgctcttcgTTGTTCTCCAGCACAATCTCCGTGAANNNNNNNNNNGTTGGAGGCTCATCGTTCCCAGATGTTATCGAGGTCCGACCAGCCGCTTCATGAAGTGGACCTcagaagagttcagagcagtgtga
571	10	114710477	114710578	AATcaaagtgcagatgtgctcttctCCGTGAAGACGCAGTCCTTGCCTTTGNNNNNNNNNNGTTGGAGGCTCATCGTTCCCAGATGTTATCGAGGTCCGACCTTCATGAAGTGGACCTCACGCTgggaagagttcagagcagtgtga
572	10	114710478	114710578	AGTcaaagtgcagatgtgctcttccCACGTTACAGAGCCCCCCCAGCAGAGNNNNNNNNNNGTTGGAGGCTCATCGTTCCCAGATGTTATCGAGGTCCGACGTGAAGGCCATGTACCAGCCCTCgtgaagagttcagagcagtgtga
573	10	114710494	114710611	GTCcaaagtgcagatgtgctcttcaGACAGCAGGTGGGCACCCCAGCAGATNNNNNNNNNNGTTGGAGGCTCATCGTTCCCAGATGTTATCGAGGTCCGACATTCTGCAGCGCTGTGTAGTTGTtcgaagagttcagagcagtgtga
574	10	114710571	114710668	GTCcaaagtgcagatgtgctcttcaGACAGCAGGTGGGCACCCCAGCAGATNNNNNNNNNNGTTGGAGGCTCATCGTTCCCAGATGTTATCGAGGTCCGACATTCTGCAGCGCTGTGTAGTTGTtcgaagagttcagagcagtgtga
575	10	114710586	114710687	TGTcaaagtgcagatgtgctcttccCTCGGACTCGAACTCTGCTTCCAAAGNNNNNNNNNNGTTGGAGGCTCATCGTTCCCAGATGTTATCGAGGTCCGACCCCAGGACTGTCTTGGAGGAGTCcagaagagttcagagcagtgtga
576	10	114710656	114710756	CCGcaaagtgcagatgtgctcttcgACTCGAACTCTGCTTCCAAAGGTGTCNNNNNNNNNNGTTGGAGGCTCATCGTTCCCAGATGTTATCGAGGTCCGACGGACTGTCTTGGAGGAGTCCAGCcagaagagttcagagcagtgtga
577	10	114710657	114710755	ATCcaaagtgcagatgtgctcttccAGGATGGCTATTGGCAGATCCCTGACNNNNNNNNNNGTTGGAGGCTCATCGTTCCCAGATGTTATCGAGGTCCGACTTGGCGATCAGCTTCCCCTTCTTgtgaagagttcagagcagtgtga
578	10	114710911	114711015	CCCcaaagtgcagatgtgctcttccCCAGCTGGCCCACACACTTGTCACAGNNNNNNNNNNGTTGGAGGCTCATCGTTCCCAGATGTTATCGAGGTCCGACTCCCCTTCTTGTTCATGCAGATGtagaagagttcagagcagtgtga
579	10	114710913	114711015	TGAcaaagtgcagatgtgctcttcgGACTCCAGCTCCAGCCCAGCTACTAANNNNNNNNNNGTTGGAGGCTCATCGTTCCCAGATGTTATCGAGGTCCGACATGAGCTTTGCTGTCAGAGAAGGtagaagagttcagagcagtgtga
580	10	114710997	114711102	TACcaaagtgcagatgtgctcttccTTGTTGGCCAGGACCTGCACGTGCTTNNNNNNNNNNGTTGGAGGCTCATCGTTCCCAGATGTTATCGAGGTCCGACTTCCCTTCTGAGCTGGGGACCCTGcagaagagttcagagcagtgtga
581	10	114710997	114711113	GATcaaagtgcagatgtgctcttcaCGTGCTTCCCGCTGGTGCGGCTGTAGNNNNNNNNNNGTTGGAGGCTCATCGTTCCCAGATGTTATCGAGGTCCGACCAGTGCAGTTGGGACTGGTGGTCcagaagagttcagagcagtgtga
582	10	114711187	114711296	CTGcaaagtgcagatgtgctcttcgCGGCTGAGCTGATCCGTCACCAGGCTNNNNNNNNNNGTTGGAGGCTCATCGTTCCCAGATGTTATCGAGGTCCGACCGCATCCCACAAGCTACCTTCAGcggaagagttcagagcagtgtga
583	10	114711195	114711296	TcaaagtgcagatgtgctcttcgCTCCCTCACATGCTGTGTAAAATTAGGTNNNNNNNNNNGTTGGAGGCTCATCGTTCCCAGATGTTATCGAGGTCCGACCTTACCGAAGGGGTCGCCGTCCTctgaagagttcagagcagtgtga
584	10	114711256	114711353	TCAcaaagtgcagatgtgctcttcaATTAGGTGAGGACTGAACAGTTACCTNNNNNNNNNNGTTGGAGGCTCATCGTTCCCAGATGTTATCGAGGTCCGACCTGCCATGGCGTTGATGCGCTTGttgaagagttcagagcagtgtga
585	10	114711348	114711462	GAcaaagtgcagatgtgctcttccAATACACCATTATAATGCTACTCCGCCNNNNNNNNNNGTTGGAGGCTCATCGTTCCCAGATGTTATCGAGGTCCGACCTGTAGAGTTGGTAGGTCCGGATgagaagagttcagagcagtgtga
586	10	114724251	114724348	GTCcaaagtgcagatgtgctcttccACCATTATAATGCTACTCCGCCCAGGNNNNNNNNNNGTTGGAGGCTCATCGTTCCCAGATGTTATCGAGGTCCGACCTGTAGAGTTGGTAGGTCCGGATgagaagagttcagagcagtgtga
587	10	114724286	114724403	GTCcaaagtgcagatgtgctcttccACCATTATAATGCTACTCCGCCCAGGNNNNNNNNNNGTTGGAGGCTCATCGTTCCCAGATGTTATCGAGGTCCGACCTGTAGAGTTGGTAGGTCCGGATgagaagagttcagagcagtgtga
588	10	114724291	114724391	AACcaaagtgcagatgtgctcttccCTAGAGGAGCAGGGCGCTTTTAAGTANNNNNNNNNNGTTGGAGGCTCATCGTTCCCAGATGTTATCGAGGTCCGACGGCAGACCCAGCCCAGGATGAACgagaagagttcagagcagtgtga
589	10	114724309	114724411	AACcaaagtgcagatgtgctcttccCTAGAGGAGCAGGGCGCTTTTAAGTANNNNNNNNNNGTTGGAGGCTCATCGTTCCCAGATGTTATCGAGGTCCGACGGCAGACCCAGCCCAGGATGAACgagaagagttcagagcagtgtga
590	10	114724355	114724454	ACCcaaagtgcagatgtgctcttccGCTTTTAAGTAGGGAGGCAGCCCTCCNNNNNNNNNNGTTGGAGGCTCATCGTTCCCAGATGTTATCGAGGTCCGACGATGAACGAGCCCCAGGGAGAAGctgaagagttcagagcagtgtga
591	10	114799732	114799829	CCCcaaagtgcagatgtgctcttcgCCCTCCCCGACCCCTGACATTTATAANNNNNNNNNNGTTGGAGGCTCATCGTTCCCAGATGTTATCGAGGTCCGACGAGAAGCTGGACCCACCTGTTGGgagaagagttcagagcagtgtga
592	10	114799748	114799865	caaagtgcagatgtgctcttccCCCGACCCCTGACATTTATAAAGACAAATNNNNNNNNNNGTTGGAGGCTCATCGTTCCCAGATGTTATCGAGGTCCGACGAAGCTGGACCCACCTGTTGGGAgagaagagttcagagcagtgtga
593	10	114799774	114799877	ATAcaaagtgcagatgtgctcttcgAGGCAGAGGACCAGCAAGTGCAACAGNNNNNNNNNNGTTGGAGGCTCATCGTTCCCAGATGTTATCGAGGTCCGACCTGGGTTTCTAAGGTGCCCTCAGccgaagagttcagagcagtgtga
594	10	114799796	114799909	ATAcaaagtgcagatgtgctcttcgAGGCAGAGGACCAGCAAGTGCAACAGNNNNNNNNNNGTTGGAGGCTCATCGTTCCCAGATGTTATCGAGGTCCGACCTGGGTTTCTAAGGTGCCCTCAGccgaagagttcagagcagtgtga
595	10	114799813	114799914	TACcaaagtgcagatgtgctcttcgCGGCGCGGTACTCACAGGCAGCTCAGNNNNNNNNNNGTTGGAGGCTCATCGTTCCCAGATGTTATCGAGGTCCGACCACCCCTCCTCACCTGGGCTTGGaggaagagttcagagcagtgtga
596	10	114849109	114849211	TACcaaagtgcagatgtgctcttcgCGGCGCGGTACTCACAGGCAGCTCAGNNNNNNNNNNGTTGGAGGCTCATCGTTCCCAGATGTTATCGAGGTCCGACCACCCCTCCTCACCTGGGCTTGGaggaagagttcagagcagtgtga
597	10	114849130	114849231	ATAcaaagtgcagatgtgctcttcaCCGAGAGCCCGGCGGGTCACGCCGTCNNNNNNNNNNGTTGGAGGCTCATCGTTCCCAGATGTTATCGAGGTCCGACGTGGGAGACAAAAGCGGGCGGGAgagaagagttcagagcagtgtga
598	10	114849149	114849250	GTCcaaagtgcagatgtgctcttccCGTCCCGCGGGCCGCCGCGGGAGGACNNNNNNNNNNGTTGGAGGCTCATCGTTCCCAGATGTTATCGAGGTCCGACAGGCGAGGGGCGCGGGGGGCGGGTGGcggaagagttcagagcagtgtga
599	10	114849202	114849314	TGTcaaagtgcagatgtgctcttccGAGCGGAGAGGGTGCGGGTGCGGGAGNNNNNNNNNNGTTGGAGGCTCATCGTTCCCAGATGTTATCGAGGTCCGACGTACTCACAGGCAGCTCAGCGCGgagaagagttcagagcagtgtga
600	10	114849222	114849322	CTGcaaagtgcagatgtgctcttctCTTAGGGCCATCTTAGAATTTGGCTTNNNNNNNNNNGTTGGAGGCTCATCGTTCCCAGATGTTATCGAGGTCCGACTCTGTTCTCCTTTGCCACATATGAAtagaagagttcagagcagtgtga
601	10	114849222	114849328	TTGcaaagtgcagatgtgctcttcgCTCAGGAGGGGCAAATGCAAAATCCCNNNNNNNNNNGTTGGAGGCTCATCGTTCCCAGATGTTATCGAGGTCCGACCAGCCACATTCAAAATGAGAAACGTatgaagagttcagagcagtgtga
602	10	114849309	114849407	AGCcaaagtgcagatgtgctcttcaAAGACGAGGGCGAACAGGAGGAGAAGNNNNNNNNNNGTTGGAGGCTCATCGTTCCCAGATGTTATCGAGGTCCGACTTTTTTTGGCTTTTCTTCCTCCTTCAttgaagagttcagagcagtgtga
603	10	114886591	114886707	ATAcaaagtgcagatgtgctcttcaAAGACGAGGGCGAACAGGAGGAGAAGNNNNNNNNNNGTTGGAGGCTCATCGTTCCCAGATGTTATCGAGGTCCGACTTTTTTGGCTTTTCTTCCTCCTTCATttgaagagttcagagcagtgtga
604	10	114886611	114886728	ATTcaaagtgcagatgtgctcttcgAAAACTCCTCGGCAGAGAGGGATTTANNNNNNNNNNGTTGGAGGCTCATCGTTCCCAGATGTTATCGAGGTCCGACCCTCCTTCATTTTTCTTCCAAAATTGctgaagagttcagagcagtgtga
605	10	114886637	114886754	ATCcaaagtgcagatgtgctcttctCAGAAACGAATCAAAACAGCTCCTCCNNNNNNNNNNGTTGGAGGCTCATCGTTCCCAGATGTTATCGAGGTCCGACCTAGGCGCCAACGACGAACTGATttgaagagttcagagcagtgtga
606	10	114886644	114886752	AGCcaaagtgcagatgtgctcttcgCTCCTCCGATTCCGAGGTAGGAAAAGNNNNNNNNNNGTTGGAGGCTCATCGTTCCCAGATGTTATCGAGGTCCGACCGAACTGATTTCCTTCAAAGACGAgggaagagttcagagcagtgtga
607	10	114889546	114889660	AATcaaagtgcagatgtgctcttcgCAAATGTTGCTGAAAGGGGAGAAATCNNNNNNNNNNGTTGGAGGCTCATCGTTCCCAGATGTTATCGAGGTCCGACGGATTTAGCTGATGTCAAATCGTCTctgaagagttcagagcagtgtga
608	10	114889588	114889691	TCTcaaagtgcagatgtgctcttcgGCAAATGTTGCTGAAAGGGGAGAAATNNNNNNNNNNGTTGGAGGCTCATCGTTCCCAGATGTTATCGAGGTCCGACGGATTTAGCTGATGTCAAATCGTCTCtagaagagttcagagcagtgtga
609	10	114889610	114889724	CTTcaaagtgcagatgtgctcttcgGAAAGTTTGGAAGAAGGTGAGTACGCNNNNNNNNNNGTTGGAGGCTCATCGTTCCCAGATGTTATCGAGGTCCGACGATTCTTTTTCTCCCCCTTCTCCccgaagagttcagagcagtgtga
610	10	114889644	114889759	GTGcaaagtgcagatgtgctcttcgGAAAGTTTGGAAGAAGGTGAGTACGCNNNNNNNNNNGTTGGAGGCTCATCGTTCCCAGATGTTATCGAGGTCCGACTTCTTTTTCTCCCCCTTCTCCCCctgaagagttcagagcagtgtga
611	10	114889653	114889770	CACcaaagtgcagatgtgctcttccCCCGCGCCCGGCTCGGCCTGGCCCTGNNNNNNNNNNGTTGGAGGCTCATCGTTCCCAGATGTTATCGAGGTCCGACCGGCCTCCGCCTCGCTCCGAAAGttgaagagttcagagcagtgtga
612	10	114889670	114889768	TTAcaaagtgcagatgtgctcttcgCTCGGCCTGGCCCTGCGCCGGCCCGGNNNNNNNNNNGTTGGAGGCTCATCGTTCCCAGATGTTATCGAGGTCCGACCGGCCTCCGCCTCGCTCCGAAAGttgaagagttcagagcagtgtga
613	10	114889735	114889848	GTGcaaagtgcagatgtgctcttccTTCATCATGATCCCCGACCTGACGAGNNNNNNNNNNGTTGGAGGCTCATCGTTCCCAGATGTTATCGAGGTCCGACGGCACTTTCTAAAAAGTTTCTCCTCActgaagagttcagagcagtgtga
614	10	114900821	114900936	CATcaaagtgcagatgtgctcttccTTCATCATGATCCCCGACCTGACGAGNNNNNNNNNNGTTGGAGGCTCATCGTTCCCAGATGTTATCGAGGTCCGACTAAAAAGTTTCTCCTCACTCTCTCCcggaagagttcagagcagtgtga
615	10	114900834	114900939	GGTcaaagtgcagatgtgctcttccACCGCCCGAACCGTAAGTGCCTCCGCNNNNNNNNNNGTTGGAGGCTCATCGTTCCCAGATGTTATCGAGGTCCGACCATGTTAGCGGCCAAGAGGCAAGatgaagagttcagagcagtgtga
616	10	114900929	114901027	GGTcaaagtgcagatgtgctcttccACCGCCCGAACCGTAAGTGCCTCCGCNNNNNNNNNNGTTGGAGGCTCATCGTTCCCAGATGTTATCGAGGTCCGACCATGTTAGCGGCCAAGAGGCAAGatgaagagttcagagcagtgtga
617	10	114900939	114901055	GTAcaaagtgcagatgtgctcttccCCCCTCCCCGCCTCCTCCCCTCCCTCNNNNNNNNNNGTTGGAGGCTCATCGTTCCCAGATGTTATCGAGGTCCGACCCTACCTCCCCAACGGATCGCTCtcgaagagttcagagcagtgtga
618	10	114901014	114901112	GTAcaaagtgcagatgtgctcttccCCCCTCCCCGCCTCCTCCCCTCCCTCNNNNNNNNNNGTTGGAGGCTCATCGTTCCCAGATGTTATCGAGGTCCGACCCTACCTCCCCAACGGATCGCTCtcgaagagttcagagcagtgtga
619	10	114901014	114901126	AGcaaagtgcagatgtgctcttccGTACAAAACGATTGAACACCAGATTGCNNNNNNNNNNGTTGGAGGCTCATCGTTCCCAGATGTTATCGAGGTCCGACAGGTTTGTCTGCTATTCATAAACTGCttgaagagttcagagcagtgtga
620	10	114903646	114903743	caaagtgcagatgtgctcttctGAAGCTTGAATTGTCTATATGTAGGTCTCNNNNNNNNNNGTTGGAGGCTCATCGTTCCCAGATGTTATCGAGGTCCGACTTTCTTGTAGTTTGTGACATAAGCAGaagaagagttcagagcagtgtga
621	10	114903646	114903763	CcaaagtgcagatgtgctcttccGCAAGAGATTCTGAAGCTTGAATTGTCTNNNNNNNNNNGTTGGAGGCTCATCGTTCCCAGATGTTATCGAGGTCCGACTAGTTTGTGACATAAGCAGAACGCttgaagagttcagagcagtgtga
622	10	114903659	114903771	caaagtgcagatgtgctcttcgAATTGTCTATATGTAGGTCTCTTGTGTGTNNNNNNNNNNGTTGGAGGCTCATCGTTCCCAGATGTTATCGAGGTCCGACCAGAACGCTTTGATTTGGTTTCTTTCtagaagagttcagagcagtgtga
623	10	114903684	114903801	caaagtgcagatgtgctcttccCTTCCCCCAACTGAGATAATGATGATGATNNNNNNNNNNGTTGGAGGCTCATCGTTCCCAGATGTTATCGAGGTCCGACAGCACACATTACTCTGCGTACAAaagaagagttcagagcagtgtga
624	10	114903721	114903821	CGCcaaagtgcagatgtgctcttctCCAGAGTAGACAAGCCCTCAAGGATGNNNNNNNNNNGTTGGAGGCTCATCGTTCCCAGATGTTATCGAGGTCCGACTATTTCTTGGGCTAGTTGTTCTGCATttgaagagttcagagcagtgtga
625	10	114903730	114903827	TAAcaaagtgcagatgtgctcttccATCACCGGCACACATTGTCGTAAGTANNNNNNNNNNGTTGGAGGCTCATCGTTCCCAGATGTTATCGAGGTCCGACTGTTCTGCATTTACTTTCTGAATTCAttgaagagttcagagcagtgtga
626	10	114905707	114905804	TTTcaaagtgcagatgtgctcttcaCATTGTCGTAAGTAACCTCCCAGAGANNNNNNNNNNGTTGGAGGCTCATCGTTCCCAGATGTTATCGAGGTCCGACTTGTTTTTCATTTCACTTTTGTTTCCtcgaagagttcagagcagtgtga
627	10	114905724	114905824	caaagtgcagatgtgctcttcgCTTCCTTTATTGAGGGGGTGAAAAAGAAANNNNNNNNNNGTTGGAGGCTCATCGTTCCCAGATGTTATCGAGGTCCGACCTCTCGCCAGTATCTCCAGATGAaagaagagttcagagcagtgtga
628	10	114905747	114905846	CcaaagtgcagatgtgctcttccTTTATTGAGGGGGTGAAAAAGAAAATGCNNNNNNNNNNGTTGGAGGCTCATCGTTCCCAGATGTTATCGAGGTCCGACAGATGAAATGGCCACTGCTTGATgtgaagagttcagagcagtgtga
629	10	114905759	114905876	GCTcaaagtgcagatgtgctcttccTCAGACTTCACTGTCAGCACTCAAGTNNNNNNNNNNGTTGGAGGCTCATCGTTCCCAGATGTTATCGAGGTCCGACCTGTGTGTGCCTTGGTGACGTGTccgaagagttcagagcagtgtga
630	10	114905771	114905884	ATcaaagtgcagatgtgctcttccTCAAGTCTTCAGGGACATGAAAAGGAGNNNNNNNNNNGTTGGAGGCTCATCGTTCCCAGATGTTATCGAGGTCCGACGTCCCCCTCGCTCCCGAGCCTTActgaagagttcagagcagtgtga
631	10	114905807	114905904	ACcaaagtgcagatgtgctcttcgAAAAGGAGCCACTCCTTACAAAAAGTTNNNNNNNNNNGTTGGAGGCTCATCGTTCCCAGATGTTATCGAGGTCCGACCTTACTCTGTTCCCCTTTCTTCCtggaagagttcagagcagtgtga
632	10	114910715	114910818	TATcaaagtgcagatgtgctcttcgAATCACGGTATGAGATGAGCTAGCTCNNNNNNNNNNGTTGGAGGCTCATCGTTCCCAGATGTTATCGAGGTCCGACCAGGGACATGACTGTCAGCACTTctgaagagttcagagcagtgtga
633	10	114910716	114910818	caaagtgcagatgtgctcttcgTATGAGATGAGCTAGCTCTAAAATGAAGCNNNNNNNNNNGTTGGAGGCTCATCGTTCCCAGATGTTATCGAGGTCCGACCTTCTACCCCCCCTCAGACTTCActgaagagttcagagcagtgtga
634	10	114910717	114910818	TCAcaaagtgcagatgtgctcttcgATGAGCTAGCTCTAAAATGAAGCCGCNNNNNNNNNNGTTGGAGGCTCATCGTTCCCAGATGTTATCGAGGTCCGACCTTCTACCCCCCCTCAGACTTCActgaagagttcagagcagtgtga
635	10	114910735	114910852	CCcaaagtgcagatgtgctcttcaATTCTTGTTGGGTCACTGTCATTTTGGNNNNNNNNNNGTTGGAGGCTCATCGTTCCCAGATGTTATCGAGGTCCGACCTGGTGTATTGAGGTAGGTCTCGgagaagagttcagagcagtgtga
636	10	114910769	114910882	CCAcaaagtgcagatgtgctcttccCTGCCCTGCTGCGTCCACGGCTGTCCNNNNNNNNNNGTTGGAGGCTCATCGTTCCCAGATGTTATCGAGGTCCGACCAGCATCTGGGCGCAGGCAGCATgcgaagagttcagagcagtgtga
637	10	114910790	114910906	AAAcaaagtgcagatgtgctcttccTGTCCAGTCCGCATGCATGCTCTCAGNNNNNNNNNNGTTGGAGGCTCATCGTTCCCAGATGTTATCGAGGTCCGACCATGCCCGCGAGCCGGCAGCGGGaagaagagttcagagcagtgtga
638	10	114910861	114910975	CTGcaaagtgcagatgtgctcttcgCCTTTGCCATGTTCGCTGTCACTTTGNNNNNNNNNNGTTGGAGGCTCATCGTTCCCAGATGTTATCGAGGTCCGACGACAGCGCCGCAACCCTCTCTAGatgaagagttcagagcagtgtga
639	10	114911387	114911486	TCAcaaagtgcagatgtgctcttccAGCCTTTGCCATGTTCGCTGTCACTTNNNNNNNNNNGTTGGAGGCTCATCGTTCCCAGATGTTATCGAGGTCCGACCCGCAACCCTCTCTAGATGGTAAgcgaagagttcagagcagtgtga
640	10	114911458	114911558	GATcaaagtgcagatgtgctcttcaTTTGAGTGGTAAGGGAGGCGCAGTGGNNNNNNNNNNGTTGGAGGCTCATCGTTCCCAGATGTTATCGAGGTCCGACAAAAGCAGAAAGGGAGGAGGAAGaagaagagttcagagcagtgtga
641	10	114911484	114911585	CGCcaaagtgcagatgtgctcttccGGGGTCTCTCTGTTCCAGCAGTTGGGNNNNNNNNNNGTTGGAGGCTCATCGTTCCCAGATGTTATCGAGGTCCGACCCATCTCGAAGGTACAGAGAAAGTTTttgaagagttcagagcagtgtga
642	10	114911532	114911643	AGAcaaagtgcagatgtgctcttcgCACCTCAATTTGAATTGCTGGGTGAGNNNNNNNNNNGTTGGAGGCTCATCGTTCCCAGATGTTATCGAGGTCCGACTTTTTTTAGAGGTGGAGAGAGGGAAaagaagagttcagagcagtgtga
643	10	114911628	114911730	ATGcaaagtgcagatgtgctcttctGTGTGGTGTGTGTATGGGGGGATGTGNNNNNNNNNNGTTGGAGGCTCATCGTTCCCAGATGTTATCGAGGTCCGACCTGTTATGTACCCTAGGGACACAATTttgaagagttcagagcagtgtga
644	10	114911644	114911753	TGTcaaagtgcagatgtgctcttctGTATGGGGGGATGTGTGTATGTTCGTNNNNNNNNNNGTTGGAGGCTCATCGTTCCCAGATGTTATCGAGGTCCGACCCTAGGGACACAATTTTAGTGGGAatgaagagttcagagcagtgtga
645	10	114912050	114912148	CCCcaaagtgcagatgtgctcttctGTGTATGGGGGGATGTGTGTATGTTCNNNNNNNNNNGTTGGAGGCTCATCGTTCCCAGATGTTATCGAGGTCCGACTAGTGGGAATGGAAGATTTGAGTGGtagaagagttcagagcagtgtga
646	10	114912062	114912176	GcaaagtgcagatgtgctcttcaTTTAGATCATGGGAAGGAAAAAACAAAANNNNNNNNNNGTTGGAGGCTCATCGTTCCCAGATGTTATCGAGGTCCGACGTTGGGCGGTTGGCACCTCAATTtggaagagttcagagcagtgtga
647	10	114912073	114912189	GGGcaaagtgcagatgtgctcttccCACAGTCTAACAAAGTGCCAGTGGTGNNNNNNNNNNGTTGGAGGCTCATCGTTCCCAGATGTTATCGAGGTCCGACGAGTATGGGATGGGCAGAGTTGAgtgaagagttcagagcagtgtga
648	10	114912112	114912221	GGCcaaagtgcagatgtgctcttccAGTCTAACAAAGTGCCAGTGGTGCAGNNNNNNNNNNGTTGGAGGCTCATCGTTCCCAGATGTTATCGAGGTCCGACGGCAGAGTTGAGTGCATCTTAGAAaagaagagttcagagcagtgtga
649	10	114912134	114912237	CGGcaaagtgcagatgtgctcttccGGGAAACCCACCTCCACACTTACCAGNNNNNNNNNNGTTGGAGGCTCATCGTTCCCAGATGTTATCGAGGTCCGACGCTTGACGGTGTCTTTCTCTGTTctgaagagttcagagcagtgtga
650	10	114912134	114912250	CTCcaaagtgcagatgtgctcttccGACGTAGACCCCAAAACAGGTAGGCTNNNNNNNNNNGTTGGAGGCTCATCGTTCCCAGATGTTATCGAGGTCCGACGTCTTTCTCTGTTCTCCTCCCCAcagaagagttcagagcagtgtga
651	10	114917752	114917862	TCAcaaagtgcagatgtgctcttctCCTGGGGTTCTGGGGGAACCTTTGAGNNNNNNNNNNGTTGGAGGCTCATCGTTCCCAGATGTTATCGAGGTCCGACCGCCTCTTATCACGTACAGCAATgagaagagttcagagcagtgtga
652	10	114917753	114917867	AAAcaaagtgcagatgtgctcttcgGGAACCTTTGAGGCCTCCACAGGAACNNNNNNNNNNGTTGGAGGCTCATCGTTCCCAGATGTTATCGAGGTCCGACCGCCTCTTATCACGTACAGCAATgagaagagttcagagcagtgtga
653	10	114918343	114918441	GGcaaagtgcagatgtgctcttcgTAGGACAAATCCCCCATCCGCTAGGATNNNNNNNNNNGTTGGAGGCTCATCGTTCCCAGATGTTATCGAGGTCCGACTAATGGATTGCTCTTTCCTTCTCTCCctgaagagttcagagcagtgtga
654	10	114918371	114918468	AcaaagtgcagatgtgctcttcgCTAGGATGGTTAGTACCACAGTAAGGAGNNNNNNNNNNGTTGGAGGCTCATCGTTCCCAGATGTTATCGAGGTCCGACTAATGGATTGCTCTTTCCTTCTCTCCctgaagagttcagagcagtgtga
655	10	114918401	114918500	caaagtgcagatgtgctcttcgGTTAGTACCACAGTAAGGAGTTCCATTTTNNNNNNNNNNGTTGGAGGCTCATCGTTCCCAGATGTTATCGAGGTCCGACCCTTCTCTCCCTCCTTTGTACCTaagaagagttcagagcagtgtga
656	10	114918402	114918501	caaagtgcagatgtgctcttctTAATTTCCTTTTTGTTTCTTACATGGGCANNNNNNNNNNGTTGGAGGCTCATCGTTCCCAGATGTTATCGAGGTCCGACTAAAATGCTGCTTCTTCCCTCAGGAAtcgaagagttcagagcagtgtga
657	10	114919645	114919743	caaagtgcagatgtgctcttctACATGGGCATGTTTATTATTTATTCTGTGNNNNNNNNNNGTTGGAGGCTCATCGTTCCCAGATGTTATCGAGGTCCGACCACCCTCCAGATATATCCCCGTAttgaagagttcagagcagtgtga
658	10	114919643	114919754	caaagtgcagatgtgctcttcgGCATGTTTATTATTTATTCTGTGTGTGTGNNNNNNNNNNGTTGGAGGCTCATCGTTCCCAGATGTTATCGAGGTCCGACCCAGATATATCCCCGTATTACCCACTatgaagagttcagagcagtgtga
659	10	114919661	114919778	GCAcaaagtgcagatgtgctcttcgATTCAGACACCCCTACCCCACAGCTCNNNNNNNNNNGTTGGAGGCTCATCGTTCCCAGATGTTATCGAGGTCCGACGCAGAGAGAACTTTTCCCTTTTCTTCttgaagagttcagagcagtgtga
660	10	114919677	114919778	CTTcaaagtgcagatgtgctcttcaCAGCTCTGACCGTCAATGCTTCCATGNNNNNNNNNNGTTGGAGGCTCATCGTTCCCAGATGTTATCGAGGTCCGACTTCTTCTTTTTCTTGTCCCCACCccgaagagttcagagcagtgtga
661	10	114920302	114920415	GGCcaaagtgcagatgtgctcttccCATGTCCAGGTGAGTTCCAAGAACCGNNNNNNNNNNGTTGGAGGCTCATCGTTCCCAGATGTTATCGAGGTCCGACCCCACCCTTGTTTCAAGTCTCTTacgaagagttcagagcagtgtga
662	10	114920352	114920469	CCCcaaagtgcagatgtgctcttccCTTCATCCAAGGCCATGTGTGACTTCNNNNNNNNNNGTTGGAGGCTCATCGTTCCCAGATGTTATCGAGGTCCGACGTTTCAAGTCTCTTACTTTGTACCCCttgaagagttcagagcagtgtga
663	10	114920360	114920469	CCAcaaagtgcagatgtgctcttccAAGGCCATGTGTGACTTCTCAAGAAGNNNNNNNNNNGTTGGAGGCTCATCGTTCCCAGATGTTATCGAGGTCCGACTACTTTGTACCCCTTCTTTGTAGGCaagaagagttcagagcagtgtga
664	10	114920382	114920479	CATcaaagtgcagatgtgctcttccAAGAAGTTCTCTAGATGGCCACCAAGNNNNNNNNNNGTTGGAGGCTCATCGTTCCCAGATGTTATCGAGGTCCGACGTACCCAATCACGACAGGAGGATtcgaagagttcagagcagtgtga
665	10	114920398	114920505	ACGcaaagtgcagatgtgctcttccCATAGTCACACCAACAGTCAAACAGGNNNNNNNNNNGTTGGAGGCTCATCGTTCCCAGATGTTATCGAGGTCCGACGTGTACACATCCCTCCTCATTCATTcagaagagttcagagcagtgtga
666	10	114921254	114921352	CGAcaaagtgcagatgtgctcttccCATAGTCACACCAACAGTCAAACAGGNNNNNNNNNNGTTGGAGGCTCATCGTTCCCAGATGTTATCGAGGTCCGACTGTACACATCCCTCCTCATTCATTCatgaagagttcagagcagtgtga
667	10	114921287	114921386	AAAcaaagtgcagatgtgctcttccCATAGTCACACCAACAGTCAAACAGGNNNNNNNNNNGTTGGAGGCTCATCGTTCCCAGATGTTATCGAGGTCCGACGTACACATCCCTCCTCATTCATTCAttgaagagttcagagcagtgtga
668	10	114921314	114921422	GGGcaaagtgcagatgtgctcttccCAGAGTGATGTCGGCTCACTCCATAGNNNNNNNNNNGTTGGAGGCTCATCGTTCCCAGATGTTATCGAGGTCCGACTTCATTCATTTTGATTCTGACGATTTacgaagagttcagagcagtgtga
669	10	114925270	114925370	TTcaaagtgcagatgtgctcttcgTAAGTGTTGCTGTTTTTCTCACCTTCTNNNNNNNNNNGTTGGAGGCTCATCGTTCCCAGATGTTATCGAGGTCCGACTGTCTTCTAGGTTCCCTCCCCATatgaagagttcagagcagtgtga
670	10	114925271	114925376	CGTcaaagtgcagatgtgctcttctTCTTCGTAGCCGCAGTGTTCTGCAAGNNNNNNNNNNGTTGGAGGCTCATCGTTCCCAGATGTTATCGAGGTCCGACATATGGTCCCACCACATCATACGctgaagagttcagagcagtgtga
671	10	114925324	114925440	ATAcaaagtgcagatgtgctcttccCTCGTTTGGTTTGACTGCAGCCAATANNNNNNNNNNGTTGGAGGCTCATCGTTCCCAGATGTTATCGAGGTCCGACAAACAGGAATCGTCCCAGAGTGAtggaagagttcagagcagtgtga
672	10	114925357	114925461	ACcaaagtgcagatgtgctcttcgCATCAGGACTCCAAAAAGGAAGAAGAANNNNNNNNNNGTTGGAGGCTCATCGTTCCCAGATGTTATCGAGGTCCGACGCTTTTTAATCCAAAACTGCTAGGCttgaagagttcagagcagtgtga
673	10	114925435	114925549	TcaaagtgcagatgtgctcttcgTATATGAAGGAAATGAGAGCAAAGGTCGNNNNNNNNNNGTTGGAGGCTCATCGTTCCCAGATGTTATCGAGGTCCGACGGACCACGACCTTGTTTATTGGGttgaagagttcagagcagtgtga
674	10	114925530	114925645	TTTcaaagtgcagatgtgctcttccGTAGCTGAGTGCACGTTGAAAGAAAGNNNNNNNNNNGTTGGAGGCTCATCGTTCCCAGATGTTATCGAGGTCCGACGCGTCTGTTTTGTCTATCTCCAGAaagaagagttcagagcagtgtga
675	10	114925535	114925651	TTGcaaagtgcagatgtgctcttcgTAGGTGACGCCCTTCTCAGGGAGAAGNNNNNNNNNNGTTGGAGGCTCATCGTTCCCAGATGTTATCGAGGTCCGACAGAAGAAAAGAAGAAGCCCCACATAaagaagagttcagagcagtgtga
676	10	114925556	114925653	TTGcaaagtgcagatgtgctcttcgTAGGTGACGCCCTTCTCAGGGAGAAGNNNNNNNNNNGTTGGAGGCTCATCGTTCCCAGATGTTATCGAGGTCCGACAGAAGAAAAGAAGAAGCCCCACATAaagaagagttcagagcagtgtga
677	10	114925648	114925765	GcaaagtgcagatgtgctcttccCATTTCTTTGGAGAATTCTTGCCCTTCANNNNNNNNNNGTTGGAGGCTCATCGTTCCCAGATGTTATCGAGGTCCGACAAGAAAGCGCGGCCATCAACCAGatgaagagttcagagcagtgtga
678	10	114925654	114925753	AAcaaagtgcagatgtgctcttccCTTCAGCCACATTCTGAATCCTTGAATNNNNNNNNNNGTTGGAGGCTCATCGTTCCCAGATGTTATCGAGGTCCGACCAACCAGATCCTTGGGCGGAGGGtagaagagttcagagcagtgtga
679	10	114925728	114925828	GCGcaaagtgcagatgtgctcttccGACAGCTTCATATGCAACTGTACCCCNNNNNNNNNNGTTGGAGGCTCATCGTTCCCAGATGTTATCGAGGTCCGACTGTGATGTTCTTTCATGCTTTTCTCTttgaagagttcagagcagtgtga
680	10	122610878	122610994	GCCcaaagtgcagatgtgctcttcgCTGGTCCGCGCGGGATAACTATGTAGNNNNNNNNNNGTTGGAGGCTCATCGTTCCCAGATGTTATCGAGGTCCGACTCATGCTTTTCTCTTTGTTCATGTCTttgaagagttcagagcagtgtga
681	10	122610954	122611056	caaagtgcagatgtgctcttcgGATAACTATGTAGGTGGATCATTTTCGTTNNNNNNNNNNGTTGGAGGCTCATCGTTCCCAGATGTTATCGAGGTCCGACTCTTTGTTCATGTCTTTCTCATCTGTacgaagagttcagagcagtgtga
682	10	122610954	122611063	CAAcaaagtgcagatgtgctcttcgATTGGAGTCTGTAGAGCTGTGTTGTGNNNNNNNNNNGTTGGAGGCTCATCGTTCCCAGATGTTATCGAGGTCCGACAGTGGCATGCACTGTCCAGAGAAgagaagagttcagagcagtgtga
683	10	122611977	122612076	ACCcaaagtgcagatgtgctcttcgCTGTGTTGTGCGTCTATACGGACAAANNNNNNNNNNGTTGGAGGCTCATCGTTCCCAGATGTTATCGAGGTCCGACAGAGCAAGCGAAATACTACGAGCtggaagagttcagagcagtgtga
684	10	122612009	122612119	CTGcaaagtgcagatgtgctcttctCTATACGGACAAAGAGAACAGGACCTNNNNNNNNNNGTTGGAGGCTCATCGTTCCCAGATGTTATCGAGGTCCGACAGAGCAAGCGAAATACTACGAGCtggaagagttcagagcagtgtga
685	10	122612037	122612153	TGcaaagtgcagatgtgctcttcgTAGCCTGAGGACCACCCTTTTATGTTANNNNNNNNNNGTTGGAGGCTCATCGTTCCCAGATGTTATCGAGGTCCGACCTTCTCACATCTGTTTCTTGCAGTAAttgaagagttcagagcagtgtga
686	10	122612062	122612176	AAcaaagtgcagatgtgctcttccTGAGGACCACCCTTTTATGTTAGGTTTNNNNNNNNNNGTTGGAGGCTCATCGTTCCCAGATGTTATCGAGGTCCGACTTCTCACATCTGTTTCTTGCAGTAATtcgaagagttcagagcagtgtga
687	10	122612067	122612164	GATcaaagtgcagatgtgctcttccCTAAATCCTTGCCTTTCACTTCCTCCNNNNNNNNNNGTTGGAGGCTCATCGTTCCCAGATGTTATCGAGGTCCGACGAAATACTGCATAGGCAATCTCAGAGgtgaagagttcagagcagtgtga
688	10	122612084	122612195	caaagtgcagatgtgctcttcgATTACAGGTGCTAATGTCATTTTGAGTCANNNNNNNNNNGTTGGAGGCTCATCGTTCCCAGATGTTATCGAGGTCCGACTTGGAGAAGGCCAGGCTTTTACAaagaagagttcagagcagtgtga
689	10	122618096	122618195	caaagtgcagatgtgctcttcaAAATAGTTGATAAACTGTTTTTTAATTTTNNNNNNNNNNGTTGGAGGCTCATCGTTCCCAGATGTTATCGAGGTCCGACACAAAACAAAAATTTTGAAGGCTTTgtgaagagttcagagcagtgtga
690	10	122618127	122618227	CcaaagtgcagatgtgctcttcaAATAGTTGATAAACTGTTTTTTAATTTTNNNNNNNNNNGTTGGAGGCTCATCGTTCCCAGATGTTATCGAGGTCCGACACAAAACAAAAATTTTGAAGGCTTTGtagaagagttcagagcagtgtga
691	10	122618156	122618262	caaagtgcagatgtgctcttccCTTGCAGGTGTGTATAGTTTTCCAGATTCNNNNNNNNNNGTTGGAGGCTCATCGTTCCCAGATGTTATCGAGGTCCGACCTCTCTCCCTTTCTCCCACGTTCTCCtcgaagagttcagagcagtgtga
692	10	122618199	122618313	GGAcaaagtgcagatgtgctcttctGTATAGTTTTCCAGATTCGCTGTGCTNNNNNNNNNNGTTGGAGGCTCATCGTTCCCAGATGTTATCGAGGTCCGACTCTCTCCCTTTCTCCCACGTTCTccgaagagttcagagcagtgtga
693	10	122618238	122618336	AGCcaaagtgcagatgtgctcttcgCTGGTTTGCAGCTGGTCTATTCGATCNNNNNNNNNNGTTGGAGGCTCATCGTTCCCAGATGTTATCGAGGTCCGACGTTCTCCTCCTCTGCTCGCTTCTctgaagagttcagagcagtgtga
694	10	122618273	122618372	ATTcaaagtgcagatgtgctcttcgCTGGTTTGCAGCTGGTCTATTCGATCNNNNNNNNNNGTTGGAGGCTCATCGTTCCCAGATGTTATCGAGGTCCGACCGCTTCTCTCTTGAACTCATTCAgagaagagttcagagcagtgtga
695	10	122619526	122619624	CACcaaagtgcagatgtgctcttccTTGACCGACAGACTTTATGGTGCAAANNNNNNNNNNGTTGGAGGCTCATCGTTCCCAGATGTTATCGAGGTCCGACGGTGATAGAGAAGAAAAGGAAGCTGtagaagagttcagagcagtgtga
696	10	122619592	122619705	CTcaaagtgcagatgtgctcttccCTTTGGGAAAATCAAAGCATTCTGTCCNNNNNNNNNNGTTGGAGGCTCATCGTTCCCAGATGTTATCGAGGTCCGACACGACCCACCATTGTGTTGTATTttgaagagttcagagcagtgtga
697	10	122619620	122619733	TAcaaagtgcagatgtgctcttccCTTTGGGAAAATCAAAGCATTCTGTCCNNNNNNNNNNGTTGGAGGCTCATCGTTCCCAGATGTTATCGAGGTCCGACCCACCATTGTGTTGTATTTTTTGTGTttgaagagttcagagcagtgtga
698	10	122619687	122619802	CGGcaaagtgcagatgtgctcttcaATCAAAGCATTCTGTCCTTCCGGTACNNNNNNNNNNGTTGGAGGCTCATCGTTCCCAGATGTTATCGAGGTCCGACGTGTTTACCTTATGCTAACAGATGCAaagaagagttcagagcagtgtga
699	10	122619701	122619802	caaagtgcagatgtgctcttccCTTAGCGTGATAATTTATTTTGACCTCGTNNNNNNNNNNGTTGGAGGCTCATCGTTCCCAGATGTTATCGAGGTCCGACAACAGATGCAAATACTCCAAAGAAGTgtgaagagttcagagcagtgtga
700	10	122619701	122619818	GcaaagtgcagatgtgctcttctATTACAATGGTAGGTATTTCAACACCCTNNNNNNNNNNGTTGGAGGCTCATCGTTCCCAGATGTTATCGAGGTCCGACGTACTTCCTTCTTGGTGGAGGGAtagaagagttcagagcagtgtga
701	10	122619787	122619886	AGCcaaagtgcagatgtgctcttccGCTTCCCTGTTTGTAGTGCCTCCCTCNNNNNNNNNNGTTGGAGGCTCATCGTTCCCAGATGTTATCGAGGTCCGACAGCTCCTGTCTCATTTCCTTTCTTTaagaagagttcagagcagtgtga
702	10	122622144	122622261	AGCcaaagtgcagatgtgctcttccCCTCCCCTTCATGACTTTGCCATGTGNNNNNNNNNNGTTGGAGGCTCATCGTTCCCAGATGTTATCGAGGTCCGACTGACCACCTTTGGTTAAATGTGTTGttgaagagttcagagcagtgtga
703	10	122622217	122622315	CcaaagtgcagatgtgctcttccTCTTCAGATGGAAGCTTACTAGATTCGCNNNNNNNNNNGTTGGAGGCTCATCGTTCCCAGATGTTATCGAGGTCCGACTTAGGTAACTCTCTCCCTTGGCAtcgaagagttcagagcagtgtga
704	10	122622262	122622372	TAAcaaagtgcagatgtgctcttcaGATGGAAGCTTACTAGATTCGCCTCCNNNNNNNNNNGTTGGAGGCTCATCGTTCCCAGATGTTATCGAGGTCCGACTAGGTAACTCTCTCCCTTGGCATctgaagagttcagagcagtgtga
705	10	122622271	122622373	GGCcaaagtgcagatgtgctcttcgCCAAGTCACAGACTGAGCAGACCCAGNNNNNNNNNNGTTGGAGGCTCATCGTTCCCAGATGTTATCGAGGTCCGACCTCCCCTGTTTCTAGGAGAAAAAAAAaggaagagttcagagcagtgtga
706	10	122622326	122622423	TATcaaagtgcagatgtgctcttcaCCCAGCCTCTGTCGCTGTCCCTGAAGNNNNNNNNNNGTTGGAGGCTCATCGTTCCCAGATGTTATCGAGGTCCGACCTACATACAAGGTGAAGGCAGCTgcgaagagttcagagcagtgtga
707	10	122622359	122622466	AGTcaaagtgcagatgtgctcttccCACCCACAAGGCCTCCGCCCTCTGTCNNNNNNNNNNGTTGGAGGCTCATCGTTCCCAGATGTTATCGAGGTCCGACGAACCTGCTAGGCTCCCCTCCCCgagaagagttcagagcagtgtga
708	10	122622424	122622521	AGTcaaagtgcagatgtgctcttccCACCCACAAGGCCTCCGCCCTCTGTCNNNNNNNNNNGTTGGAGGCTCATCGTTCCCAGATGTTATCGAGGTCCGACGAACCTGCTAGGCTCCCCTCCCCgagaagagttcagagcagtgtga
709	10	122624474	122624588	GCcaaagtgcagatgtgctcttccGTCGACTTCTTCCTTACATTCCCACAGNNNNNNNNNNGTTGGAGGCTCATCGTTCCCAGATGTTATCGAGGTCCGACTGTCCATGATGCCTCCGCCACCCgcgaagagttcagagcagtgtga
710	10	122624530	122624647	CTTcaaagtgcagatgtgctcttccTTCTTCCTTACATTCCCACAGCTCCCNNNNNNNNNNGTTGGAGGCTCATCGTTCCCAGATGTTATCGAGGTCCGACATGATGCCTCCGCCACCCGCCCTccgaagagttcagagcagtgtga
711	10	122624534	122624632	GAGcaaagtgcagatgtgctcttctCTTCCTTACATTCCCACAGCTCCCTGNNNNNNNNNNGTTGGAGGCTCATCGTTCCCAGATGTTATCGAGGTCCGACCTCCTGCTCGCTGAGGCCACCCAcagaagagttcagagcagtgtga
712	10	122624545	122624647	caaagtgcagatgtgctcttcgTTTTGTTTCACTTTTCTTAATTTGCCCCCNNNNNNNNNNGTTGGAGGCTCATCGTTCCCAGATGTTATCGAGGTCCGACCTCCTCATCAATTGCACAGCCGTcggaagagttcagagcagtgtga
713	10	122624592	122624693	caaagtgcagatgtgctcttcgCTTTGTTTATGGTTTTGTTTCACTTTTCTNNNNNNNNNNGTTGGAGGCTCATCGTTCCCAGATGTTATCGAGGTCCGACATCAATTGCACAGCCGTCGACTTctgaagagttcagagcagtgtga
714	10	122624635	122624741	GAcaaagtgcagatgtgctcttctCTTAATTTTGTGCCATGTGGCTACATTNNNNNNNNNNGTTGGAGGCTCATCGTTCCCAGATGTTATCGAGGTCCGACCGCTCGTCACCAAGTCTTTAGAAtagaagagttcagagcagtgtga
715	10	122624694	122624796	TTGcaaagtgcagatgtgctcttccCACAACAAGGCGGCGGTGGACTGGTGNNNNNNNNNNGTTGGAGGCTCATCGTTCCCAGATGTTATCGAGGTCCGACTCTGTTTGGAACGGAAGCACAGTgtgaagagttcagagcagtgtga
716	10	122624704	122624807	TTGcaaagtgcagatgtgctcttccCACAACAAGGCGGCGGTGGACTGGTGNNNNNNNNNNGTTGGAGGCTCATCGTTCCCAGATGTTATCGAGGTCCGACTCTGTTTGGAACGGAAGCACAGTgtgaagagttcagagcagtgtga
717	10	122625085	122625184	GCCcaaagtgcagatgtgctcttcgGAATGTGTGAGGGGGAAGGGGGAAGGNNNNNNNNNNGTTGGAGGCTCATCGTTCCCAGATGTTATCGAGGTCCGACGATGTTGCCCTACACAGTGAACTtcgaagagttcagagcagtgtga
718	10	122625093	122625199	TTCcaaagtgcagatgtgctcttcgTGAGGGGGAAGGGGGAAGGACAAGAGNNNNNNNNNNGTTGGAGGCTCATCGTTCCCAGATGTTATCGAGGTCCGACGATGTTGCCCTACACAGTGAACTtcgaagagttcagagcagtgtga
719	10	122625119	122625221	CCGcaaagtgcagatgtgctcttctGGTAGTGATTGATTCCATTACTGCCCNNNNNNNNNNGTTGGAGGCTCATCGTTCCCAGATGTTATCGAGGTCCGACGACTTATCATTTATTTAGGCTTGGCAaggaagagttcagagcagtgtga
720	10	122625153	122625252	caaagtgcagatgtgctcttcaGAAAAGCATAAAGCTGATGTTGTAAAGGTNNNNNNNNNNGTTGGAGGCTCATCGTTCCCAGATGTTATCGAGGTCCGACTCGTCCTGCTTTGTTCTGTACTTaagaagagttcagagcagtgtga
721	10	122625179	122625291	ATTcaaagtgcagatgtgctcttcaAAATCCCACTTTGACGCTAACATGTTNNNNNNNNNNGTTGGAGGCTCATCGTTCCCAGATGTTATCGAGGTCCGACACTTTAACATTACTGTTTTGCTAGGGgcgaagagttcagagcagtgtga
722	10	122625184	122625301	caaagtgcagatgtgctcttctGTTGTCTAGTCTAAAGTTTAATACTGTGTNNNNNNNNNNGTTGGAGGCTCATCGTTCCCAGATGTTATCGAGGTCCGACCTGGCAAGGTTTAATTGCTTATGGatgaagagttcagagcagtgtga
723	10	122626007	122626122	caaagtgcagatgtgctcttctTGACGCTAACATGTTGTCTAGTCTAAAGTNNNNNNNNNNGTTGGAGGCTCATCGTTCCCAGATGTTATCGAGGTCCGACGCAAGGTTTAATTGCTTATGGATGTCatgaagagttcagagcagtgtga
724	10	122626045	122626142	caaagtgcagatgtgctcttctAATACTGTGTATCACTAAGCTCTCATTAANNNNNNNNNNGTTGGAGGCTCATCGTTCCCAGATGTTATCGAGGTCCGACGGATGTCATTCACTTGTGGTAGTGatgaagagttcagagcagtgtga
725	10	122626101	122626205	GAAcaaagtgcagatgtgctcttcaCCATATTGCTTACGGTTAGCTTCTGCNNNNNNNNNNGTTGGAGGCTCATCGTTCCCAGATGTTATCGAGGTCCGACGGGTTCTGGTTGATGTTTTGTGAAAAttgaagagttcagagcagtgtga
726	10	122626133	122626250	caaagtgcagatgtgctcttctCAATGGGAAGATCATCGTCTGGGATGTAGNNNNNNNNNNGTTGGAGGCTCATCGTTCCCAGATGTTATCGAGGTCCGACCTGTTTCATCCAGCGCAAGTATTTacgaagagttcagagcagtgtga
727	10	122626185	122626282	CCTcaaagtgcagatgtgctcttcgGAGTAGCTCAGTGTGAGATCCAAGAGNNNNNNNNNNGTTGGAGGCTCATCGTTCCCAGATGTTATCGAGGTCCGACTGATCTGATTTCTTCTTGATACAGGTtagaagagttcagagcagtgtga
728	10	122626194	122626301	caaagtgcagatgtgctcttcgAAAGTCTGCTCAGCTAAGTGTGTATATTGNNNNNNNNNNGTTGGAGGCTCATCGTTCCCAGATGTTATCGAGGTCCGACCTATCACCATAACATTGGCTCACCAtagaagagttcagagcagtgtga
729	10	122626250	122626355	caaagtgcagatgtgctcttctATATTGATACACTTACTCTTGGAGTGGTTNNNNNNNNNNGTTGGAGGCTCATCGTTCCCAGATGTTATCGAGGTCCGACCTTCTGCTGATGTCAATGGGAAGatgaagagttcagagcagtgtga
730	10	122626514	122626621	AAAcaaagtgcagatgtgctcttctTTTGGGGGTTTTCCCCCATTCATTTANNNNNNNNNNGTTGGAGGCTCATCGTTCCCAGATGTTATCGAGGTCCGACGATGTAGCAGCAGGAGTAGCTCAgtgaagagttcagagcagtgtga
731	10	122626536	122626637	GTCcaaagtgcagatgtgctcttctCAGTGGTTGTGGAATCAAGATGCTTCNNNNNNNNNNGTTGGAGGCTCATCGTTCCCAGATGTTATCGAGGTCCGACGGGCTGGTGGTTAAGTTTTTAAAGATtagaagagttcagagcagtgtga
732	10	122626555	122626653	CCGcaaagtgcagatgtgctcttccGACACTGGCACCAAACTATGGAAGAANNNNNNNNNNGTTGGAGGCTCATCGTTCCCAGATGTTATCGAGGTCCGACACTTTGGAGAGTGTGGTTTCTGAATttgaagagttcagagcagtgtga
733	10	122626577	122626685	caaagtgcagatgtgctcttcaGCTATGCAGATAACATTCTTTCTTTTTCTNNNNNNNNNNGTTGGAGGCTCATCGTTCCCAGATGTTATCGAGGTCCGACCCTTTCTTTATCGGGTCTTTCCAGatgaagagttcagagcagtgtga
734	10	122626600	122626702	caaagtgcagatgtgctcttccAGTTGCTTGTGGAAAATGAGTTAAGTGAGNNNNNNNNNNGTTGGAGGCTCATCGTTCCCAGATGTTATCGAGGTCCGACCTTGCTATCCACCCGCCAAATTAcagaagagttcagagcagtgtga
735	10	122626613	122626713	GcaaagtgcagatgtgctcttccAGTTGCTTGTGGAAAATGAGTTAAGTGANNNNNNNNNNGTTGGAGGCTCATCGTTCCCAGATGTTATCGAGGTCCGACGCCAAATTACATTGTGCTCTGGAatgaagagttcagagcagtgtga
736	10	122626624	122626722	caaagtgcagatgtgctcttcaTGAGTTAAGTGAGATATTTATAATATAGTNNNNNNNNNNGTTGGAGGCTCATCGTTCCCAGATGTTATCGAGGTCCGACGCCAAATTACATTGTGCTCTGGAatgaagagttcagagcagtgtga
737	10	122630573	122630680	caaagtgcagatgtgctcttccTATAATGTTAAAATGACTGAGCGAAGTGGNNNNNNNNNNGTTGGAGGCTCATCGTTCCCAGATGTTATCGAGGTCCGACTTTTGACCCTTTTGATCCCTCACATttgaagagttcagagcagtgtga
738	10	122630647	122630748	GAcaaagtgcagatgtgctcttcgTATTGTTTTCATCTCAGACTTCTCCCCNNNNNNNNNNGTTGGAGGCTCATCGTTCCCAGATGTTATCGAGGTCCGACGAATGCATAACATTGCCAGTTATATAttgaagagttcagagcagtgtga
739	10	122630662	122630779	GGcaaagtgcagatgtgctcttcaAAAAGTTTACATATCCAGCCCACACTCNNNNNNNNNNGTTGGAGGCTCATCGTTCCCAGATGTTATCGAGGTCCGACACTGTATGCTAAACTTCATTAAACTTtagaagagttcagagcagtgtga
740	10	122630684	122630782	CcaaagtgcagatgtgctcttccCACAGGTGCCAAGAAAGCTCTAAATAAANNNNNNNNNNGTTGGAGGCTCATCGTTCCCAGATGTTATCGAGGTCCGACAATATAGTGCTTACCAGCGAGGGtagaagagttcagagcagtgtga
741	10	122630723	122630822	TcaaagtgcagatgtgctcttccACAGGTGCCAAGAAAGCTCTAAATAAAGNNNNNNNNNNGTTGGAGGCTCATCGTTCCCAGATGTTATCGAGGTCCGACCTTACCAGCGAGGGTATTGTTTTcagaagagttcagagcagtgtga
742	10	122630727	122630844	caaagtgcagatgtgctcttcaGAAACCTAGGTAAGTTACAAGTGTAAAATNNNNNNNNNNGTTGGAGGCTCATCGTTCCCAGATGTTATCGAGGTCCGACCAGGCCCTGGGAAAAAAGTTTACatgaagagttcagagcagtgtga
743	10	122630754	122630853	caaagtgcagatgtgctcttccTTATCTGGTATGAAAGCATCATTTTTGGANNNNNNNNNNGTTGGAGGCTCATCGTTCCCAGATGTTATCGAGGTCCGACCACACTCTAGCCCAGCTCATAACaagaagagttcagagcagtgtga
744	10	122630830	122630928	caaagtgcagatgtgctcttctCATCTCACTTTTTCTCATTTCTAATTTTGNNNNNNNNNNGTTGGAGGCTCATCGTTCCCAGATGTTATCGAGGTCCGACAAAGTAAAAATTTTAATCACTCAAGAgagaagagttcagagcagtgtga
745	10	122630833	122630944	GGCcaaagtgcagatgtgctcttctCAGTTGGCATACCTGCCTTCAAAAAGNNNNNNNNNNGTTGGAGGCTCATCGTTCCCAGATGTTATCGAGGTCCGACAGTTGTACATTTTTATTGTCAATTTTtagaagagttcagagcagtgtga
746	10	122633307	122633404	CcaaagtgcagatgtgctcttctTTTAATCCTTGACCTTGAGGTGAATCAGNNNNNNNNNNGTTGGAGGCTCATCGTTCCCAGATGTTATCGAGGTCCGACTTAGGTCTGATATAAATGAAGTCTTTgagaagagttcagagcagtgtga
747	10	122633319	122633421	caaagtgcagatgtgctcttctCTATCCTCGAGAGATTTTAATCCTTGACCNNNNNNNNNNGTTGGAGGCTCATCGTTCCCAGATGTTATCGAGGTCCGACGTCTGATATAAATGAAGTCTTTGACCcagaagagttcagagcagtgtga
748	10	122633328	122633443	TcaaagtgcagatgtgctcttctTTTAATCCTTGACCTTGAGGTGAATCAGNNNNNNNNNNGTTGGAGGCTCATCGTTCCCAGATGTTATCGAGGTCCGACATGAAGTCTTTGACCCAAGTGAATGTttgaagagttcagagcagtgtga
749	10	122633356	122633462	AAcaaagtgcagatgtgctcttcaATAGAACGCACAGGAGTTCCATTTTTANNNNNNNNNNGTTGGAGGCTCATCGTTCCCAGATGTTATCGAGGTCCGACTCATAACTCTCAATGATTGCCTTCAGttgaagagttcagagcagtgtga
750	10	122633410	122633509	caaagtgcagatgtgctcttcaTTATATTCCCCAAAATTATTAAGAATGTTNNNNNNNNNNGTTGGAGGCTCATCGTTCCCAGATGTTATCGAGGTCCGACAAAAAGGAATCACATGTTGTTGCTCTatgaagagttcagagcagtgtga
751	10	122637802	122637899	caaagtgcagatgtgctcttccATAAGTCTTGTCTTCAGTTCTCCACTTTCNNNNNNNNNNGTTGGAGGCTCATCGTTCCCAGATGTTATCGAGGTCCGACATCAGACGGTGGGTGTGATTGCAatgaagagttcagagcagtgtga
752	10	122637832	122637929	caaagtgcagatgtgctcttctCTTCAGTTCTCCACTTTCTCTTTTCAATTNNNNNNNNNNGTTGGAGGCTCATCGTTCCCAGATGTTATCGAGGTCCGACGGGTGTGATTGCAATAGAACGCAcagaagagttcagagcagtgtga
753	10	122637842	122637959	caaagtgcagatgtgctcttcaAAATGGTTGTATAACTTTACGTGTTCGAANNNNNNNNNNGTTGGAGGCTCATCGTTCCCAGATGTTATCGAGGTCCGACTCTAAATATGAGTTTGAGTTTCACAGtagaagagttcagagcagtgtga
754	10	122637880	122637994	caaagtgcagatgtgctcttccTTTACGTGTTCGAAGATCTTATAATAACANNNNNNNNNNGTTGGAGGCTCATCGTTCCCAGATGTTATCGAGGTCCGACTGAGTTTGAGTTTCACAGTATATACTttgaagagttcagagcagtgtga
755	10	122637896	122637994	caaagtgcagatgtgctcttctAATAACATTTTTACCACTTCAAATGAGGANNNNNNNNNNGTTGGAGGCTCATCGTTCCCAGATGTTATCGAGGTCCGACTTATTAATCTATTGTGTTTTAAAAAAtagaagagttcagagcagtgtga
756	10	122637901	122637998	caaagtgcagatgtgctcttccCAGGTGAGTTTCTGTCTCACAATAATGTTNNNNNNNNNNGTTGGAGGCTCATCGTTCCCAGATGTTATCGAGGTCCGACTCATCTATTTAAAGGTAATACCCTGCttgaagagttcagagcagtgtga
757	10	122637901	122638012	caaagtgcagatgtgctcttctTCAAAATTATTTTATAAAGCTTGATGTGGNNNNNNNNNNGTTGGAGGCTCATCGTTCCCAGATGTTATCGAGGTCCGACTTCAGCGTGATGGTTTATTTTGTCTacgaagagttcagagcagtgtga
758	10	122640229	122640330	caaagtgcagatgtgctcttctTTTATAAAGCTTGATGTGGCAAATACCAGNNNNNNNNNNGTTGGAGGCTCATCGTTCCCAGATGTTATCGAGGTCCGACGCGTGATGGTTTATTTTGTCTACATGaagaagagttcagagcagtgtga
759	10	122640296	122640397	TTGcaaagtgcagatgtgctcttcaGTGTGATGCAATCAGGGTGACAAAAANNNNNNNNNNGTTGGAGGCTCATCGTTCCCAGATGTTATCGAGGTCCGACGTGATGCCCAAATTTAGTTGAGGTTTtagaagagttcagagcagtgtga
760	10	122640314	122640431	TAGcaaagtgcagatgtgctcttcaCAAAAACCGTCCGTCCCTTCAGTATGNNNNNNNNNNGTTGGAGGCTCATCGTTCCCAGATGTTATCGAGGTCCGACAACAAACAGTAGTGGTATCGATATGGctgaagagttcagagcagtgtga
761	10	122640329	122640436	GTTcaaagtgcagatgtgctcttcgTAGTGAGTGATGGCAGGGTCATGATANNNNNNNNNNGTTGGAGGCTCATCGTTCCCAGATGTTATCGAGGTCCGACAGATCCAGATCCAGTTCAGGAGCttgaagagttcagagcagtgtga
762	10	122640339	122640437	caaagtgcagatgtgctcttcgTTTGTAATCGAAATTCACGGAACAGGTAANNNNNNNNNNGTTGGAGGCTCATCGTTCCCAGATGTTATCGAGGTCCGACATTTACGAAGCCAGTGTGATGCAatgaagagttcagagcagtgtga
763	10	122640378	122640478	caaagtgcagatgtgctcttcgAATCAACAGGATCATGGTTTTGTTTTTTGNNNNNNNNNNGTTGGAGGCTCATCGTTCCCAGATGTTATCGAGGTCCGACCAGTATGGTGTGCTGTCCTGTCAatgaagagttcagagcagtgtga
764	10	122643217	122643330	GcaaagtgcagatgtgctcttctTTGTTTTTTGTTTCCTGTTTCCTTTTATNNNNNNNNNNGTTGGAGGCTCATCGTTCCCAGATGTTATCGAGGTCCGACGTGCTGTCCTGTCAATGAGAATGcagaagagttcagagcagtgtga
765	10	122643266	122643381	caaagtgcagatgtgctcttcaGGAGGGCTGGTTTTCTATAAAAATATTTTNNNNNNNNNNGTTGGAGGCTCATCGTTCCCAGATGTTATCGAGGTCCGACTGATATGGGAACTCAAGTCTGCAgtgaagagttcagagcagtgtga
766	10	122643267	122643373	caaagtgcagatgtgctcttcgAATTCCTGTAGGAGTGCTACAGAATAAACNNNNNNNNNNGTTGGAGGCTCATCGTTCCCAGATGTTATCGAGGTCCGACTGCCATAATCTGGACTTAATACTTTGaagaagagttcagagcagtgtga
767	10	122643270	122643387	GcaaagtgcagatgtgctcttcgCTACAGAATAAACTCCCAGACCTTTCCTNNNNNNNNNNGTTGGAGGCTCATCGTTCCCAGATGTTATCGAGGTCCGACTTTGAATTCCTAATACGTAATGCAGAttgaagagttcagagcagtgtga
768	10	122643333	122643430	caaagtgcagatgtgctcttccCAGACCTTTCCTTAGATAACATGATTGGTNNNNNNNNNNGTTGGAGGCTCATCGTTCCCAGATGTTATCGAGGTCCGACATGCAGATTTTAAGTATGTAAAACCTtcgaagagttcagagcagtgtga
769	10	122643379	122643479	caaagtgcagatgtgctcttcgCTTTTTTCCCCTCTAACTCCATGTTAAGTNNNNNNNNNNGTTGGAGGCTCATCGTTCCCAGATGTTATCGAGGTCCGACACCTTCTAATTATTATGTCTTTGCAGtagaagagttcagagcagtgtga
770	10	122645298	122645402	caaagtgcagatgtgctcttccTCCATGTTAAGTATTCTTTCTGAAGGGCANNNNNNNNNNGTTGGAGGCTCATCGTTCCCAGATGTTATCGAGGTCCGACCAGTAGTTCTGGTGTGTCACCTTTATatgaagagttcagagcagtgtga
771	10	122645298	122645415	caaagtgcagatgtgctcttcgTATTCTTTCTGAAGGGCAAAATTAATAGANNNNNNNNNNGTTGGAGGCTCATCGTTCCCAGATGTTATCGAGGTCCGACGTGTCACCTTTATATTCACCAGTGTCttgaagagttcagagcagtgtga
772	10	122645320	122645437	caaagtgcagatgtgctcttccTGAAGGGCAAAATTAATAGAATCACTCACNNNNNNNNNNGTTGGAGGCTCATCGTTCCCAGATGTTATCGAGGTCCGACTTCACCAGTGTCTTTCTGTGGAAttgaagagttcagagcagtgtga
773	10	122645351	122645468	TGTcaaagtgcagatgtgctcttcgGGCAAAGTGCAATTGCTGGGGAAGAANNNNNNNNNNGTTGGAGGCTCATCGTTCCCAGATGTTATCGAGGTCCGACACAGCCACTAAAGTACTACATTAACTacgaagagttcagagcagtgtga
774	10	122645381	122645486	CGCcaaagtgcagatgtgctcttccCTGCTGACGGGACTGCTTTCAGGACTNNNNNNNNNNGTTGGAGGCTCATCGTTCCCAGATGTTATCGAGGTCCGACAGCTTTTTAAGATCAGCATACACTGTaggaagagttcagagcagtgtga
775	10	122645382	122645481	ATcaaagtgcagatgtgctcttcgCACCACAGTTTGCTATTCGTATGTGTCNNNNNNNNNNGTTGGAGGCTCATCGTTCCCAGATGTTATCGAGGTCCGACGCATACACTGTAGTTAATATATTTGTtagaagagttcagagcagtgtga
776	10	122646168	122646266	GTcaaagtgcagatgtgctcttccCACAGTTTGCTATTCGTATGTGTCCACNNNNNNNNNNGTTGGAGGCTCATCGTTCCCAGATGTTATCGAGGTCCGACTTGTTATTTTTATTACAAATCAGGGCaagaagagttcagagcagtgtga
777	10	122646168	122646284	TCAcaaagtgcagatgtgctcttcaAAACATCAAGATGTATCAGCCACTGCNNNNNNNNNNGTTGGAGGCTCATCGTTCCCAGATGTTATCGAGGTCCGACGGAAGAACATCCCAGAGGTTCAAttgaagagttcagagcagtgtga
778	10	122646223	122646334	GCGcaaagtgcagatgtgctcttcaCTGCTGGCTGTTGGTGAGTATTTGACNNNNNNNNNNGTTGGAGGCTCATCGTTCCCAGATGTTATCGAGGTCCGACAGAACATCCCAGAGGTTCAATTCTgcgaagagttcagagcagtgtga
779	10	122646261	122646373	caaagtgcagatgtgctcttctGTTGGTGAGTATTTGACCTGGTCTTTTTTNNNNNNNNNNGTTGGAGGCTCATCGTTCCCAGATGTTATCGAGGTCCGACGAAGTGCACCTCAAGTTCCTGCTgagaagagttcagagcagtgtga
780	10	122646269	122646369	AcaaagtgcagatgtgctcttcaGATCCTTTATTCTTTTTGAGGATGCTTTNNNNNNNNNNGTTGGAGGCTCATCGTTCCCAGATGTTATCGAGGTCCGACCACCGTTGACCACAAAAAACATCaagaagagttcagagcagtgtga
781	10	122646276	122646373	caaagtgcagatgtgctcttctTGAGGATGCTTTAAAAGGAGATAGAGACTNNNNNNNNNNGTTGGAGGCTCATCGTTCCCAGATGTTATCGAGGTCCGACCCGTTGACCACAAAAAACATCAAGatgaagagttcagagcagtgtga
782	10	122648517	122648627	TTcaaagtgcagatgtgctcttcaAGAGTTAAGCATCCACTCATGTGAAGTNNNNNNNNNNGTTGGAGGCTCATCGTTCCCAGATGTTATCGAGGTCCGACGACTTTTCTTGCAAAGTGCTGGAacgaagagttcagagcagtgtga
783	10	122648560	122648657	caaagtgcagatgtgctcttctCATGTGAAGTCAAGTAAGTATGTCATTGTNNNNNNNNNNGTTGGAGGCTCATCGTTCCCAGATGTTATCGAGGTCCGACCAAAGTGCTGGAACTCCCACTGAAttgaagagttcagagcagtgtga
784	10	122648593	122648698	caaagtgcagatgtgctcttcgTCATTGTGATGATGACATCACAAACATCANNNNNNNNNNGTTGGAGGCTCATCGTTCCCAGATGTTATCGAGGTCCGACGGAACTCCCACTGAATTAATGCTCttgaagagttcagagcagtgtga
785	10	122648622	122648733	caaagtgcagatgtgctcttccACAAACATCATATCAGAAAAAAAATTCTCNNNNNNNNNNGTTGGAGGCTCATCGTTCCCAGATGTTATCGAGGTCCGACCCATGATGTCATTTTGAAAGGTACAAgtgaagagttcagagcagtgtga
786	10	122648636	122648733	caaagtgcagatgtgctcttcgAGTACTCTGTAATATCTGCAGTGGTGATTNNNNNNNNNNGTTGGAGGCTCATCGTTCCCAGATGTTATCGAGGTCCGACCAGTGGTCTGCTACACAAAGAGTtagaagagttcagagcagtgtga
787	10	122649380	122649481	TcaaagtgcagatgtgctcttccTTTTGCTACCTCAACACCAAACAATATGNNNNNNNNNNGTTGGAGGCTCATCGTTCCCAGATGTTATCGAGGTCCGACGGTCTTTGGAAAACTTATTTTTCAAAtagaagagttcagagcagtgtga
788	10	122649380	122649497	caaagtgcagatgtgctcttcgATTAGTGAGAAATGAACTTCAACTGGTTGNNNNNNNNNNGTTGGAGGCTCATCGTTCCCAGATGTTATCGAGGTCCGACTGAACCTTTCAAATAAAAAAGAGAATtagaagagttcagagcagtgtga
789	10	122649411	122649520	caaagtgcagatgtgctcttcaTCTTCCAACAGGTTTGTTTTTAAAGATCCNNNNNNNNNNGTTGGAGGCTCATCGTTCCCAGATGTTATCGAGGTCCGACAAATAAAAAAGAGAATTAGTTTAACCttgaagagttcagagcagtgtga
790	10	122649446	122649550	caaagtgcagatgtgctcttcgGTTTGTCATATTGAATAAACATGTTGCCANNNNNNNNNNGTTGGAGGCTCATCGTTCCCAGATGTTATCGAGGTCCGACCCTATTATAGGGGTATTGAATGGACAaggaagagttcagagcagtgtga
791	10	122649464	122649563	caaagtgcagatgtgctcttcgGTTTGTCATATTGAATAAACATGTTGCCANNNNNNNNNNGTTGGAGGCTCATCGTTCCCAGATGTTATCGAGGTCCGACTGAATGGACAAGTTTGACTAGTTTTCttgaagagttcagagcagtgtga
792	10	122650162	122650259	AcaaagtgcagatgtgctcttctGTCATATTGAATAAACATGTTGCCATTTNNNNNNNNNNGTTGGAGGCTCATCGTTCCCAGATGTTATCGAGGTCCGACGGACAAGTTTGACTAGTTTTCTTTCTttgaagagttcagagcagtgtga
793	10	122650199	122650303	caaagtgcagatgtgctcttcaACATGTTGCCATTTATAAAACATGTTTGANNNNNNNNNNGTTGGAGGCTCATCGTTCCCAGATGTTATCGAGGTCCGACGGACAAGTTTGACTAGTTTTCTTTCTttgaagagttcagagcagtgtga
794	10	122650203	122650311	TACcaaagtgcagatgtgctcttcaTTAAAGGTAGGAGCATTGCTTTTCGTNNNNNNNNNNGTTGGAGGCTCATCGTTCCCAGATGTTATCGAGGTCCGACAAGCAAATGGAAGAATGAATAGGAGAacgaagagttcagagcagtgtga
795	10	122650205	122650302	caaagtgcagatgtgctcttcaAGTATCTCATTTGAAGTAAGTGTCAACCTNNNNNNNNNNGTTGGAGGCTCATCGTTCCCAGATGTTATCGAGGTCCGACGTGGCTTCTTGTTTTTCATACATGTTttgaagagttcagagcagtgtga
796	10	122650260	122650357	caaagtgcagatgtgctcttcaAAAATCTATGGTGTTATCACAATGAAATCNNNNNNNNNNGTTGGAGGCTCATCGTTCCCAGATGTTATCGAGGTCCGACACATGTTTTATGCACTGTTCTCACTttgaagagttcagagcagtgtga
797	10	122650307	122650423	caaagtgcagatgtgctcttctCTATGGTGTTATCACAATGAAATCTCGTGNNNNNNNNNNGTTGGAGGCTCATCGTTCCCAGATGTTATCGAGGTCCGACCTGTTCTCACTTTTTTAAATATTTGCaagaagagttcagagcagtgtga
798	10	122650312	122650422	caaagtgcagatgtgctcttccTATGGTGTTATCACAATGAAATCTCGTGGNNNNNNNNNNGTTGGAGGCTCATCGTTCCCAGATGTTATCGAGGTCCGACTTTTTTAAATATTTGCAATTAAAGGTaggaagagttcagagcagtgtga
799	10	122650355	122650452	AcaaagtgcagatgtgctcttccTTTAAGAAAATGGGAATGTGCTGGAATGNNNNNNNNNNGTTGGAGGCTCATCGTTCCCAGATGTTATCGAGGTCCGACGTGGTGAAAGAGGCAATGATGAAtcgaagagttcagagcagtgtga
800	10	122659492	122659589	ATAcaaagtgcagatgtgctcttcgCTATGGGATGTTAGGACTTGTACCCTNNNNNNNNNNGTTGGAGGCTCATCGTTCCCAGATGTTATCGAGGTCCGACCGTCAGCTGAGTTTTTCAATTTACTGaagaagagttcagagcagtgtga
801	10	122659513	122659628	caaagtgcagatgtgctcttccCCTACAATAACTGCTTTGGTAAGTTACAANNNNNNNNNNGTTGGAGGCTCATCGTTCCCAGATGTTATCGAGGTCCGACGTGAAATTTTTGCAAAAAGGGGCTtagaagagttcagagcagtgtga
802	10	122659537	122659642	TcaaagtgcagatgtgctcttcaAAAACTTCCCTACAATAACTGCTTTGGTNNNNNNNNNNGTTGGAGGCTCATCGTTCCCAGATGTTATCGAGGTCCGACGTGAAATTTTTGCAAAAAGGGGCTTatgaagagttcagagcagtgtga
803	10	122659579	122659678	caaagtgcagatgtgctcttcaATAACTGCTTTGGTAAGTTACAATTTAAGNNNNNNNNNNGTTGGAGGCTCATCGTTCCCAGATGTTATCGAGGTCCGACGAAATTTTTGCAAAAAGGGGCTTATTtagaagagttcagagcagtgtga
804	10	122659639	122659736	caaagtgcagatgtgctcttcaTTTAGGTATATATGTATGTGGTGAATGTTNNNNNNNNNNGTTGGAGGCTCATCGTTCCCAGATGTTATCGAGGTCCGACTATTCAGAGATAAACCCCTGGAGCTatgaagagttcagagcagtgtga
805	10	122660510	122660608	caaagtgcagatgtgctcttcaATCATTACTGCCAATGTCATTTTTTTGGTNNNNNNNNNNGTTGGAGGCTCATCGTTCCCAGATGTTATCGAGGTCCGACCCCTTCTTAGAGAGATGTCCAAAAACttgaagagttcagagcagtgtga
806	10	122660510	122660626	TAcaaagtgcagatgtgctcttccGTAGTCTCAGACACAGAGCTGAGTATTNNNNNNNNNNGTTGGAGGCTCATCGTTCCCAGATGTTATCGAGGTCCGACTTGACAGAAGGAAACCTAGCACTTctgaagagttcagagcagtgtga
807	10	122660543	122660640	caaagtgcagatgtgctcttcaCAGAGCTGAGTATTGTTGAATCATCTGTGNNNNNNNNNNGTTGGAGGCTCATCGTTCCCAGATGTTATCGAGGTCCGACTTGACAGAAGGAAACCTAGCACTTctgaagagttcagagcagtgtga
808	10	122660597	122660695	AcaaagtgcagatgtgctcttccATCTGTGATCAGGTACAGTACAGTGTTTNNNNNNNNNNGTTGGAGGCTCATCGTTCCCAGATGTTATCGAGGTCCGACCTTCTAGGTTTGTCTGCATTTGCTTtagaagagttcagagcagtgtga
809	10	122661693	122661790	TTAcaaagtgcagatgtgctcttctGACACTGTCATTTGTGCCATTAGCATNNNNNNNNNNGTTGGAGGCTCATCGTTCCCAGATGTTATCGAGGTCCGACTGGTCACCATCTCACAACTTGAAgagaagagttcagagcagtgtga
810	10	122661717	122661815	GGTcaaagtgcagatgtgctcttccATTAGCATCATGTCTGGGAAGTTGACNNNNNNNNNNGTTGGAGGCTCATCGTTCCCAGATGTTATCGAGGTCCGACAGAAAGAAGCAACTTGCAACTCGaggaagagttcagagcagtgtga
811	10	122661744	122661841	ATCcaaagtgcagatgtgctcttctGTGCCATTAGCATCATGTCTGGGAAGNNNNNNNNNNGTTGGAGGCTCATCGTTCCCAGATGTTATCGAGGTCCGACGAAAGAAGCAACTTGCAACTCGAgagaagagttcagagcagtgtga
812	10	122661744	122661861	GAcaaagtgcagatgtgctcttcaTTTACCGATATTGATGGCCAAGTGTATNNNNNNNNNNGTTGGAGGCTCATCGTTCCCAGATGTTATCGAGGTCCGACTGAGTATCACTCTAGGGGAAAAAAAAacgaagagttcagagcagtgtga
813	10	122661749	122661861	caaagtgcagatgtgctcttccCAAGTGTATCATCTCACTGTTGAAGGAAANNNNNNNNNNGTTGGAGGCTCATCGTTCCCAGATGTTATCGAGGTCCGACTGAGTATCACTCTAGGGGAAAAAAAAacgaagagttcagagcagtgtga
814	10	122662489	122662606	CACcaaagtgcagatgtgctcttcgGATTCCACCAGATGTGAGTACAACCTNNNNNNNNNNGTTGGAGGCTCATCGTTCCCAGATGTTATCGAGGTCCGACCTTGCTGCAGGAGGCAGAAAGTAaagaagagttcagagcagtgtga
815	10	122662509	122662606	caaagtgcagatgtgctcttccATCAAGAAGATTTTGTTTTGTTGGTTCCANNNNNNNNNNGTTGGAGGCTCATCGTTCCCAGATGTTATCGAGGTCCGACAGAACATCTCTGCCCGGGAACATttgaagagttcagagcagtgtga
816	10	122662555	122662660	caaagtgcagatgtgctcttctCTTCATCAAGAAGATTTTGTTTTGTTGGTNNNNNNNNNNGTTGGAGGCTCATCGTTCCCAGATGTTATCGAGGTCCGACTCTGCCCGGGAACATTTTGTATTtagaagagttcagagcagtgtga
817	10	122662593	122662710	caaagtgcagatgtgctcttccATCAAGAAGATTTTGTTTTGTTGGTTCCANNNNNNNNNNGTTGGAGGCTCATCGTTCCCAGATGTTATCGAGGTCCGACCCGGGAACATTTTGTATTTACCGATatgaagagttcagagcagtgtga
818	10	122662649	122662752	caaagtgcagatgtgctcttctGATACATTAGTGCTTGGAGATATGGATGGNNNNNNNNNNGTTGGAGGCTCATCGTTCCCAGATGTTATCGAGGTCCGACAAGCACAGCCCTTTAAATTAAGTTTTatgaagagttcagagcagtgtga
819	10	122662670	122662768	caaagtgcagatgtgctcttcaAATTTAAATTTCTGGGACTTGAAAGGCAGNNNNNNNNNNGTTGGAGGCTCATCGTTCCCAGATGTTATCGAGGTCCGACAATGTCTTATACAGCATAGTGAAATTtagaagagttcagagcagtgtga
820	10	122662706	122662805	caaagtgcagatgtgctcttcaTAAGCCAAGAATGAAATCTTGTTATTTCANNNNNNNNNNGTTGGAGGCTCATCGTTCCCAGATGTTATCGAGGTCCGACTGTTGCTGTTGTTTTCTAGGGAAgtgaagagttcagagcagtgtga
821	10	122663468	122663569	AGcaaagtgcagatgtgctcttcaAAAAGAAATGAAATCTTTTTGTTTTGTNNNNNNNNNNGTTGGAGGCTCATCGTTCCCAGATGTTATCGAGGTCCGACGTAGTATTACCTGCATCGCTTGGaagaagagttcagagcagtgtga
822	10	122663532	122663635	TGcaaagtgcagatgtgctcttcaAAAAGAAATGAAATCTTTTTGTTTTGTNNNNNNNNNNGTTGGAGGCTCATCGTTCCCAGATGTTATCGAGGTCCGACCATCGCTTGGAAAGGTGATACATTaggaagagttcagagcagtgtga
823	10	122663542	122663656	CCCcaaagtgcagatgtgctcttcaATGTACAATGATGGAGCTGAAGTGTGNNNNNNNNNNGTTGGAGGCTCATCGTTCCCAGATGTTATCGAGGTCCGACTGACCAGATCTCACTCTACATTGTATtggaagagttcagagcagtgtga
824	10	122663573	122663676	GcaaagtgcagatgtgctcttcgCTGAAGTGTGGGATACTAAAGAGGTAGGNNNNNNNNNNGTTGGAGGCTCATCGTTCCCAGATGTTATCGAGGTCCGACTGACCAGATCTCACTCTACATTGTATtggaagagttcagagcagtgtga
825	10	122663578	122663688	AGTcaaagtgcagatgtgctcttcgGTAGGCCCTCTCCATGAGGATAAAACNNNNNNNNNNGTTGGAGGCTCATCGTTCCCAGATGTTATCGAGGTCCGACTTTTTGTTTCTTTGTCTTCAGAGGAAtagaagagttcagagcagtgtga
826	10	122663637	122663742	AcaaagtgcagatgtgctcttcaATAAATTGTTAGCCATAGGAACTGTGCTNNNNNNNNNNGTTGGAGGCTCATCGTTCCCAGATGTTATCGAGGTCCGACGAAGTTGGGTGAGGAAGATTCGTttgaagagttcagagcagtgtga
827	10	122664088	122664187	caaagtgcagatgtgctcttccCATAGGAACTGTGCTTTGTTAAAAAACTTNNNNNNNNNNGTTGGAGGCTCATCGTTCCCAGATGTTATCGAGGTCCGACTTCGTTTTGCTCCTGGTAAAGGAaagaagagttcagagcagtgtga
828	10	122664129	122664233	GcaaagtgcagatgtgctcttcaAATGTGACCTTTCGTATATTGGATGTGGNNNNNNNNNNGTTGGAGGCTCATCGTTCCCAGATGTTATCGAGGTCCGACCACAGACTGTCTTCCTTGACCATttgaagagttcagagcagtgtga
829	10	122664174	122664289	CTCcaaagtgcagatgtgctcttcaTAAAGTGATCTTGGCCTCAGATGATGNNNNNNNNNNGTTGGAGGCTCATCGTTCCCAGATGTTATCGAGGTCCGACAATAAAGATCTTCCTTTTCTGTCTGgagaagagttcagagcagtgtga
830	10	122664198	122664314	TAGcaaagtgcagatgtgctcttcaTCTTGGCCTCAGATGATGGGTGCATCNNNNNNNNNNGTTGGAGGCTCATCGTTCCCAGATGTTATCGAGGTCCGACAGATCTTCCTTTTCTGTCTGGAAGtggaagagttcagagcagtgtga
831	10	122664235	122664340	GAcaaagtgcagatgtgctcttcgATAAAGTGATCTTGGCCTCAGATGATGNNNNNNNNNNGTTGGAGGCTCATCGTTCCCAGATGTTATCGAGGTCCGACATCTTCCTTTTCTGTCTGGAAGTGatgaagagttcagagcagtgtga
832	10	122664244	122664349	GGTcaaagtgcagatgtgctcttctGAAGTCTGCGTGCTTTAGAATGGATGNNNNNNNNNNGTTGGAGGCTCATCGTTCCCAGATGTTATCGAGGTCCGACTGAGCAGTTTAAGAAGTGGCAGAaagaagagttcagagcagtgtga
833	10	122664287	122664387	GAcaaagtgcagatgtgctcttccTTTGAAACCTGTCTTTACTTTGCCACANNNNNNNNNNGTTGGAGGCTCATCGTTCCCAGATGTTATCGAGGTCCGACGTGGACTGGTGTACGTCAGATAAaggaagagttcagagcagtgtga
834	10	122664751	122664849	CCcaaagtgcagatgtgctcttcgCTTTGAAACCTGTCTTTACTTTGCCACNNNNNNNNNNGTTGGAGGCTCATCGTTCCCAGATGTTATCGAGGTCCGACGACTGGTGTACGTCAGATAAAGTGAtcgaagagttcagagcagtgtga
835	10	122664804	122664921	TTGcaaagtgcagatgtgctcttcgCTCTTGTATTTTGGGGAGAGAGCTGCNNNNNNNNNNGTTGGAGGCTCATCGTTCCCAGATGTTATCGAGGTCCGACGTGCATCAGAGTCCTAGAGATGTCtagaagagttcagagcagtgtga
836	10	122664825	122664923	TCCcaaagtgcagatgtgctcttcgAAAGCCTTCTTATTACACCAGCCTTGNNNNNNNNNNGTTGGAGGCTCATCGTTCCCAGATGTTATCGAGGTCCGACAATGGTTTATAGCTGAAGCTTCACTGtagaagagttcagagcagtgtga
837	10	122664839	122664956	caaagtgcagatgtgctcttctTCTTTGGACATTTCTCATGTGTAAGTTTTNNNNNNNNNNGTTGGAGGCTCATCGTTCCCAGATGTTATCGAGGTCCGACCACTGTAGTATAAAACTTCATTTTATttgaagagttcagagcagtgtga
838	10	122664858	122664957	caaagtgcagatgtgctcttccTCATGTGTAAGTTTTTCACTTTTCTTTTTNNNNNNNNNNGTTGGAGGCTCATCGTTCCCAGATGTTATCGAGGTCCGACATTTTTAAAAACCTTTCTTTGTTGTCtagaagagttcagagcagtgtga
839	10	122665354	122665458	TGAcaaagtgcagatgtgctcttctAATTTACTTGGGGTTGAAAGACACCCNNNNNNNNNNGTTGGAGGCTCATCGTTCCCAGATGTTATCGAGGTCCGACCTATCTCCTTGTTCCAAGGGCCTctgaagagttcagagcagtgtga
840	10	122665354	122665469	AATcaaagtgcagatgtgctcttctTTAAAGGGAATGGAGCCTTTAAAGCCNNNNNNNNNNGTTGGAGGCTCATCGTTCCCAGATGTTATCGAGGTCCGACTTGGAATGGACAGTATTCTTTGGACAttgaagagttcagagcagtgtga
841	10	122665368	122665485	caaagtgcagatgtgctcttcaAGTAAGCACTCCATGTTTCATTAGAAGATNNNNNNNNNNGTTGGAGGCTCATCGTTCCCAGATGTTATCGAGGTCCGACGTGAAGAAATACGTGGTTTTAAGTGAaggaagagttcagagcagtgtga
842	10	122665423	122665524	caaagtgcagatgtgctcttctCATTAGAAGATAGGAATATGAGAAAGAAANNNNNNNNNNGTTGGAGGCTCATCGTTCCCAGATGTTATCGAGGTCCGACGTGAAGAAATACGTGGTTTTAAGTGAaggaagagttcagagcagtgtga
843	10	122665455	122665570	caaagtgcagatgtgctcttcgAATATGAGAAAGAAAAATGCAATTCAACTNNNNNNNNNNGTTGGAGGCTCATCGTTCCCAGATGTTATCGAGGTCCGACATGAACTCATTCAAAATTTTTTCTTTacgaagagttcagagcagtgtga
844	10	122665465	122665569	caaagtgcagatgtgctcttcaGTTACGTTTTAGAAAATATTAGTGGCCCANNNNNNNNNNGTTGGAGGCTCATCGTTCCCAGATGTTATCGAGGTCCGACAAAGAATCTCCTCCAAGAACAGTTGAatgaagagttcagagcagtgtga
845	10	122666212	122666311	ACGcaaagtgcagatgtgctcttcgATCCAGAATTCACTCTCTTGCAGAGGNNNNNNNNNNGTTGGAGGCTCATCGTTCCCAGATGTTATCGAGGTCCGACTTGACTGGAATTTTTCATTTCAAGAGtagaagagttcagagcagtgtga
846	10	122666261	122666365	caaagtgcagatgtgctcttcgGTGCCTGCTTGTTTCAAGGTAATATTGTTNNNNNNNNNNGTTGGAGGCTCATCGTTCCCAGATGTTATCGAGGTCCGACAGTATATTGATCAACCCCCATGCTTTatgaagagttcagagcagtgtga
847	10	122666270	122666387	caaagtgcagatgtgctcttctGTTTGATGTATTCTGTATAAGAGACAGGANNNNNNNNNNGTTGGAGGCTCATCGTTCCCAGATGTTATCGAGGTCCGACTTGTTTGATTGAAAACTTTTGTCTCActgaagagttcagagcagtgtga
848	10	122666288	122666391	caaagtgcagatgtgctcttcaGAGACAGGATTTCAAGTTAACTCATTTCTNNNNNNNNNNGTTGGAGGCTCATCGTTCCCAGATGTTATCGAGGTCCGACTTGTTTGATTGAAAACTTTTGTCTCActgaagagttcagagcagtgtga
849	10	122666312	122666409	caaagtgcagatgtgctcttcaGAGACAGGATTTCAAGTTAACTCATTTCTNNNNNNNNNNGTTGGAGGCTCATCGTTCCCAGATGTTATCGAGGTCCGACTGATTGAAAACTTTTGTCTCACTTTTgtgaagagttcagagcagtgtga
850	10	122668038	122668135	CGAcaaagtgcagatgtgctcttcgCTGCCCACTACCTGCACAGCTTATCCNNNNNNNNNNGTTGGAGGCTCATCGTTCCCAGATGTTATCGAGGTCCGACGATATGTGACAACACTCCCTTCCAgtgaagagttcagagcagtgtga
851	10	122668038	122668136	CCGcaaagtgcagatgtgctcttcgCTGCCCACTACCTGCACAGCTTATCCNNNNNNNNNNGTTGGAGGCTCATCGTTCCCAGATGTTATCGAGGTCCGACCCAGTCCCTCAGTCTACTCTAGGaagaagagttcagagcagtgtga
852	10	122668043	122668159	CATcaaagtgcagatgtgctcttccCTAAAGAAGCTGCTCCTCGAGACAAANNNNNNNNNNGTTGGAGGCTCATCGTTCCCAGATGTTATCGAGGTCCGACGAGTGCAGTCAAAACTTTGCTTCatgaagagttcagagcagtgtga
853	10	122668084	122668181	GGTcaaagtgcagatgtgctcttccTATGACGTGCTCTGTGAAAATGCCTANNNNNNNNNNGTTGGAGGCTCATCGTTCCCAGATGTTATCGAGGTCCGACTATGGTGATGAATCGGAGCTGCActgaagagttcagagcagtgtga
854	10	122668125	122668228	TGGcaaagtgcagatgtgctcttccTTCACACAGCAAAACCTTTAGAGCTGNNNNNNNNNNGTTGGAGGCTCATCGTTCCCAGATGTTATCGAGGTCCGACCTTATCCCAGGAAAAGTCAGCCAgcgaagagttcagagcagtgtga
855	10	122668133	122668244	caaagtgcagatgtgctcttccTTTAGAGCTGTCATCTTGATTACTTATATNNNNNNNNNNGTTGGAGGCTCATCGTTCCCAGATGTTATCGAGGTCCGACCAGCACAACAGCTCCTAAAGAAGctgaagagttcagagcagtgtga
856	10	122668145	122668244	caaagtgcagatgtgctcttcaATATCTTAAACTTGGGAAACTTTCAAACTNNNNNNNNNNGTTGGAGGCTCATCGTTCCCAGATGTTATCGAGGTCCGACCAAACTGAGCAACCCACTGGATAtagaagagttcagagcagtgtga
857	10	122668145	122668255	GTcaaagtgcagatgtgctcttcaGAAAGGGTTAATCTGCAGGAAGTGAAANNNNNNNNNNGTTGGAGGCTCATCGTTCCCAGATGTTATCGAGGTCCGACAGTAACCTGAAAAGTCAAAGTAGTTTatgaagagttcagagcagtgtga
858	10	128549025	128549129	CCAcaaagtgcagatgtgctcttcgCTACTGCTCTTGGGTCAAGTATGTCANNNNNNNNNNGTTGGAGGCTCATCGTTCCCAGATGTTATCGAGGTCCGACATTCCAAACTCTTATAATCCAGGCTTaagaagagttcagagcagtgtga
859	10	128549097	128549202	caaagtgcagatgtgctcttcaTGTCAGTTTTTATAACTCTACATGCTTCANNNNNNNNNNGTTGGAGGCTCATCGTTCCCAGATGTTATCGAGGTCCGACCTTATAATCCAGGCTTAATTTTTCTTttgaagagttcagagcagtgtga
860	10	128837868	128837974	caaagtgcagatgtgctcttcaCATGCTTCATTAAATTGCTAGTTAATTCGNNNNNNNNNNGTTGGAGGCTCATCGTTCCCAGATGTTATCGAGGTCCGACTCCAATTCTAGAAATTTCAGCTAGAAaggaagagttcagagcagtgtga
861	10	128837917	128838017	caaagtgcagatgtgctcttcaAATTGCTAGTTAATTCGTATTTCAGAGCANNNNNNNNNNGTTGGAGGCTCATCGTTCCCAGATGTTATCGAGGTCCGACTTCTAGAAATTTCAGCTAGAAAGGGTtagaagagttcagagcagtgtga
862	11	31531306	31531410	caaagtgcagatgtgctcttctAATATTTTCCCCTTGTATGTACCTCCTTCNNNNNNNNNNGTTGGAGGCTCATCGTTCCCAGATGTTATCGAGGTCCGACCATACAAGGAAATGTACAGACCAGCtagaagagttcagagcagtgtga
863	11	31531306	31531419	caaagtgcagatgtgctcttcaCAAGTGCAGATAACCAGCATTATTACTGTNNNNNNNNNNGTTGGAGGCTCATCGTTCCCAGATGTTATCGAGGTCCGACTGAGTGTTTTCCTTTAGTTTTCTACCttgaagagttcagagcagtgtga
864	11	31531313	31531410	GGCcaaagtgcagatgtgctcttcgTTTAGTCACTACTGTCACCTCGTCAGNNNNNNNNNNGTTGGAGGCTCATCGTTCCCAGATGTTATCGAGGTCCGACAGTTATGTTGGAGGAAAATGTTCTCAtagaagagttcagagcagtgtga
865	11	31531331	31531429	GcaaagtgcagatgtgctcttcgCAACGAATATGATTGCCAATGGCAAATTNNNNNNNNNNGTTGGAGGCTCATCGTTCCCAGATGTTATCGAGGTCCGACTACTAGACAGACAGAGCTGTGCAgtgaagagttcagagcagtgtga
866	11	31531420	31531537	GGAcaaagtgcagatgtgctcttcaATTGGCAGGTAAGGCACACTTGATATNNNNNNNNNNGTTGGAGGCTCATCGTTCCCAGATGTTATCGAGGTCCGACTTGCTGTTGGAAACAAGTGCAGAtagaagagttcagagcagtgtga
867	11	31531523	31531621	caaagtgcagatgtgctcttctGTTTGTCATCTCTCTGAAAAATGAGACCTNNNNNNNNNNGTTGGAGGCTCATCGTTCCCAGATGTTATCGAGGTCCGACTTACTGTGATTCACTGAAAGCCTGTttgaagagttcagagcagtgtga
868	11	31531523	31531633	GGcaaagtgcagatgtgctcttctCTCTCTGAAAAATGAGACCTTGTTCCCNNNNNNNNNNGTTGGAGGCTCATCGTTCCCAGATGTTATCGAGGTCCGACTCACTGAAAGCCTGTTTAGTCACTacgaagagttcagagcagtgtga
869	11	31541549	31541661	caaagtgcagatgtgctcttccTGATTAGTAGGGACATTTCTTTCTCTTTTNNNNNNNNNNGTTGGAGGCTCATCGTTCCCAGATGTTATCGAGGTCCGACCTCTCAGAGCACCATTAAGTTGGtggaagagttcagagcagtgtga
870	11	31541570	31541667	CATcaaagtgcagatgtgctcttccCTGATAGATAAGGCTGCAGACGCCTGNNNNNNNNNNGTTGGAGGCTCATCGTTCCCAGATGTTATCGAGGTCCGACATGGGCACGACTAGATAAGGTCAaagaagagttcagagcagtgtga
871	11	31541600	31541697	TcaaagtgcagatgtgctcttcgGCAAAAGTAGGTGGTTCCAAGTTTCAATNNNNNNNNNNGTTGGAGGCTCATCGTTCCCAGATGTTATCGAGGTCCGACAAAGAAGGAGCTGCAGTGTCACTtagaagagttcagagcagtgtga
872	11	31561177	31561278	caaagtgcagatgtgctcttccAAAAGTAGGTGGTTCCAAGTTTCAATAGGNNNNNNNNNNGTTGGAGGCTCATCGTTCCCAGATGTTATCGAGGTCCGACCTTAAGGGGATGCGCTTTTGTCTttgaagagttcagagcagtgtga
873	11	31561177	31561294	GTcaaagtgcagatgtgctcttccCTCAACATTCGGGATAGAAAGCTCAGTNNNNNNNNNNGTTGGAGGCTCATCGTTCCCAGATGTTATCGAGGTCCGACCTTTTGTCTTTCAGAGGGCGTTCaggaagagttcagagcagtgtga
874	11	31561184	31561301	GATcaaagtgcagatgtgctcttccTCAACATTCGGGATAGAAAGCTCAGTNNNNNNNNNNGTTGGAGGCTCATCGTTCCCAGATGTTATCGAGGTCCGACGTTCAGTTGCTCTGCCTGATAGAtagaagagttcagagcagtgtga
875	11	31561211	31561308	TGAcaaagtgcagatgtgctcttccAATCAGAAATCAAAGGCTCTCCTGGTNNNNNNNNNNGTTGGAGGCTCATCGTTCCCAGATGTTATCGAGGTCCGACTTATTTTTTCTTTATAGAGTGCAGGAtggaagagttcagagcagtgtga
876	11	31561235	31561350	TATcaaagtgcagatgtgctcttccAAAGGCTCTCCTGGTTCTCCTCTCTCNNNNNNNNNNGTTGGAGGCTCATCGTTCCCAGATGTTATCGAGGTCCGACTTATTTTTTCTTTATAGAGTGCAGGAtggaagagttcagagcagtgtga
877	11	31561268	31561366	ACCcaaagtgcagatgtgctcttctCTCCTCTCTCTGGGCTGCTTTTTTAGNNNNNNNNNNGTTGGAGGCTCATCGTTCCCAGATGTTATCGAGGTCCGACAGAGTGCAGGATGTTTTTGTTGTTAacgaagagttcagagcagtgtga
878	11	31561284	31561394	ACAcaaagtgcagatgtgctcttcgCTTCACAGGTAAACCGAGAGTTCACANNNNNNNNNNGTTGGAGGCTCATCGTTCCCAGATGTTATCGAGGTCCGACCTGAGGAGTGTGCCGATGTTTTAaggaagagttcagagcagtgtga
879	11	31616291	31616394	ATTcaaagtgcagatgtgctcttccGTGAGCAGTCACTTCATGTTCTCTCGNNNNNNNNNNGTTGGAGGCTCATCGTTCCCAGATGTTATCGAGGTCCGACGTTGACCACCTTTGTTCTCCACAaggaagagttcagagcagtgtga
880	11	31616291	31616399	ATCcaaagtgcagatgtgctcttccCGTGAGCAGTCACTTCATGTTCTCTCNNNNNNNNNNGTTGGAGGCTCATCGTTCCCAGATGTTATCGAGGTCCGACCCTTTGTTCTCCACAAGTCAATCAGaagaagagttcagagcagtgtga
881	11	31616321	31616430	CCAcaaagtgcagatgtgctcttccTTATTTGTGGAAGCTTGCCTCAAGTANNNNNNNNNNGTTGGAGGCTCATCGTTCCCAGATGTTATCGAGGTCCGACTTTCCAGGGAAAATGTGTAAATGTCTttgaagagttcagagcagtgtga
882	11	31616369	31616476	GcaaagtgcagatgtgctcttcaGATATCCTTTGCAAGGTTGTTTGTAGTGNNNNNNNNNNGTTGGAGGCTCATCGTTCCCAGATGTTATCGAGGTCCGACCACCAGTGATGTAAATCACAAAGCATaagaagagttcagagcagtgtga
883	11	31616393	31616490	TGAcaaagtgcagatgtgctcttctGTAGTGACGAGGAAGAAAGTGACATGNNNNNNNNNNGTTGGAGGCTCATCGTTCCCAGATGTTATCGAGGTCCGACTGTAAATCACAAAGCATAACTCTTGTttgaagagttcagagcagtgtga
884	11	31625258	31625375	AGGcaaagtgcagatgtgctcttcgTGACGAGGAAGAAAGTGACATGCATGNNNNNNNNNNGTTGGAGGCTCATCGTTCCCAGATGTTATCGAGGTCCGACCTTGTTTTGTTCTGTTGAGCAGCatgaagagttcagagcagtgtga
885	11	31625276	31625393	CAcaaagtgcagatgtgctcttcaCATGCATGGGTTTTGGAATTTCCCTTANNNNNNNNNNGTTGGAGGCTCATCGTTCCCAGATGTTATCGAGGTCCGACCATGAGATACTTTGATAGAGCAGCCttgaagagttcagagcagtgtga
886	11	31625292	31625392	ACAcaaagtgcagatgtgctcttcgCAGTTCTCTTTGCTTCAAAAGCCGGANNNNNNNNNNGTTGGAGGCTCATCGTTCCCAGATGTTATCGAGGTCCGACAAGAGTCTCATCACAGCCCTTTTtagaagagttcagagcagtgtga
887	11	31625314	31625411	GAAcaaagtgcagatgtgctcttccAGTTCTCTTTGCTTCAAAAGCCGGAGNNNNNNNNNNGTTGGAGGCTCATCGTTCCCAGATGTTATCGAGGTCCGACAAGAGTCTCATCACAGCCCTTTTtagaagagttcagagcagtgtga
888	11	31625377	31625479	TTcaaagtgcagatgtgctcttcgGAGCAGCTGGCAAAGACTTATTGAATGNNNNNNNNNNGTTGGAGGCTCATCGTTCCCAGATGTTATCGAGGTCCGACGTCTCATCACAGCCCTTTTTACTCttgaagagttcagagcagtgtga
889	11	31625385	31625498	TGCcaaagtgcagatgtgctcttctGAATGAGCTTGAGTCCCCCAAGGAAGNNNNNNNNNNGTTGGAGGCTCATCGTTCCCAGATGTTATCGAGGTCCGACATGGTTTACAGAAACTCATCACTGCTatgaagagttcagagcagtgtga
890	11	31648569	31648671	GTcaaagtgcagatgtgctcttccTTAATAAATGCCAGGGAATCTGACCTGNNNNNNNNNNGTTGGAGGCTCATCGTTCCCAGATGTTATCGAGGTCCGACCGGAGTTTGAAGAACCTCGGTTTtagaagagttcagagcagtgtga
891	11	31648623	31648725	CTAcaaagtgcagatgtgctcttcgAATCTGACCTGGAAGGCAGATGGGAGNNNNNNNNNNGTTGGAGGCTCATCGTTCCCAGATGTTATCGAGGTCCGACGAAGAACCTCGGTTTTAAGCAGGgagaagagttcagagcagtgtga
892	11	31648643	31648748	CGCcaaagtgcagatgtgctcttcgAATCTGACCTGGAAGGCAGATGGGAGNNNNNNNNNNGTTGGAGGCTCATCGTTCCCAGATGTTATCGAGGTCCGACGTTTTAAGCAGGGAGCAGTTCTCTttgaagagttcagagcagtgtga
893	11	31648659	31648776	TTGcaaagtgcagatgtgctcttcgGAAGGCAGATGGGAGGGGGCTGGTCTNNNNNNNNNNGTTGGAGGCTCATCGTTCCCAGATGTTATCGAGGTCCGACGTTTTAAGCAGGGAGCAGTTCTCTttgaagagttcagagcagtgtga
894	11	31648720	31648836	TTGcaaagtgcagatgtgctcttcgGAAGGCAGATGGGAGGGGGCTGGTCTNNNNNNNNNNGTTGGAGGCTCATCGTTCCCAGATGTTATCGAGGTCCGACGTTTTAAGCAGGGAGCAGTTCTCTttgaagagttcagagcagtgtga
895	11	31653713	31653829	GCAcaaagtgcagatgtgctcttccCAGTTTCAACCTCTCCTCTGGGCTTCNNNNNNNNNNGTTGGAGGCTCATCGTTCCCAGATGTTATCGAGGTCCGACCCTCCCCTTCCTCTTGACCATTAaagaagagttcagagcagtgtga
896	11	31653714	31653812	caaagtgcagatgtgctcttctACTAGTCCTCTCTGATTTGAGATATCCAANNNNNNNNNNGTTGGAGGCTCATCGTTCCCAGATGTTATCGAGGTCCGACTGACCTCATCTGGTTCTAAGACATCAtagaagagttcagagcagtgtga
897	11	31653761	31653878	caaagtgcagatgtgctcttccCTTTTGCTGATAGGGATGCTGATAGATTGNNNNNNNNNNGTTGGAGGCTCATCGTTCCCAGATGTTATCGAGGTCCGACCCTAACTTTGTGCTTTTTCTCTGCtggaagagttcagagcagtgtga
898	11	31653787	31653888	AcaaagtgcagatgtgctcttcaTTTATTCAGGACCTCCCTTCTGAGTATTNNNNNNNNNNGTTGGAGGCTCATCGTTCCCAGATGTTATCGAGGTCCGACCTAGAGAGTGGAACTGACTTGAGgcgaagagttcagagcagtgtga
899	11	31653816	31653933	CGGcaaagtgcagatgtgctcttccCAGTTTCCAGAGGAGGGGTCCTAGAGNNNNNNNNNNGTTGGAGGCTCATCGTTCCCAGATGTTATCGAGGTCCGACTGTTTGCGTTCCCAGAGTTCCTAttgaagagttcagagcagtgtga
900	11	31653880	31653993	CTTcaaagtgcagatgtgctcttcaGAGGAGGGGTCCTAGAGCCAGCGTGANNNNNNNNNNGTTGGAGGCTCATCGTTCCCAGATGTTATCGAGGTCCGACTGTTTGCGTTCCCAGAGTTCCTAttgaagagttcagagcagtgtga
901	11	31653931	31654034	CCGcaaagtgcagatgtgctcttccCAGTTTCCAGAGGAGGGGTCCTAGAGNNNNNNNNNNGTTGGAGGCTCATCGTTCCCAGATGTTATCGAGGTCCGACGTTCCCAGAGTTCCTATTGGGTTaagaagagttcagagcagtgtga
902	11	31669223	31669331	CTCcaaagtgcagatgtgctcttctCCTAGAGCCAGCGTGACCAACGACAGNNNNNNNNNNGTTGGAGGCTCATCGTTCCCAGATGTTATCGAGGTCCGACGGGTTAACACTGGAGGCTCTAAGatgaagagttcagagcagtgtga
903	11	31669237	31669348	ATAcaaagtgcagatgtgctcttccCTAGACCAGCTCTTAGGTCGGTTCAGNNNNNNNNNNGTTGGAGGCTCATCGTTCCCAGATGTTATCGAGGTCCGACAAGAGCAACGTCACCAGTTTCCAgagaagagttcagagcagtgtga
904	11	31669287	31669391	ATAcaaagtgcagatgtgctcttccCTAGACCAGCTCTTAGGTCGGTTCAGNNNNNNNNNNGTTGGAGGCTCATCGTTCCCAGATGTTATCGAGGTCCGACAAGAGCAACGTCACCAGTTTCCAgagaagagttcagagcagtgtga
905	11	31669311	31669422	CCCcaaagtgcagatgtgctcttccACTTTGACCCCACATCTCTTTCTGACNNNNNNNNNNGTTGGAGGCTCATCGTTCCCAGATGTTATCGAGGTCCGACGGAATGGACAGCTGCTGGTATCAacgaagagttcagagcagtgtga
906	11	31669332	31669439	AGcaaagtgcagatgtgctcttcaCATCTCTTTCTGACCCCTAAACCTTCGNNNNNNNNNNGTTGGAGGCTCATCGTTCCCAGATGTTATCGAGGTCCGACGGAATGGACAGCTGCTGGTATCAacgaagagttcagagcagtgtga
907	11	31671634	31671731	CcaaagtgcagatgtgctcttccTCTCCTCTATCATTGTTTTCTGTTGTGCNNNNNNNNNNGTTGGAGGCTCATCGTTCCCAGATGTTATCGAGGTCCGACCCTTCATAAAGCCTAACTTTTATGCTaagaagagttcagagcagtgtga
908	11	31671635	31671752	caaagtgcagatgtgctcttctCTATCATTGTTTTCTGTTGTGCATAATCANNNNNNNNNNGTTGGAGGCTCATCGTTCCCAGATGTTATCGAGGTCCGACATGCTAAAGGTAATGGAAAAGGTAAAttgaagagttcagagcagtgtga
909	11	31671664	31671763	caaagtgcagatgtgctcttctTTTATCCAATTCCCATTCCAAAATTATTTNNNNNNNNNNGTTGGAGGCTCATCGTTCCCAGATGTTATCGAGGTCCGACTTTTCTTCTGGTTTTGTTTCATTTCCaggaagagttcagagcagtgtga
910	11	31671695	31671795	AcaaagtgcagatgtgctcttcgCATACTTTGTTGGTTGCATCTGCTAAAGNNNNNNNNNNGTTGGAGGCTCATCGTTCCCAGATGTTATCGAGGTCCGACAGCCATTTGATTCTTTTCTTGCTATAtggaagagttcagagcagtgtga
911	11	31671731	31671847	TAGcaaagtgcagatgtgctcttcgCATCTGCTAAAGAGGATCCTGCCAACNNNNNNNNNNGTTGGAGGCTCATCGTTCCCAGATGTTATCGAGGTCCGACAGCCATTTGATTCTTTTCTTGCTATAtggaagagttcagagcagtgtga
912	11	31703603	31703700	CGcaaagtgcagatgtgctcttccTAAAGAGGATCCTGCCAACATTTTACANNNNNNNNNNGTTGGAGGCTCATCGTTCCCAGATGTTATCGAGGTCCGACTGATTCTTTTCTTGCTATATGTTTCTaagaagagttcagagcagtgtga
913	11	31703615	31703730	caaagtgcagatgtgctcttcgGATCCTGCCAACATTTTACAGGTATAGAANNNNNNNNNNGTTGGAGGCTCATCGTTCCCAGATGTTATCGAGGTCCGACTGCAACTTTTCCTTTTTACAGAGGaggaagagttcagagcagtgtga
914	11	31784920	31785017	caaagtgcagatgtgctcttcaTATTGCATTTTGAATGTTTCATGAAAAAANNNNNNNNNNGTTGGAGGCTCATCGTTCCCAGATGTTATCGAGGTCCGACGGAGGATAAATATAATATTTACTCACctgaagagttcagagcagtgtga
915	11	31784932	31785047	caaagtgcagatgtgctcttcgTTTCATGAAAAAATATTGTTTATATATGTNNNNNNNNNNGTTGGAGGCTCATCGTTCCCAGATGTTATCGAGGTCCGACTCAAGTATTTCCTGGCAGAAGGAAttgaagagttcagagcagtgtga
916	11	31784957	31785062	caaagtgcagatgtgctcttcgTAAACAAGATATATGTTTGTATATATACANNNNNNNNNNGTTGGAGGCTCATCGTTCCCAGATGTTATCGAGGTCCGACCAGAAGGAATTGTCAATGGGCATACttgaagagttcagagcagtgtga
917	11	31784995	31785112	caaagtgcagatgtgctcttctCTAATATTAAGATGAAAATAGCTTGGCGTNNNNNNNNNNGTTGGAGGCTCATCGTTCCCAGATGTTATCGAGGTCCGACTTGTCATATTTTACCACAGAATCTCAatgaagagttcagagcagtgtga
918	11	31785004	31785121	GcaaagtgcagatgtgctcttctATTAAGATGAAAATAGCTTGGCGTTACCNNNNNNNNNNGTTGGAGGCTCATCGTTCCCAGATGTTATCGAGGTCCGACTTGTCATATTTTACCACAGAATCTCAatgaagagttcagagcagtgtga
919	11	31785015	31785121	CTcaaagtgcagatgtgctcttctTATTACCCAAGATGGAGGCAAGTAAACNNNNNNNNNNGTTGGAGGCTCATCGTTCCCAGATGTTATCGAGGTCCGACTGTGTCATTTTGTTTTCTTAGGAACTtcgaagagttcagagcagtgtga
920	11	31785019	31785120	caaagtgcagatgtgctcttcaTTTGCAAATGCATTTGTTTTCATCTTACANNNNNNNNNNGTTGGAGGCTCATCGTTCCCAGATGTTATCGAGGTCCGACAAATGTAAAAAGGAATTTGATGAAGAtggaagagttcagagcagtgtga
921	11	31804847	31804959	caaagtgcagatgtgctcttctTGTTTTCATCTTACAGAATCTCTTGTGGTNNNNNNNNNNGTTGGAGGCTCATCGTTCCCAGATGTTATCGAGGTCCGACGATGTATACAATCATAAAACACCAGAatgaagagttcagagcagtgtga
922	11	31804849	31804960	TcaaagtgcagatgtgctcttcaAGAACTAATTGAGGCTTCAAATTGGCATNNNNNNNNNNGTTGGAGGCTCATCGTTCCCAGATGTTATCGAGGTCCGACCATTGTTTTGCTGGATGTAGGACAAAtagaagagttcagagcagtgtga
923	11	31804932	31805049	TcaaagtgcagatgtgctcttccAAATTGGCATGGATTTTTTCTTCCAGAGNNNNNNNNNNGTTGGAGGCTCATCGTTCCCAGATGTTATCGAGGTCCGACAGGACAAATAAATTATAGCTTAAAAAtagaagagttcagagcagtgtga
924	11	31804936	31805050	GcaaagtgcagatgtgctcttctCAAATTGGCATGGATTTTTTCTTCCAGANNNNNNNNNNGTTGGAGGCTCATCGTTCCCAGATGTTATCGAGGTCCGACAGCTTAAAAATAATTGTTTAACAACCacgaagagttcagagcagtgtga
925	11	31804969	31805081	caaagtgcagatgtgctcttctTCTTCCAGAGAAAATATCTTCAACTCTCANNNNNNNNNNGTTGGAGGCTCATCGTTCCCAGATGTTATCGAGGTCCGACAACCACTATGGGGTTTATTTTAGCAGatgaagagttcagagcagtgtga
926	11	31805004	31805104	caaagtgcagatgtgctcttcaAAATCTGATTTCAAATATTAGTAGAATGCNNNNNNNNNNGTTGGAGGCTCATCGTTCCCAGATGTTATCGAGGTCCGACGATGCATCAAAAAGAATGCCACAAgagaagagttcagagcagtgtga
927	11	31805005	31805119	caaagtgcagatgtgctcttctAGTAGAATGCACTTTTACCACATTTTTGANNNNNNNNNNGTTGGAGGCTCATCGTTCCCAGATGTTATCGAGGTCCGACTCAAAAAGAATGCCACAAGAACTAATtggaagagttcagagcagtgtga
928	11	31805058	31805163	GAcaaagtgcagatgtgctcttccTACACAAAGCTGCTTCAGTTTATCCAGNNNNNNNNNNGTTGGAGGCTCATCGTTCCCAGATGTTATCGAGGTCCGACAGTAATCTAATAAATGTATGCCTTTTaagaagagttcagagcagtgtga
929	11	31811411	31811508	caaagtgcagatgtgctcttctGGATCCAATCCTCAGGTATTAAATAGCTTNNNNNNNNNNGTTGGAGGCTCATCGTTCCCAGATGTTATCGAGGTCCGACTTGTGTACTTCTTATGTAATAACCCAttgaagagttcagagcagtgtga
930	11	31811439	31811539	caaagtgcagatgtgctcttcaTAGCTTCAAAGTCTTTTATAATTATTTATNNNNNNNNNNGTTGGAGGCTCATCGTTCCCAGATGTTATCGAGGTCCGACAACCCATTTATGTATTTGAACCACTTctgaagagttcagagcagtgtga
931	11	31811461	31811570	caaagtgcagatgtgctcttcaTATAATGTTGTTTTCAAATTCTCTGGGGGNNNNNNNNNNGTTGGAGGCTCATCGTTCCCAGATGTTATCGAGGTCCGACTGAACCACTTCTTTTACCAACAGTTCttgaagagttcagagcagtgtga
932	11	31811500	31811597	AGcaaagtgcagatgtgctcttcaTAAACAGTGAACAAGCTGTTTTCAAGCNNNNNNNNNNGTTGGAGGCTCATCGTTCCCAGATGTTATCGAGGTCCGACTCCAGAACATCATTTATGAGGAAGGAttgaagagttcagagcagtgtga
933	11	31811501	31811599	GcaaagtgcagatgtgctcttcaTTTGCTGTGCAGAAAATGGTGGCAACAGNNNNNNNNNNGTTGGAGGCTCATCGTTCCCAGATGTTATCGAGGTCCGACAGAACTGACAGATAAAAGTGGTATTCtagaagagttcagagcagtgtga
934	11	31812208	31812324	CTTcaaagtgcagatgtgctcttccTTTATGGGGAGACGATATTTGCTGTGNNNNNNNNNNGTTGGAGGCTCATCGTTCCCAGATGTTATCGAGGTCCGACGAACTGACAGATAAAAGTGGTATTCTatgaagagttcagagcagtgtga
935	11	31812217	31812322	CGCcaaagtgcagatgtgctcttctCTATGTTCTCCGTGGTCTTCTGAGAANNNNNNNNNNGTTGGAGGCTCATCGTTCCCAGATGTTATCGAGGTCCGACTGTTTGCTTTTTTCCCACTTTCTTTTaggaagagttcagagcagtgtga
936	11	31812248	31812365	GAGcaaagtgcagatgtgctcttccCGTGGTCTTCTGAGAACCTCTCTTTCNNNNNNNNNNGTTGGAGGCTCATCGTTCCCAGATGTTATCGAGGTCCGACAGAAAAAACAGAGAAACATTTTAAGAatgaagagttcagagcagtgtga
937	11	31812312	31812423	GTGcaaagtgcagatgtgctcttcgCCAACACATCTGATCCAGGTACGAAANNNNNNNNNNGTTGGAGGCTCATCGTTCCCAGATGTTATCGAGGTCCGACGAATTCAGAATCTTGGCTCACCTTTatgaagagttcagagcagtgtga
938	11	31812333	31812434	caaagtgcagatgtgctcttctATAGTATGACATTGTGGTTTTAGTTTGCANNNNNNNNNNGTTGGAGGCTCATCGTTCCCAGATGTTATCGAGGTCCGACGTCACAGCCTTACCAAGTTCCTCtagaagagttcagagcagtgtga
939	11	31814729	31814826	AcaaagtgcagatgtgctcttcaCTAATGATGTTGACCATCTTTTCAGGTGNNNNNNNNNNGTTGGAGGCTCATCGTTCCCAGATGTTATCGAGGTCCGACCTCTTTCAGCCTGCATCATCACAatgaagagttcagagcagtgtga
940	11	31814779	31814878	caaagtgcagatgtgctcttctAGTTGGTCTGGAATCATTTATTGGTTCTGNNNNNNNNNNGTTGGAGGCTCATCGTTCCCAGATGTTATCGAGGTCCGACAGTTTTTCATGAGATGGCATAGGGATatgaagagttcagagcagtgtga
941	11	31814820	31814934	TcaaagtgcagatgtgctcttctTTATTGGTTCTGAGAGAGAAACTAACCCNNNNNNNNNNGTTGGAGGCTCATCGTTCCCAGATGTTATCGAGGTCCGACTGGCATAGGGATATTTTATAGATATTatgaagagttcagagcagtgtga
942	11	31814874	31814989	caaagtgcagatgtgctcttcaTCATGGTAAGTACAACCTTCATAATGAGANNNNNNNNNNGTTGGAGGCTCATCGTTCCCAGATGTTATCGAGGTCCGACTACTGTTTTGTTTCCATGTTTTGCAgagaagagttcagagcagtgtga
943	11	31814886	31814998	GCGcaaagtgcagatgtgctcttcgAGCAGGAGCAGGCTGCTTCTAGGTTANNNNNNNNNNGTTGGAGGCTCATCGTTCCCAGATGTTATCGAGGTCCGACGAATAAAGCCATTATTGCCCGTGTcagaagagttcagagcagtgtga
944	11	31814989	31815090	ATcaaagtgcagatgtgctcttctTCTAGGTTACCTGGAAGCATCCTATTCNNNNNNNNNNGTTGGAGGCTCATCGTTCCCAGATGTTATCGAGGTCCGACTGTCACAACCTTGTCAGATGTAGTaggaagagttcagagcagtgtga
945	11	31814998	31815097	caaagtgcagatgtgctcttctAGCTTTTAAATTAAAAAGGAAGCTATTCANNNNNNNNNNGTTGGAGGCTCATCGTTCCCAGATGTTATCGAGGTCCGACTGCATCTGATGACAATGTTTTAAATTttgaagagttcagagcagtgtga
946	11	31815000	31815113	caaagtgcagatgtgctcttcaGCTATTCACCATTGAGGTAAGAGAATTTTNNNNNNNNNNGTTGGAGGCTCATCGTTCCCAGATGTTATCGAGGTCCGACGCATCTGATGACAATGTTTTAAATTTttgaagagttcagagcagtgtga
947	11	31815053	31815150	caaagtgcagatgtgctcttcaTTGAGGTAAGAGAATTTTTATGTTTTAGTNNNNNNNNNNGTTGGAGGCTCATCGTTCCCAGATGTTATCGAGGTCCGACTTCTTTTAATTTCTTTTCCACAAGGAttgaagagttcagagcagtgtga
948	11	31815064	31815180	caaagtgcagatgtgctcttcaCAATCTTGAGATAAACTTATTTTTAACTTNNNNNNNNNNGTTGGAGGCTCATCGTTCCCAGATGTTATCGAGGTCCGACTATACGGCAGATTCCTCGGCTTAatgaagagttcagagcagtgtga
949	11	31815140	31815253	caaagtgcagatgtgctcttcaTTTTCACTTATTTTTACTTTAATGAAATTNNNNNNNNNNGTTGGAGGCTCATCGTTCCCAGATGTTATCGAGGTCCGACCTGTGATGAATCAGATGTCAAAGACTtagaagagttcagagcagtgtga
950	11	31815174	31815287	caaagtgcagatgtgctcttccTATTGACAAATCTAAGAGAGATTTAAGTGNNNNNNNNNNGTTGGAGGCTCATCGTTCCCAGATGTTATCGAGGTCCGACGCCCGGCCTAGGGCTTTGTATTTcagaagagttcagagcagtgtga
951	11	31815208	31815321	caaagtgcagatgtgctcttccTATTGACAAATCTAAGAGAGATTTAAGTGNNNNNNNNNNGTTGGAGGCTCATCGTTCCCAGATGTTATCGAGGTCCGACGCCCGGCCTAGGGCTTTGTATTTcagaagagttcagagcagtgtga
952	11	31815249	31815366	caaagtgcagatgtgctcttcaAGAGCTGTACTTGATACTGTACTTGATATNNNNNNNNNNGTTGGAGGCTCATCGTTCCCAGATGTTATCGAGGTCCGACAGGGCTTTGTATTTCAAAGAGAACAAgtgaagagttcagagcagtgtga
953	11	31815262	31815366	GAAcaaagtgcagatgtgctcttccTTACTCAAGCAGAAAGACTCTGCATGNNNNNNNNNNGTTGGAGGCTCATCGTTCCCAGATGTTATCGAGGTCCGACATCCTTCTCCATCCCTTCAAAATTACtggaagagttcagagcagtgtga
954	11	31815262	31815374	caaagtgcagatgtgctcttcaGAAGGTTCTTTACAGCATTCCACATTTTTNNNNNNNNNNGTTGGAGGCTCATCGTTCCCAGATGTTATCGAGGTCCGACCCCTTCAAAATTACTGTTGACTAACAaggaagagttcagagcagtgtga
955	11	31815364	31815475	caaagtgcagatgtgctcttcgCATTCCACATTTTTAATGAGCTTCCTTGCNNNNNNNNNNGTTGGAGGCTCATCGTTCCCAGATGTTATCGAGGTCCGACTTGTGTCTCTTTTCTCTGAGGCAgtgaagagttcagagcagtgtga
956	11	31815540	31815640	caaagtgcagatgtgctcttctTTTTCAGCTAAAGCTTCTACTGAAAGAGGNNNNNNNNNNGTTGGAGGCTCATCGTTCCCAGATGTTATCGAGGTCCGACCAACTACTTGAGACAAGAGAGGAACAttgaagagttcagagcagtgtga
957	11	31815551	31815649	caaagtgcagatgtgctcttctAAAGCTTCTACTGAAAGAGGGATTTGTTCNNNNNNNNNNGTTGGAGGCTCATCGTTCCCAGATGTTATCGAGGTCCGACGAGACAAGAGAGGAACATTTATCCTCcagaagagttcagagcagtgtga
958	11	31815557	31815669	caaagtgcagatgtgctcttctAAAGCTTCTACTGAAAGAGGGATTTGTTCNNNNNNNNNNGTTGGAGGCTCATCGTTCCCAGATGTTATCGAGGTCCGACGAACATTTATCCTCCAGGCTTCTCAtagaagagttcagagcagtgtga
959	11	31815586	31815686	caaagtgcagatgtgctcttccTAAAGCTTCTACTGAAAGAGGGATTTGTTNNNNNNNNNNGTTGGAGGCTCATCGTTCCCAGATGTTATCGAGGTCCGACCATTTATCCTCCAGGCTTCTCATACTtagaagagttcagagcagtgtga
960	11	31815651	31815756	AGTcaaagtgcagatgtgctcttcaCTTGTCAGACACAGTGAGCCGCTCAANNNNNNNNNNGTTGGAGGCTCATCGTTCCCAGATGTTATCGAGGTCCGACCAAGTCTAAATGCTGATCAACAGAGCatgaagagttcagagcagtgtga
961	11	31816077	31816183	GTCcaaagtgcagatgtgctcttccTTGTCAGACACAGTGAGCCGCTCAAGNNNNNNNNNNGTTGGAGGCTCATCGTTCCCAGATGTTATCGAGGTCCGACAGTCTAAATGCTGATCAACAGAGCATaagaagagttcagagcagtgtga
962	11	31816152	31816252	TCTcaaagtgcagatgtgctcttcgCAAGAAGCACCTGGACTTCTAGGGATNNNNNNNNNNGTTGGAGGCTCATCGTTCCCAGATGTTATCGAGGTCCGACTCTTTTTTTCTTCTCCTGAAATCTTCtggaagagttcagagcagtgtga
963	11	31816178	31816292	CGCcaaagtgcagatgtgctcttccAAGAAGCACCTGGACTTCTAGGGATTNNNNNNNNNNGTTGGAGGCTCATCGTTCCCAGATGTTATCGAGGTCCGACTTTTTCTTCTCCTGAAATCTTCTGCCatgaagagttcagagcagtgtga
964	11	31816186	31816298	GTGcaaagtgcagatgtgctcttccTTAGTCGCTGCATGCAGAATTCTATGNNNNNNNNNNGTTGGAGGCTCATCGTTCCCAGATGTTATCGAGGTCCGACCATTTGCCTCCAGACTTGTCAGAcagaagagttcagagcagtgtga
965	11	31816233	31816331	caaagtgcagatgtgctcttctATGACACTCTAATTATGATTGCTAATAGCNNNNNNNNNNGTTGGAGGCTCATCGTTCCCAGATGTTATCGAGGTCCGACCTCAAGCAAAATGGATCTGGCAGaagaagagttcagagcagtgtga
966	11	31816262	31816366	caaagtgcagatgtgctcttcaTGATTGCTAATAGCTTATGTAAATATTTTNNNNNNNNNNGTTGGAGGCTCATCGTTCCCAGATGTTATCGAGGTCCGACTCAAGCAAAATGGATCTGGCAGAatgaagagttcagagcagtgtga
967	11	31816302	31816408	caaagtgcagatgtgctcttccCCTCCACTCCTTGAAAAACACAGGATTATNNNNNNNNNNGTTGGAGGCTCATCGTTCCCAGATGTTATCGAGGTCCGACCATGATGGCCGGAGGCAAGAAGCacgaagagttcagagcagtgtga
968	11	31822211	31822321	TCAcaaagtgcagatgtgctcttccATATCAGGTTCACTTCCGGGAACTTGNNNNNNNNNNGTTGGAGGCTCATCGTTCCCAGATGTTATCGAGGTCCGACTTTCTTTCTTTCCTGAAAGCTCAACtggaagagttcagagcagtgtga
969	11	31822254	31822369	GGAcaaagtgcagatgtgctcttcgGAACTGACACACCAGGGGAAATGAGTNNNNNNNNNNGTTGGAGGCTCATCGTTCCCAGATGTTATCGAGGTCCGACTGTCCCCATAGTCACTGACTGAAttgaagagttcagagcagtgtga
970	11	31822280	31822394	caaagtgcagatgtgctcttcgAAGTGGATGAAAGAAATAGCCATGTAGATNNNNNNNNNNGTTGGAGGCTCATCGTTCCCAGATGTTATCGAGGTCCGACTGAATTAACACAATATTTCCTTTCCTttgaagagttcagagcagtgtga
971	11	31822325	31822428	caaagtgcagatgtgctcttcgATATTCCCTTTGAGAAACAGACATGGAATNNNNNNNNNNGTTGGAGGCTCATCGTTCCCAGATGTTATCGAGGTCCGACTTTTTTTTACTGTAATCTTGGCCAGtagaagagttcagagcagtgtga
972	11	31822329	31822428	caaagtgcagatgtgctcttctATTCCCTTTGAGAAACAGACATGGAATACNNNNNNNNNNGTTGGAGGCTCATCGTTCCCAGATGTTATCGAGGTCCGACTTTTTTTTACTGTAATCTTGGCCAGTatgaagagttcagagcagtgtga
973	11	31823039	31823155	TTTcaaagtgcagatgtgctcttcgTAGGTATCATAACTCCGCCCATTCACNNNNNNNNNNGTTGGAGGCTCATCGTTCCCAGATGTTATCGAGGTCCGACCAGGAGATTCTGTTTGGGTAAACTTCtagaagagttcagagcagtgtga
974	11	31823060	31823157	TTTcaaagtgcagatgtgctcttcgTGTAGGTATCATAACTCCGCCCATTCNNNNNNNNNNGTTGGAGGCTCATCGTTCCCAGATGTTATCGAGGTCCGACCTGTTTGGGTAAACTTCTAGTGAAGAgagaagagttcagagcagtgtga
975	11	31823093	31823210	GATcaaagtgcagatgtgctcttcgCAGCATGCAGGAGTATGAGGAGGTCTNNNNNNNNNNGTTGGAGGCTCATCGTTCCCAGATGTTATCGAGGTCCGACCTCTGTGCAGCCTGCAGAAAGCAgtgaagagttcagagcagtgtga
976	11	31823104	31823202	GAGcaaagtgcagatgtgctcttccAAACCTGTGGTTACTGAGGAACACATNNNNNNNNNNGTTGGAGGCTCATCGTTCCCAGATGTTATCGAGGTCCGACTGACTGTTCATGTGTGTCTGCATatgaagagttcagagcagtgtga
977	11	31823161	31823262	GTAcaaagtgcagatgtgctcttctTACTGAGGAACACATCACACAGCCACNNNNNNNNNNGTTGGAGGCTCATCGTTCCCAGATGTTATCGAGGTCCGACATATGTGGGGGGGTGTAGGTATCatgaagagttcagagcagtgtga
978	11	31823208	31823305	GTAcaaagtgcagatgtgctcttctTACTGAGGAACACATCACACAGCCACNNNNNNNNNNGTTGGAGGCTCATCGTTCCCAGATGTTATCGAGGTCCGACATATGTGGGGGGGTGTAGGTATCatgaagagttcagagcagtgtga
979	11	31823212	31823328	CTCcaaagtgcagatgtgctcttctGATGGGATTGACTGTCTCCGACTTGANNNNNNNNNNGTTGGAGGCTCATCGTTCCCAGATGTTATCGAGGTCCGACCCACCACCCAACATTATCAAGGTaagaagagttcagagcagtgtga
980	11	31823253	31823369	GACcaaagtgcagatgtgctcttcgAAAAGCTCTCAAGGGTGCAGACACAGNNNNNNNNNNGTTGGAGGCTCATCGTTCCCAGATGTTATCGAGGTCCGACACCTGACAAAACTGGACAGATTTTTAttgaagagttcagagcagtgtga
981	11	31823311	31823412	AGTcaaagtgcagatgtgctcttccCTCACTTCTCTGGGGCCTGGGTTATGNNNNNNNNNNGTTGGAGGCTCATCGTTCCCAGATGTTATCGAGGTCCGACGGGCATGAATTAATGAGTCAATCACTtagaagagttcagagcagtgtga
982	11	31823374	31823481	CTCcaaagtgcagatgtgctcttcaTAGGCAGGTTATTTGCCATGGTGAAGNNNNNNNNNNGTTGGAGGCTCATCGTTCCCAGATGTTATCGAGGTCCGACGACTGGTCAAGCCAATCACTGTAgtgaagagttcagagcagtgtga
983	11	31823375	31823485	TTCcaaagtgcagatgtgctcttctTATTTGCCATGGTGAAGCTGGGCATANNNNNNNNNNGTTGGAGGCTCATCGTTCCCAGATGTTATCGAGGTCCGACCAATCACTGTAGTGCGAAAAGCTctgaagagttcagagcagtgtga
984	11	31823397	31823496	TCcaaagtgcagatgtgctcttcgAAGGAGGAAACTGAGGGCAAGAGAAATNNNNNNNNNNGTTGGAGGCTCATCGTTCCCAGATGTTATCGAGGTCCGACCACCACCAGCCGCACTTACTTGCatgaagagttcagagcagtgtga
985	11	31824173	31824289	TAcaaagtgcagatgtgctcttcgAAACTGAGGGCAAGAGAAATGACAGTANNNNNNNNNNGTTGGAGGCTCATCGTTCCCAGATGTTATCGAGGTCCGACCCGCACTTACTTGCATAGGCAGGttgaagagttcagagcagtgtga
986	11	31824191	31824288	GTcaaagtgcagatgtgctcttcgAAATGACAGTAGTCAGAGTGAGAGTCANNNNNNNNNNGTTGGAGGCTCATCGTTCCCAGATGTTATCGAGGTCCGACGCACTTACTTGCATAGGCAGGTTatgaagagttcagagcagtgtga
987	11	31824268	31824377	caaagtgcagatgtgctcttcgCAAACAGGTTTAAAGACATTGATTCGTAGNNNNNNNNNNGTTGGAGGCTCATCGTTCCCAGATGTTATCGAGGTCCGACCAGAGCGCTGTAGGTGTTTGTGAgggaagagttcagagcagtgtga
988	11	31824269	31824376	AcaaagtgcagatgtgctcttctATTAGTATTTCAAATTACCCGGTGTGGTNNNNNNNNNNGTTGGAGGCTCATCGTTCCCAGATGTTATCGAGGTCCGACTAGGTGTTTGTGAGGGCTGTGTCTgtgaagagttcagagcagtgtga
989	11	31824364	31824466	TcaaagtgcagatgtgctcttctGATAGGAATATGACTAGGTGTGTTGCTGNNNNNNNNNNGTTGGAGGCTCATCGTTCCCAGATGTTATCGAGGTCCGACAATGACAGTAGTCAGAGTGAGAGTCaggaagagttcagagcagtgtga
990	11	31824369	31824479	caaagtgcagatgtgctcttctCTTCTCTGATTCCTCAGTTTTTCTTCTCTNNNNNNNNNNGTTGGAGGCTCATCGTTCCCAGATGTTATCGAGGTCCGACGAGCAAACAGGTTTAAAGACATTGATtcgaagagttcagagcagtgtga
991	11	31827896	31827999	AAAcaaagtgcagatgtgctcttccATTTGGCCCTTCGATTAGAAAACCATNNNNNNNNNNGTTGGAGGCTCATCGTTCCCAGATGTTATCGAGGTCCGACTAGTATTTCAAATTACCCGGTGTGGtggaagagttcagagcagtgtga
992	11	31827896	31828012	GGCcaaagtgcagatgtgctcttcaCAGGTTAGCACTGTGTCTACGTCGAGNNNNNNNNNNGTTGGAGGCTCATCGTTCCCAGATGTTATCGAGGTCCGACGGTAGACACTGGTGCTGAAACTActgaagagttcagagcagtgtga
993	11	56312532	56312643	ATCcaaagtgcagatgtgctcttcaCAGGTTAGCACTGTGTCTACGTCGAGNNNNNNNNNNGTTGGAGGCTCATCGTTCCCAGATGTTATCGAGGTCCGACGTGCTGAAACTACTGCTGATAGGAAtagaagagttcagagcagtgtga
994	11	56312588	56312685	CCAcaaagtgcagatgtgctcttcgCACTGTGTCTACGTCGAGCCCAGCCCNNNNNNNNNNGTTGGAGGCTCATCGTTCCCAGATGTTATCGAGGTCCGACGTGCTGAAACTACTGCTGATAGGAAtagaagagttcagagcagtgtga
995	11	67250522	67250627	caaagtgcagatgtgctcttcaTATTAGTCCTATAAATAAATAGTACTCTGNNNNNNNNNNGTTGGAGGCTCATCGTTCCCAGATGTTATCGAGGTCCGACAAACCATACCTGGAAATCAGGTGgggaagagttcagagcagtgtga
996	11	67250600	67250705	caaagtgcagatgtgctcttcgGATAATGGGTTCTCTCAAACTCTGAAAGANNNNNNNNNNGTTGGAGGCTCATCGTTCCCAGATGTTATCGAGGTCCGACCTCTGTCTCTAGGAAAGACAAATGGTatgaagagttcagagcagtgtga
997	11	67250612	67250724	caaagtgcagatgtgctcttcgTTCTCTCAAACTCTGAAAGAGTAAGTTGANNNNNNNNNNGTTGGAGGCTCATCGTTCCCAGATGTTATCGAGGTCCGACGGAAAGACAAATGGTATGAATCACAAaggaagagttcagagcagtgtga
998	11	67250681	67250781	caaagtgcagatgtgctcttcaGTAAGTTGATTTTCCATATTGTGCCAGAANNNNNNNNNNGTTGGAGGCTCATCGTTCCCAGATGTTATCGAGGTCCGACACAAATGGTATGAATCACAAAGTGTGaagaagagttcagagcagtgtga
999	11	67250716	67250830	caaagtgcagatgtgctcttctATTGTGCCAGAACTACACAAAATATGTTGNNNNNNNNNNGTTGGAGGCTCATCGTTCCCAGATGTTATCGAGGTCCGACCACAGTCTCTCGGTACCTGTATTctgaagagttcagagcagtgtga
1000	11	67254356	67254464	caaagtgcagatgtgctcttccATTACCTCCAACCAATTCCCTTTAAAATGNNNNNNNNNNGTTGGAGGCTCATCGTTCCCAGATGTTATCGAGGTCCGACGCAAACACATCTGGATAATGGGTtcgaagagttcagagcagtgtga
1001	11	67254458	67254570	GTCcaaagtgcagatgtgctcttccCAGGGCCTCAATTTGCTCTTGGGTAANNNNNNNNNNGTTGGAGGCTCATCGTTCCCAGATGTTATCGAGGTCCGACAAGACAGAAAAAAGGAAATCTTTTCAttgaagagttcagagcagtgtga
1002	11	67254458	67254574	TTcaaagtgcagatgtgctcttcgCATTTGAGCCTCATCTGAATCTTCTCCNNNNNNNNNNGTTGGAGGCTCATCGTTCCCAGATGTTATCGAGGTCCGACTGTGGCATTTACTTTGATTTACTGCTtcgaagagttcagagcagtgtga
1003	11	67254509	67254625	TCGcaaagtgcagatgtgctcttcgGAGTTGGTATTCTCTCCCCCTCCTTCNNNNNNNNNNGTTGGAGGCTCATCGTTCCCAGATGTTATCGAGGTCCGACTCTCTACTTTGAAAAACTCTATCACCttgaagagttcagagcagtgtga
1004	11	67254571	67254684	GGTcaaagtgcagatgtgctcttcgGTATTCTCTCCCCCTCCTTCCTGTTGNNNNNNNNNNGTTGGAGGCTCATCGTTCCCAGATGTTATCGAGGTCCGACTTGAAAAACTCTATCACCTTTCTCCAgggaagagttcagagcagtgtga
1005	11	67254577	67254683	GcaaagtgcagatgtgctcttcgCCATCTGGAACAAAAAGAATAGGATGGTNNNNNNNNNNGTTGGAGGCTCATCGTTCCCAGATGTTATCGAGGTCCGACAAAGGATGTTCTATTTCTTTGCAGCttgaagagttcagagcagtgtga
1006	11	67254581	67254692	CGcaaagtgcagatgtgctcttcaATTTGGATTAACTTGGAGCCTCCAAAANNNNNNNNNNGTTGGAGGCTCATCGTTCCCAGATGTTATCGAGGTCCGACTTCAGCTGAAGTCGCATTTGAGCctgaagagttcagagcagtgtga
1007	11	67256707	67256823	caaagtgcagatgtgctcttctCTTAAACTCCAAGAGCATTATATCCCGACNNNNNNNNNNGTTGGAGGCTCATCGTTCCCAGATGTTATCGAGGTCCGACCGTTGGAACTGATGGAGTTGGTAttgaagagttcagagcagtgtga
1008	11	67256781	67256898	TAAcaaagtgcagatgtgctcttccTTAGTTTATCATACATGCCGTCTGCGNNNNNNNNNNGTTGGAGGCTCATCGTTCCCAGATGTTATCGAGGTCCGACCAAAGGGATGCACATATGGAGAGctgaagagttcagagcagtgtga
1009	11	67256785	67256898	TAAcaaagtgcagatgtgctcttccTTAGTTTATCATACATGCCGTCTGCGNNNNNNNNNNGTTGGAGGCTCATCGTTCCCAGATGTTATCGAGGTCCGACCAAAGGGATGCACATATGGAGAGctgaagagttcagagcagtgtga
1010	11	67256790	67256904	GcaaagtgcagatgtgctcttcgCCAGGTTGCGAAGAACTCTGTTTATTGANNNNNNNNNNGTTGGAGGCTCATCGTTCCCAGATGTTATCGAGGTCCGACGTTTTACCTTGCGTAGGTTGCCCtggaagagttcagagcagtgtga
1011	11	67256798	67256905	TcaaagtgcagatgtgctcttctTGATGACACCTGCAAATCAAACCAAAATNNNNNNNNNNGTTGGAGGCTCATCGTTCCCAGATGTTATCGAGGTCCGACCACCGAAGTCCCCGGATACCAACcagaagagttcagagcagtgtga
1012	11	67256798	67256910	TAGcaaagtgcagatgtgctcttccAAATGGTAGTGTCTCCTGAAGACACANNNNNNNNNNGTTGGAGGCTCATCGTTCCCAGATGTTATCGAGGTCCGACGGTCTGCCCGTTCAACATCCTTAgtgaagagttcagagcagtgtga
1013	11	67256907	67257023	GATcaaagtgcagatgtgctcttccAAATGGTAGTGTCTCCTGAAGACACANNNNNNNNNNGTTGGAGGCTCATCGTTCCCAGATGTTATCGAGGTCCGACTGCCCGTTCAACATCCTTAGTTTatgaagagttcagagcagtgtga
1014	11	67257407	67257505	TGCcaaagtgcagatgtgctcttccTCGGATTTCCCAAGCAAAGATGGACGNNNNNNNNNNGTTGGAGGCTCATCGTTCCCAGATGTTATCGAGGTCCGACTAAGAGACAGTGGAGAGAGAGGGtggaagagttcagagcagtgtga
1015	11	67257506	67257621	ACGcaaagtgcagatgtgctcttccGGATTTCCCAAGCAAAGATGGACGGGNNNNNNNNNNGTTGGAGGCTCATCGTTCCCAGATGTTATCGAGGTCCGACGGTGGGAGGAGGTAAAGAGGAGAgagaagagttcagagcagtgtga
1016	11	67257558	67257664	AGTcaaagtgcagatgtgctcttcgCTTACAACTTCTGGAGTCGCTACTCTNNNNNNNNNNGTTGGAGGCTCATCGTTCCCAGATGTTATCGAGGTCCGACCTTAGGGCAGGGAGGGCAGATGTtcgaagagttcagagcagtgtga
1017	11	67257589	67257691	TGcaaagtgcagatgtgctcttcgCTATTTTGCTTACAACTTCTGGAGTCGNNNNNNNNNNGTTGGAGGCTCATCGTTCCCAGATGTTATCGAGGTCCGACGAGGGCAGATGTTCTCAATGAACttgaagagttcagagcagtgtga
1018	11	67257589	67257706	ATCcaaagtgcagatgtgctcttcgGTCTGATGGAGCCAGTCTCGTAATACNNNNNNNNNNGTTGGAGGCTCATCGTTCCCAGATGTTATCGAGGTCCGACCTCGGACAGTAATCTGTCTCGGAttgaagagttcagagcagtgtga
1019	11	67257666	67257782	TCCcaaagtgcagatgtgctcttctCACACATCCGTTGGACACCTGCATAGNNNNNNNNNNGTTGGAGGCTCATCGTTCCCAGATGTTATCGAGGTCCGACACTCCCGCTTATACTGGGCTATTttgaagagttcagagcagtgtga
1020	11	67257672	67257782	CcaaagtgcagatgtgctcttcaTAGGGGAAGTGGACAGAAAACCACATTANNNNNNNNNNGTTGGAGGCTCATCGTTCCCAGATGTTATCGAGGTCCGACCCGCTTATACTGGGCTATTTTGCttgaagagttcagagcagtgtga
1021	11	67257687	67257804	caaagtgcagatgtgctcttcaGACAAAAATAAAATTGTTTAAGTATGCATNNNNNNNNNNGTTGGAGGCTCATCGTTCCCAGATGTTATCGAGGTCCGACCTACTCTCGGTTTACTACCACCGatgaagagttcagagcagtgtga
1022	11	67257764	67257863	CCTcaaagtgcagatgtgctcttcgCTTACGTTTTGATTGTCCAGCACTTGNNNNNNNNNNGTTGGAGGCTCATCGTTCCCAGATGTTATCGAGGTCCGACCCTGCCCAGAATTTTACTCACACatgaagagttcagagcagtgtga
1023	11	67257766	67257869	caaagtgcagatgtgctcttctCAATGGTATGAGAACTTACTGTAGAGAGCNNNNNNNNNNGTTGGAGGCTCATCGTTCCCAGATGTTATCGAGGTCCGACACCACATTATTAATAATTTCAAGACAaagaagagttcagagcagtgtga
1024	11	67257848	67257964	caaagtgcagatgtgctcttctGGTATGAGAACTTACTGTAGAGAGCTTTTNNNNNNNNNNGTTGGAGGCTCATCGTTCCCAGATGTTATCGAGGTCCGACCCACATTATTAATAATTTCAAGACAAaagaagagttcagagcagtgtga
1025	11	67257866	67257964	caaagtgcagatgtgctcttccTTACTGTAGAGAGCTTTTTTTCTTAAAATNNNNNNNNNNGTTGGAGGCTCATCGTTCCCAGATGTTATCGAGGTCCGACACAAAAATAAAATTGTTTAAGTATGCatgaagagttcagagcagtgtga
1026	11	67257931	67258046	TAGcaaagtgcagatgtgctcttctGTGAGCTAGCTCTACAATCTTCTGCCNNNNNNNNNNGTTGGAGGCTCATCGTTCCCAGATGTTATCGAGGTCCGACGGGGGTCCATAATTAGCATCGTTtagaagagttcagagcagtgtga
1027	11	67257975	67258083	TCAcaaagtgcagatgtgctcttccTGTGAGCTAGCTCTACAATCTTCTGCNNNNNNNNNNGTTGGAGGCTCATCGTTCCCAGATGTTATCGAGGTCCGACGCATCGTTTACAGTAAGAAATGAAGAgagaagagttcagagcagtgtga
1028	11	67258031	67258129	TTcaaagtgcagatgtgctcttcgTGACCTGAGGAAAGGGAGAGGAGAGGANNNNNNNNNNGTTGGAGGCTCATCGTTCCCAGATGTTATCGAGGTCCGACGATCACCTGCAGAATTCGGGAAAtggaagagttcagagcagtgtga
1029	11	67258153	67258269	CTTcaaagtgcagatgtgctcttctGTGACCTGAGGAAAGGGAGAGGAGAGNNNNNNNNNNGTTGGAGGCTCATCGTTCCCAGATGTTATCGAGGTCCGACATCACCTGCAGAATTCGGGAAATgtgaagagttcagagcagtgtga
1030	11	67258227	67258340	GTcaaagtgcagatgtgctcttcaAGATGAGGGAGAACAAGAACAGAAAGGNNNNNNNNNNGTTGGAGGCTCATCGTTCCCAGATGTTATCGAGGTCCGACGTTGACAAAGACACCACCGAGCTgagaagagttcagagcagtgtga
1031	11	67258263	67258378	TCCcaaagtgcagatgtgctcttcaCAAGAACAGAAAGGAGAGGAGGAAGGNNNNNNNNNNGTTGGAGGCTCATCGTTCCCAGATGTTATCGAGGTCCGACCAAAGACACCACCGAGCTGATTCacgaagagttcagagcagtgtga
1032	11	67258278	67258394	TACcaaagtgcagatgtgctcttcaATATGGGGCTCTGTTAGCAAGAAAATNNNNNNNNNNGTTGGAGGCTCATCGTTCCCAGATGTTATCGAGGTCCGACAGTCCCTGTGTCCTCCCCTGACCctgaagagttcagagcagtgtga
1033	11	67258331	67258448	caaagtgcagatgtgctcttcgTTAGCAAGAAAATAGGAGTTAATCCTCGGNNNNNNNNNNGTTGGAGGCTCATCGTTCCCAGATGTTATCGAGGTCCGACAGTCCCTGTGTCCTCCCCTGACCctgaagagttcagagcagtgtga
1034	11	67258350	67258448	TCAcaaagtgcagatgtgctcttcaCTATAGATGCAGAAGCGAACAAACCTNNNNNNNNNNGTTGGAGGCTCATCGTTCCCAGATGTTATCGAGGTCCGACATGAATCACTGTGTTTTCCCATGTGtagaagagttcagagcagtgtga
1035	11	67258350	67258450	TcaaagtgcagatgtgctcttctTTTTTTGGTTTTCCCATTCTAGTGGACANNNNNNNNNNGTTGGAGGCTCATCGTTCCCAGATGTTATCGAGGTCCGACCTTCTCATGTCATTTTGGGCATCAAAatgaagagttcagagcagtgtga
1036	11	67258451	67258551	GACcaaagtgcagatgtgctcttcgGATGGCGGATATCATCGCAAGACTCCNNNNNNNNNNGTTGGAGGCTCATCGTTCCCAGATGTTATCGAGGTCCGACTTTTGGCTTCTGCCCTCAACCAAaagaagagttcagagcagtgtga
1037	11	67258451	67258563	TTGcaaagtgcagatgtgctcttccGGACTTTCAAGATGGGACCAAGGTTCNNNNNNNNNNGTTGGAGGCTCATCGTTCCCAGATGTTATCGAGGTCCGACAAGCTACCGAGCGAGTCCGGAAGttgaagagttcagagcagtgtga
1038	11	122484343	122484440	TATcaaagtgcagatgtgctcttccAAGGTTCGTGTCTACCCTACCCTTCTNNNNNNNNNNGTTGGAGGCTCATCGTTCCCAGATGTTATCGAGGTCCGACGAGTCCGGAAGTTGCCGAAAGGGaggaagagttcagagcagtgtga
1039	11	122484424	122484534	AATcaaagtgcagatgtgctcttccGGGAGGAGGCCTTAGGCGAGAGGTTGNNNNNNNNNNGTTGGAGGCTCATCGTTCCCAGATGTTATCGAGGTCCGACGGACGGGATCCAAAAACGTGTGAtagaagagttcagagcagtgtga
1040	11	134830458	134830555	GGTcaaagtgcagatgtgctcttccACTGCCCCTACCGCTCACATGCAGAANNNNNNNNNNGTTGGAGGCTCATCGTTCCCAGATGTTATCGAGGTCCGACGAGGAGAGCTCCCGGACTTTCAAgagaagagttcagagcagtgtga
1041	11	134830528	134830625	AACcaaagtgcagatgtgctcttctGTGGCCCACAGGCCACGTTCCACTACNNNNNNNNNNGTTGGAGGCTCATCGTTCCCAGATGTTATCGAGGTCCGACGAGGATGAAGCCAGGTGTAAGGTcagaagagttcagagcagtgtga
1042	12	776393	776490	AACcaaagtgcagatgtgctcttctGTGGCCCACAGGCCACGTTCCACTACNNNNNNNNNNGTTGGAGGCTCATCGTTCCCAGATGTTATCGAGGTCCGACGAGGATGAAGCCAGGTGTAAGGTcagaagagttcagagcagtgtga
1043	12	776465	776570	GTTcaaagtgcagatgtgctcttcgCAAGAAGTTCAAGCTGCCTGTGTGGGNNNNNNNNNNGTTGGAGGCTCATCGTTCCCAGATGTTATCGAGGTCCGACGAGGGTTTGTGCCTTTGCCTGACctgaagagttcagagcagtgtga
1044	12	12870666	12870781	TCTcaaagtgcagatgtgctcttcgAAGTTCAAGCTGCCTGTGTGGGAGACNNNNNNNNNNGTTGGAGGCTCATCGTTCCCAGATGTTATCGAGGTCCGACGAGGGTTTGTGCCTTTGCCTGACctgaagagttcagagcagtgtga
1045	12	12870780	12870887	AATcaaagtgcagatgtgctcttcgGAGATTGCCCAGTTCCTCTGTGACATNNNNNNNNNNGTTGGAGGCTCATCGTTCCCAGATGTTATCGAGGTCCGACACTACCGGACGCTGCACAGTGACgagaagagttcagagcagtgtga
1046	12	12870782	12870899	TCGcaaagtgcagatgtgctcttccTGTCCAGCCAAGCCCTATTCCTATTCNNNNNNNNNNGTTGGAGGCTCATCGTTCCCAGATGTTATCGAGGTCCGACAAGCCCATGGAGCTCATCATTGGcagaagagttcagagcagtgtga
1047	12	12870789	12870901	CTGcaaagtgcagatgtgctcttcgCTGTCCAGCCAAGCCCTATTCCTATTNNNNNNNNNNGTTGGAGGCTCATCGTTCCCAGATGTTATCGAGGTCCGACATGGAGCTCATCATTGGCAAGAAgtgaagagttcagagcagtgtga
1048	12	12870871	12870988	TTAcaaagtgcagatgtgctcttccCAAGCCCTATTCCTATTCCCTATCCCNNNNNNNNNNGTTGGAGGCTCATCGTTCCCAGATGTTATCGAGGTCCGACAGCTCATCATTGGCAAGAAGTTCaagaagagttcagagcagtgtga
1049	12	12870965	12871081	CCTcaaagtgcagatgtgctcttccGGTGTTGCACAGATGCGTGAACACAGNNNNNNNNNNGTTGGAGGCTCATCGTTCCCAGATGTTATCGAGGTCCGACGTGACCAGCCAGCCCACGGTGACaggaagagttcagagcagtgtga
1050	12	12870982	12871081	CCTcaaagtgcagatgtgctcttccGGTGTTGCACAGATGCGTGAACACAGNNNNNNNNNNGTTGGAGGCTCATCGTTCCCAGATGTTATCGAGGTCCGACGTGACCAGCCAGCCCACGGTGACaggaagagttcagagcagtgtga
1051	12	12871041	12871156	TGcaaagtgcagatgtgctcttccCTCATCTTCCACATGGAGATGCTGAAGNNNNNNNNNNGTTGGAGGCTCATCGTTCCCAGATGTTATCGAGGTCCGACGTGGCCAAGAGTCTCCGCAACATcggaagagttcagagcagtgtga
1052	12	12871042	12871155	CTcaaagtgcagatgtgctcttccCTCATCTTCCACATGGAGATGCTGAAGNNNNNNNNNNGTTGGAGGCTCATCGTTCCCAGATGTTATCGAGGTCCGACCCAAGAGTCTCCGCAACATCGCGgtgaagagttcagagcagtgtga
1053	12	12871145	12871248	TTTcaaagtgcagatgtgctcttccTTCCACATGGAGATGCTGAAGGTGAGNNNNNNNNNNGTTGGAGGCTCATCGTTCCCAGATGTTATCGAGGTCCGACAGTCTCCGCAACATCGCGGTGGGcagaagagttcagagcagtgtga
1054	12	12871145	12871256	TCCcaaagtgcagatgtgctcttctTCCACATGGAGATGCTGAAGGTGAGGNNNNNNNNNNGTTGGAGGCTCATCGTTCCCAGATGTTATCGAGGTCCGACCAACATCGCGGTGGGCAAGGACCccgaagagttcagagcagtgtga
1055	12	12871163	12871262	CACcaaagtgcagatgtgctcttccATGGAGATGCTGAAGGTGAGGGGCCANNNNNNNNNNGTTGGAGGCTCATCGTTCCCAGATGTTATCGAGGTCCGACCAACATCGCGGTGGGCAAGGACCccgaagagttcagagcagtgtga
1056	12	12871225	12871332	CACcaaagtgcagatgtgctcttccATGGAGATGCTGAAGGTGAGGGGCCANNNNNNNNNNGTTGGAGGCTCATCGTTCCCAGATGTTATCGAGGTCCGACCAACATCGCGGTGGGCAAGGACCccgaagagttcagagcagtgtga
1057	12	12871259	12871361	ATGcaaagtgcagatgtgctcttcaCTGCTGGGGGAGCGGACAGAGACAAGNNNNNNNNNNGTTGGAGGCTCATCGTTCCCAGATGTTATCGAGGTCCGACCAGAACCCCCAGCCCCTCATCTTccgaagagttcagagcagtgtga
1058	12	12871717	12871816	ATGcaaagtgcagatgtgctcttcaCTGCTGGGGGAGCGGACAGAGACAAGNNNNNNNNNNGTTGGAGGCTCATCGTTCCCAGATGTTATCGAGGTCCGACCAGAACCCCCAGCCCCTCATCTTccgaagagttcagagcagtgtga
1059	12	12871721	12871826	ACCcaaagtgcagatgtgctcttccAGGTGGAGAGCCCTGGCACGTACCAGNNNNNNNNNNGTTGGAGGCTCATCGTTCCCAGATGTTATCGAGGTCCGACTAGCTCTGCTGCTGGTGTGTGATgtgaagagttcagagcagtgtga
1060	12	12871755	12871860	ACCcaaagtgcagatgtgctcttccAGGTGGAGAGCCCTGGCACGTACCAGNNNNNNNNNNGTTGGAGGCTCATCGTTCCCAGATGTTATCGAGGTCCGACTAGCTCTGCTGCTGGTGTGTGATgtgaagagttcagagcagtgtga
1061	12	12871798	12871895	TACcaaagtgcagatgtgctcttctGTGAAGGAGGCTGCTGCCAAGTACTANNNNNNNNNNGTTGGAGGCTCATCGTTCCCAGATGTTATCGAGGTCCGACCTGTGATATGCCCCATGCCCTGCaggaagagttcagagcagtgtga
1062	12	12871808	12871924	TACcaaagtgcagatgtgctcttctGTGAAGGAGGCTGCTGCCAAGTACTANNNNNNNNNNGTTGGAGGCTCATCGTTCCCAGATGTTATCGAGGTCCGACCTGTGATATGCCCCATGCCCTGCaggaagagttcagagcagtgtga
1063	12	12871820	12871928	GAAcaaagtgcagatgtgctcttccTCAAGAACCTGCAGATGAAGGTACTGNNNNNNNNNNGTTGGAGGCTCATCGTTCCCAGATGTTATCGAGGTCCGACGACCCATGGGCCATGACAGACGAaggaagagttcagagcagtgtga
1064	12	12873961	12874061	CATcaaagtgcagatgtgctcttccCTGGAGGCTGAGGGGGAGGATGGATGNNNNNNNNNNGTTGGAGGCTCATCGTTCCCAGATGTTATCGAGGTCCGACCAAAGGCAGTGCCACTTATCCACcagaagagttcagagcagtgtga
1065	12	12873962	12874078	GAAcaaagtgcagatgtgctcttcgGAGGATGGATGGAGGGGGGTGTGGAGNNNNNNNNNNGTTGGAGGCTCATCGTTCCCAGATGTTATCGAGGTCCGACCAAAGGCAGTGCCACTTATCCACcagaagagttcagagcagtgtga
1066	12	12873978	12874084	TCGcaaagtgcagatgtgctcttccCAGGAACAGCCTGGGTCCCCTGAATGNNNNNNNNNNGTTGGAGGCTCATCGTTCCCAGATGTTATCGAGGTCCGACTACTACGATGCCATTGCCTGCCTcagaagagttcagagcagtgtga
1067	12	12874019	12874131	GTGcaaagtgcagatgtgctcttccCAGGAACAGCCTGGGTCCCCTGAATGNNNNNNNNNNGTTGGAGGCTCATCGTTCCCAGATGTTATCGAGGTCCGACGATGCCATTGCCTGCCTCAAGAAccgaagagttcagagcagtgtga
1068	12	12874037	12874154	AACcaaagtgcagatgtgctcttcgAATGGATCCAGCTGGACCAGCAGATCNNNNNNNNNNGTTGGAGGCTCATCGTTCCCAGATGTTATCGAGGTCCGACCTCAAGAACCTGCAGATGAAGGTacgaagagttcagagcagtgtga
1069	12	12874066	12874168	AACcaaagtgcagatgtgctcttcgAATGGATCCAGCTGGACCAGCAGATCNNNNNNNNNNGTTGGAGGCTCATCGTTCCCAGATGTTATCGAGGTCCGACCTCAAGAACCTGCAGATGAAGGTacgaagagttcagagcagtgtga
1070	12	12874134	12874232	CAGcaaagtgcagatgtgctcttcgCTGGTGGTCGAGGAGTACTACGAGGTNNNNNNNNNNGTTGGAGGCTCATCGTTCCCAGATGTTATCGAGGTCCGACCCCAGGTCTACAGCTTCTCCCCGctgaagagttcagagcagtgtga
1071	12	13403145	13403259	CGAcaaagtgcagatgtgctcttcgGTCGAGGAGTACTACGAGGTGCTGGANNNNNNNNNNGTTGGAGGCTCATCGTTCCCAGATGTTATCGAGGTCCGACCAGGTCTACAGCTTCTCCCCGCTccgaagagttcagagcagtgtga
1072	12	13403216	13403313	CCGcaaagtgcagatgtgctcttctGGTCAGAGAGTGGCCTTTCTCCTGTCNNNNNNNNNNGTTGGAGGCTCATCGTTCCCAGATGTTATCGAGGTCCGACCAGATCACGCCGCTGCTGCTCAActgaagagttcagagcagtgtga
1073	12	26523913	26524016	AAGcaaagtgcagatgtgctcttctGGTCAGAGAGTGGCCTTTCTCCTGTCNNNNNNNNNNGTTGGAGGCTCATCGTTCCCAGATGTTATCGAGGTCCGACCTCAACTACTGCCAGTGCAAGCTgggaagagttcagagcagtgtga
1074	12	26523918	26524026	GCAcaaagtgcagatgtgctcttcgCCTGACTAAATGCCTCTACTCGGCAGNNNNNNNNNNGTTGGAGGCTCATCGTTCCCAGATGTTATCGAGGTCCGACCATCCTCAACAAGTACGACGGTGaggaagagttcagagcagtgtga
1075	12	44902684	44902785	GCAcaaagtgcagatgtgctcttcgCCTGACTAAATGCCTCTACTCGGCAGNNNNNNNNNNGTTGGAGGCTCATCGTTCCCAGATGTTATCGAGGTCCGACCATCCTCAACAAGTACGACGGTGaggaagagttcagagcagtgtga
1076	12	44902684	44902801	TTGcaaagtgcagatgtgctcttccCCATTGTGCCAATGAAGCATGAATGGNNNNNNNNNNGTTGGAGGCTCATCGTTCCCAGATGTTATCGAGGTCCGACGGGGGCTGCGAGTGGTCAGAGAGtggaagagttcagagcagtgtga
1077	12	44902702	44902801	TGTcaaagtgcagatgtgctcttccATCCTCAGGTCAGGGAGGGCTCTCTCNNNNNNNNNNGTTGGAGGCTCATCGTTCCCAGATGTTATCGAGGTCCGACCTAGCCTTTCACAACCCCCATTCtggaagagttcagagcagtgtga
1078	12	44913680	44913780	GCTcaaagtgcagatgtgctcttcgCCTACTTCAAGCGGGGCAAGGCCCACNNNNNNNNNNGTTGGAGGCTCATCGTTCCCAGATGTTATCGAGGTCCGACATCCTCAGGTCAGGGAGGGCTCTctgaagagttcagagcagtgtga
1079	12	44913746	44913846	GCGcaaagtgcagatgtgctcttcaGTGCTGGAGCTGGACCCAGCCCTGGCNNNNNNNNNNGTTGGAGGCTCATCGTTCCCAGATGTTATCGAGGTCCGACCAGGATCCCCCCTCATGCCCTTGcagaagagttcagagcagtgtga
1080	12	44913770	44913885	TCGcaaagtgcagatgtgctcttcgCCGAGAGCTGCAGGCCCTGGAGGCACNNNNNNNNNNGTTGGAGGCTCATCGTTCCCAGATGTTATCGAGGTCCGACCACTGGCCTCCCCTGCAGACAACgtgaagagttcagagcagtgtga
1081	12	44913824	44913938	GCTcaaagtgcagatgtgctcttccCTGGAGGCACGGATCCGGCAGAAGGANNNNNNNNNNGTTGGAGGCTCATCGTTCCCAGATGTTATCGAGGTCCGACCAGACAACGTCAAGGCCTACTTCaagaagagttcagagcagtgtga
1082	12	44913842	44913939	GCTcaaagtgcagatgtgctcttccCTGGAGGCACGGATCCGGCAGAAGGANNNNNNNNNNGTTGGAGGCTCATCGTTCCCAGATGTTATCGAGGTCCGACCAGACAACGTCAAGGCCTACTTCaagaagagttcagagcagtgtga
1083	12	44913892	44914009	AGCcaaagtgcagatgtgctcttcgATCTTCTCCCATTGACAGGAGCACTTNNNNNNNNNNGTTGGAGGCTCATCGTTCCCAGATGTTATCGAGGTCCGACAATGCCCAGGAGGCCCAGGCTGActgaagagttcagagcagtgtga
1084	12	44913893	44913995	GTAcaaagtgcagatgtgctcttcgATCTTCTCCCATTGACAGGAGCACTTNNNNNNNNNNGTTGGAGGCTCATCGTTCCCAGATGTTATCGAGGTCCGACCTGACTTTGCCAAAGTGCTGGAGctgaagagttcagagcagtgtga
1085	12	44913944	44914043	CCCcaaagtgcagatgtgctcttctCTTCTCCCATTGACAGGAGCACTTGGNNNNNNNNNNGTTGGAGGCTCATCGTTCCCAGATGTTATCGAGGTCCGACCTGACTTTGCCAAAGTGCTGGAGctgaagagttcagagcagtgtga
1086	12	44913982	44914081	CCCcaaagtgcagatgtgctcttctCTTCTCCCATTGACAGGAGCACTTGGNNNNNNNNNNGTTGGAGGCTCATCGTTCCCAGATGTTATCGAGGTCCGACCTGACTTTGCCAAAGTGCTGGAGctgaagagttcagagcagtgtga
1087	12	44915733	44915830	caaagtgcagatgtgctcttcaTAAAGGCCTTTATTTATCTCTCTCTGAGTNNNNNNNNNNGTTGGAGGCTCATCGTTCCCAGATGTTATCGAGGTCCGACGACAAAGCCCGGTTCCGGGGGATctgaagagttcagagcagtgtga
1088	12	44915738	44915836	ATTcaaagtgcagatgtgctcttcaTTTATCTCTCTCTGAGTCTGCTGAGCNNNNNNNNNNGTTGGAGGCTCATCGTTCCCAGATGTTATCGAGGTCCGACGACAAAGCCCGGTTCCGGGGGATctgaagagttcagagcagtgtga
1089	12	44915769	44915882	caaagtgcagatgtgctcttccTTAGTTTCTTGATGGCCTTCTCAATGTACNNNNNNNNNNGTTGGAGGCTCATCGTTCCCAGATGTTATCGAGGTCCGACGATTGGCTATACCAGCAGAAAAGTCatgaagagttcagagcagtgtga
1090	12	44915835	44915932	AAGcaaagtgcagatgtgctcttcaGTTCCCAGGAATGGGCTTATGATCAANNNNNNNNNNGTTGGAGGCTCATCGTTCCCAGATGTTATCGAGGTCCGACTTGGGATCATGGGCGTGGATGTGgtgaagagttcagagcagtgtga
1091	12	44915883	44915982	TcaaagtgcagatgtgctcttcgTATAAGATAGCATGGCAACAACTAGTGGNNNNNNNNNNGTTGGAGGCTCATCGTTCCCAGATGTTATCGAGGTCCGACAAGAAAAAAAGATTTCTAGACCCTGAgagaagagttcagagcagtgtga
1092	12	44915886	44915986	caaagtgcagatgtgctcttcaGCCTGATCTGATTACAATCTTTTGTTGAANNNNNNNNNNGTTGGAGGCTCATCGTTCCCAGATGTTATCGAGGTCCGACTGGAAACAAAGAAATATGCTTAGTGGgtgaagagttcagagcagtgtga
1093	12	44915925	44916034	caaagtgcagatgtgctcttcgATAAGTAGACACTCAGAGTGACTCAGAAANNNNNNNNNNGTTGGAGGCTCATCGTTCCCAGATGTTATCGAGGTCCGACTGGGTGGAAATGGTTTCTATTGTTCTttgaagagttcagagcagtgtga
1094	12	44917003	44917100	GCcaaagtgcagatgtgctcttcgTATCTTGCTATGTAGAAGGAGCAAAGCNNNNNNNNNNGTTGGAGGCTCATCGTTCCCAGATGTTATCGAGGTCCGACGGAGACTGTCTCTTGGAAAGCATatgaagagttcagagcagtgtga
1095	12	44917041	44917158	AGCcaaagtgcagatgtgctcttccGTGCGAGTGTCTAACGGGAGCCCTAGNNNNNNNNNNGTTGGAGGCTCATCGTTCCCAGATGTTATCGAGGTCCGACGTGTCTTTTGGCTCCGAGGGCAGtcgaagagttcagagcagtgtga
1096	12	44917087	44917204	AGCcaaagtgcagatgtgctcttccGTGCGAGTGTCTAACGGGAGCCCTAGNNNNNNNNNNGTTGGAGGCTCATCGTTCCCAGATGTTATCGAGGTCCGACGTGTCTTTTGGCTCCGAGGGCAGtcgaagagttcagagcagtgtga
1097	12	44917149	44917266	GCGcaaagtgcagatgtgctcttcgAAGAGTTAACCCGGGACTTGGAGAAGNNNNNNNNNNGTTGGAGGCTCATCGTTCCCAGATGTTATCGAGGTCCGACCAGACCCGGGAGAAAGATGTCAAacgaagagttcagagcagtgtga
1098	12	44917202	44917299	AACcaaagtgcagatgtgctcttccGGGACTTGGAGAAGCACTGCAGAGACNNNNNNNNNNGTTGGAGGCTCATCGTTCCCAGATGTTATCGAGGTCCGACGACCCGGGAGAAAGATGTCAAACgtgaagagttcagagcagtgtga
1099	12	44917206	44917303	TGGcaaagtgcagatgtgctcttcgGACTTGGAGAAGCACTGCAGAGACATNNNNNNNNNNGTTGGAGGCTCATCGTTCCCAGATGTTATCGAGGTCCGACGAGAAAGATGTCAAACGTGCGAGtggaagagttcagagcagtgtga
1100	12	44926337	44926444	AGAcaaagtgcagatgtgctcttccAAGTACGAGTGGCAAGAGGTGGAGAANNNNNNNNNNGTTGGAGGCTCATCGTTCCCAGATGTTATCGAGGTCCGACCCCTCGGCCTGCAGGAACCTCTTcggaagagttcagagcagtgtga
1101	12	44926337	44926453	AGAcaaagtgcagatgtgctcttccAAGTACGAGTGGCAAGAGGTGGAGAANNNNNNNNNNGTTGGAGGCTCATCGTTCCCAGATGTTATCGAGGTCCGACCCCTCGGCCTGCAGGAACCTCTTcggaagagttcagagcagtgtga
1102	12	44926392	44926497	ATTcaaagtgcagatgtgctcttcgCAGGAGAGCCAGGATGTCAGCGGGAGNNNNNNNNNNGTTGGAGGCTCATCGTTCCCAGATGTTATCGAGGTCCGACAGCGCAAGTGGAATTTCGATTTTcagaagagttcagagcagtgtga
1103	12	44926411	44926527	GTTcaaagtgcagatgtgctcttcgCAGGAGAGCCAGGATGTCAGCGGGAGNNNNNNNNNNGTTGGAGGCTCATCGTTCCCAGATGTTATCGAGGTCCGACCGATTTTCAGAATCACAAACCCCTaggaagagttcagagcagtgtga
1104	12	44926435	44926547	GGAcaaagtgcagatgtgctcttcgCATTTGGTGGACCCAAAGACTGATCCNNNNNNNNNNGTTGGAGGCTCATCGTTCCCAGATGTTATCGAGGTCCGACCAGCTTGCCCGAGTTCTACTACAgagaagagttcagagcagtgtga
1105	12	44926454	44926570	CGAcaaagtgcagatgtgctcttccGCATTTGGTGGACCCAAAGACTGATCNNNNNNNNNNGTTGGAGGCTCATCGTTCCCAGATGTTATCGAGGTCCGACAGCTTGCCCGAGTTCTACTACAGacgaagagttcagagcagtgtga
1106	12	45000894	45001004	CGcaaagtgcagatgtgctcttcgTAATGACCCTTTCCCAACCATAGAATGNNNNNNNNNNGTTGGAGGCTCATCGTTCCCAGATGTTATCGAGGTCCGACCTTTAATTGGGGCTCCGGCTAACtcgaagagttcagagcagtgtga
1107	12	45000911	45001019	AGcaaagtgcagatgtgctcttccCTTTCCCAACCATAGAATGTGTTTGGGNNNNNNNNNNGTTGGAGGCTCATCGTTCCCAGATGTTATCGAGGTCCGACCTTTAATTGGGGCTCCGGCTAACtcgaagagttcagagcagtgtga
1108	12	45000928	45001033	TGTcaaagtgcagatgtgctcttccCAACCATAGAATGTGTTTGGGGCCCCNNNNNNNNNNGTTGGAGGCTCATCGTTCCCAGATGTTATCGAGGTCCGACCTAACTCTGAGGACACGCATTTGgtgaagagttcagagcagtgtga
1109	12	45000934	45001051	caaagtgcagatgtgctcttcgTATTCTGATTTAGCTTTGGGAGAGCTAACNNNNNNNNNNGTTGGAGGCTCATCGTTCCCAGATGTTATCGAGGTCCGACTTAGCGGAGCAATGCGCAGGAATaagaagagttcagagcagtgtga
1110	12	45000954	45001066	CcaaagtgcagatgtgctcttccTTTATTGGTCTTAGGTGTTCAGTGCTACNNNNNNNNNNGTTGGAGGCTCATCGTTCCCAGATGTTATCGAGGTCCGACCTGCAACCGACGGTAATGACCCTttgaagagttcagagcagtgtga
1111	12	45000964	45001081	AGAcaaagtgcagatgtgctcttccCCAAATGCCGGTTCTGTGGAGCAGACNNNNNNNNNNGTTGGAGGCTCATCGTTCCCAGATGTTATCGAGGTCCGACTTCTGCCAGCCATTGTTTTTTCTAATaagaagagttcagagcagtgtga
1112	12	45001010	45001109	CTTcaaagtgcagatgtgctcttcgGTTCTGTGGAGCAGACGCCCAAGAAGNNNNNNNNNNGTTGGAGGCTCATCGTTCCCAGATGTTATCGAGGTCCGACGCCAGCCATTGTTTTTTCTAATAAAGatgaagagttcagagcagtgtga
1113	12	45004591	45004690	TGGcaaagtgcagatgtgctcttctCAGAAGACGTCAAACGTAAACAGCTCNNNNNNNNNNGTTGGAGGCTCATCGTTCCCAGATGTTATCGAGGTCCGACCTTTTTAAAAATTTCCCCTGCGCTtagaagagttcagagcagtgtga
1114	12	45004603	45004700	GGCcaaagtgcagatgtgctcttcgATCACTAAAGGAGCACGCACTGGAACNNNNNNNNNNGTTGGAGGCTCATCGTTCCCAGATGTTATCGAGGTCCGACACAAAAGAGCCAACAGAACAGAAGAaagaagagttcagagcagtgtga
1115	12	45004606	45004712	GTcaaagtgcagatgtgctcttcgGGGCCTTCAGACCTCACGATACCTGATNNNNNNNNNNGTTGGAGGCTCATCGTTCCCAGATGTTATCGAGGTCCGACCCAACAGAACAGAAGAAAATGTTTCAgagaagagttcagagcagtgtga
1116	12	45004626	45004735	AcaaagtgcagatgtgctcttccCTTCAGACCTCACGATACCTGATCTTACNNNNNNNNNNGTTGGAGGCTCATCGTTCCCAGATGTTATCGAGGTCCGACAAAATGTTTCAGACGGTTCCCCAaagaagagttcagagcagtgtga
1117	12	45004656	45004772	CcaaagtgcagatgtgctcttcaCTTCATGGAATGGACATCCTGTATAAGCNNNNNNNNNNGTTGGAGGCTCATCGTTCCCAGATGTTATCGAGGTCCGACTCCTTTAATTCTTCCGTTTTGTTTTCttgaagagttcagagcagtgtga
1118	12	45004687	45004789	caaagtgcagatgtgctcttctCCTGTATAAGCACTGAAAAACAACAACACNNNNNNNNNNGTTGGAGGCTCATCGTTCCCAGATGTTATCGAGGTCCGACCCTTTAATTCTTCCGTTTTGTTTTCTttgaagagttcagagcagtgtga
1119	12	45004698	45004807	caaagtgcagatgtgctcttcaTAAGCACTGAAAAACAACAACACAATAACNNNNNNNNNNGTTGGAGGCTCATCGTTCCCAGATGTTATCGAGGTCCGACTTTGTTTTCTTTTGCAGAATTAAGAAtagaagagttcagagcagtgtga
1120	12	45059204	45059301	CcaaagtgcagatgtgctcttctCTTAAATGATCTGCCTCTAAAAGCGTTGNNNNNNNNNNGTTGGAGGCTCATCGTTCCCAGATGTTATCGAGGTCCGACTCAGATACATCACTGCTTGATGAAGcagaagagttcagagcagtgtga
1121	12	45059209	45059326	CcaaagtgcagatgtgctcttcgCGTTGGATGTAGCATTATGCAATTAGGTNNNNNNNNNNGTTGGAGGCTCATCGTTCCCAGATGTTATCGAGGTCCGACTGATGAAGCAAGGAAGATATACATGAaagaagagttcagagcagtgtga
1122	12	45059277	45059387	caaagtgcagatgtgctcttcaTTATGCAATTAGGTTTTTCCTTATTTGCTNNNNNNNNNNGTTGGAGGCTCATCGTTCCCAGATGTTATCGAGGTCCGACTTTTAAAAATACATATCGCTGACTTCatgaagagttcagagcagtgtga
1123	12	45059309	45059422	GCcaaagtgcagatgtgctcttctTATGTAGCACATAAACTTTGGGGAAGGNNNNNNNNNNGTTGGAGGCTCATCGTTCCCAGATGTTATCGAGGTCCGACAATAACACTAAAATTTTAGGCACTCTtagaagagttcagagcagtgtga
1124	12	45059372	45059484	GGCcaaagtgcagatgtgctcttcgCCAGTAGCATGGTTCAAACCAAGTCCNNNNNNNNNNGTTGGAGGCTCATCGTTCCCAGATGTTATCGAGGTCCGACTCATGATTCTTCCATTCACAGAACCTatgaagagttcagagcagtgtga
1125	12	45097471	45097569	TTCcaaagtgcagatgtgctcttcgATGTCACTCTCAGTCTGAGGCTGAAGNNNNNNNNNNGTTGGAGGCTCATCGTTCCCAGATGTTATCGAGGTCCGACGCTCATGTGATTATGGAAGCCTAgagaagagttcagagcagtgtga
1126	12	45097474	45097580	ACGcaaagtgcagatgtgctcttctCTGGATGGCCCATTGACACCATACATNNNNNNNNNNGTTGGAGGCTCATCGTTCCCAGATGTTATCGAGGTCCGACCCACTGCGTCCGGCCAAACACGAgtgaagagttcagagcagtgtga
1127	12	45097486	45097588	TATcaaagtgcagatgtgctcttccCATTGACACCATACATGGAATGAGCTNNNNNNNNNNGTTGGAGGCTCATCGTTCCCAGATGTTATCGAGGTCCGACGCGTCCGGCCAAACACGAGTCTTatgaagagttcagagcagtgtga
1128	12	45097504	45097608	caaagtgcagatgtgctcttcgAAAGAAAAACAGTATGAATTTTTAAGCCANNNNNNNNNNGTTGGAGGCTCATCGTTCCCAGATGTTATCGAGGTCCGACTTGGTCTTTTAATGAAAGAACATTCTttgaagagttcagagcagtgtga
1129	12	45097558	45097659	caaagtgcagatgtgctcttcgAATTTTTAAGCCATTAGTAAATGATCACANNNNNNNNNNGTTGGAGGCTCATCGTTCCCAGATGTTATCGAGGTCCGACTTGGTCTTTTAATGAAAGAACATTCTttgaagagttcagagcagtgtga
1130	12	45097563	45097668	caaagtgcagatgtgctcttcgAATTTTTAAGCCATTAGTAAATGATCACANNNNNNNNNNGTTGGAGGCTCATCGTTCCCAGATGTTATCGAGGTCCGACAACATTCTTTTAACAGAAATCTCCCAtggaagagttcagagcagtgtga
1131	12	45097565	45097667	CTAcaaagtgcagatgtgctcttcaGTTTACCTTGCACTGGCAGAGAGTACNNNNNNNNNNGTTGGAGGCTCATCGTTCCCAGATGTTATCGAGGTCCGACGCCCACCTATGTTTGAAAAATAAACAgggaagagttcagagcagtgtga
1132	12	45105047	45105146	TGCcaaagtgcagatgtgctcttcgAACCACATTCATTTCGTCCAGGCAAGNNNNNNNNNNGTTGGAGGCTCATCGTTCCCAGATGTTATCGAGGTCCGACTTATTATCTATGAGCCCTGGGTGCaggaagagttcagagcagtgtga
1133	12	45105047	45105161	TCTcaaagtgcagatgtgctcttccATTGCGGATGGTGTCAGCCTGGCAAGNNNNNNNNNNGTTGGAGGCTCATCGTTCCCAGATGTTATCGAGGTCCGACAGCTGGCAAAGTGCTCACTATTTAaagaagagttcagagcagtgtga
1134	12	45105062	45105178	ATcaaagtgcagatgtgctcttctCATTCTCTGGGAGAATGCTGAATTCACNNNNNNNNNNGTTGGAGGCTCATCGTTCCCAGATGTTATCGAGGTCCGACGAGTACACTCAGTGCCATGTTTGatgaagagttcagagcagtgtga
1135	12	45105098	45105215	AAAcaaagtgcagatgtgctcttccATTCTCTGGGAGAATGCTGAATTCACNNNNNNNNNNGTTGGAGGCTCATCGTTCCCAGATGTTATCGAGGTCCGACGTTTGATCCAAGAGGACCCGGTGaagaagagttcagagcagtgtga
1136	12	45105129	45105226	GCAcaaagtgcagatgtgctcttctTGCTACAAGGAAAGCAGATGTGCAAGNNNNNNNNNNGTTGGAGGCTCATCGTTCCCAGATGTTATCGAGGTCCGACCAAGTCTTGGTGATGTCATTGCGgagaagagttcagagcagtgtga
1137	12	45108364	45108463	GGCcaaagtgcagatgtgctcttccAATCAACTTCCCCTTGCTACAAGGAANNNNNNNNNNGTTGGAGGCTCATCGTTCCCAGATGTTATCGAGGTCCGACAAGTCTTGGTGATGTCATTGCGGatgaagagttcagagcagtgtga
1138	12	45108386	45108503	AACcaaagtgcagatgtgctcttcgGAGAGGGAGGAGGAAATGGAGGGAGGNNNNNNNNNNGTTGGAGGCTCATCGTTCCCAGATGTTATCGAGGTCCGACCACAGCGCGGGCAGCACTCATTCtcgaagagttcagagcagtgtga
1139	12	45108420	45108517	caaagtgcagatgtgctcttccAGATGAGCACAGTGTTTACTGAATACTCANNNNNNNNNNGTTGGAGGCTCATCGTTCCCAGATGTTATCGAGGTCCGACAATTCACACTCCACATCTGGGCAaggaagagttcagagcagtgtga
1140	12	45108453	45108555	CCcaaagtgcagatgtgctcttcaTACAAAGTTTCCCCATTTTGATGGAGGNNNNNNNNNNGTTGGAGGCTCATCGTTCCCAGATGTTATCGAGGTCCGACGGAGGACGAGGTTGCTTCTCTATttgaagagttcagagcagtgtga
1141	12	45108511	45108625	GAGcaaagtgcagatgtgctcttcaGTTTCCCCATTTTGATGGAGGCACTGNNNNNNNNNNGTTGGAGGCTCATCGTTCCCAGATGTTATCGAGGTCCGACGGACGAGGTTGCTTCTCTATTTAGAttgaagagttcagagcagtgtga
1142	12	45168504	45168601	GGGcaaagtgcagatgtgctcttccATTCAGGGCAGCAAAAAAGATCAACTNNNNNNNNNNGTTGGAGGCTCATCGTTCCCAGATGTTATCGAGGTCCGACGGCCTAAATTTTCTTTCCACTTCATGtagaagagttcagagcagtgtga
1143	12	45168504	45168618	ATTcaaagtgcagatgtgctcttccATCCGTCGACACATAACGAATCCATTNNNNNNNNNNGTTGGAGGCTCATCGTTCCCAGATGTTATCGAGGTCCGACCCAGGTGTCACCACTGTTATACAaagaagagttcagagcagtgtga
1144	12	45168541	45168656	caaagtgcagatgtgctcttcgTTACCAAAAACCTCCATTTCTCAGTAACANNNNNNNNNNGTTGGAGGCTCATCGTTCCCAGATGTTATCGAGGTCCGACCTGACTACTAAGCCTTGGGTCACatgaagagttcagagcagtgtga
1145	12	45168560	45168657	CCcaaagtgcagatgtgctcttccCAAAAACCTCCATTTCTCAGTAACACGNNNNNNNNNNGTTGGAGGCTCATCGTTCCCAGATGTTATCGAGGTCCGACACTACTAAGCCTTGGGTCACATTcagaagagttcagagcagtgtga
1146	12	45169765	45169863	caaagtgcagatgtgctcttccATTTCAGATGGTGACTTGGAAGTTGAAATNNNNNNNNNNGTTGGAGGCTCATCGTTCCCAGATGTTATCGAGGTCCGACATCAACTGTGGGATTCTCACAGTcagaagagttcagagcagtgtga
1147	12	45169777	45169875	GTTcaaagtgcagatgtgctcttcaTTTTCCAACACCCAAATCTGACCATTNNNNNNNNNNGTTGGAGGCTCATCGTTCCCAGATGTTATCGAGGTCCGACCACATTGTCAAAACTCATCAAGCCatgaagagttcagagcagtgtga
1148	12	45169788	45169887	CTcaaagtgcagatgtgctcttccCTGTGCAATTCTTTCCATGAGGACATCNNNNNNNNNNGTTGGAGGCTCATCGTTCCCAGATGTTATCGAGGTCCGACAAAACATATGCAAATTACAACTGAATaagaagagttcagagcagtgtga
1149	12	45169823	45169940	GcaaagtgcagatgtgctcttccCAAATTGAAGCAAATGGTATCATTGGCANNNNNNNNNNGTTGGAGGCTCATCGTTCCCAGATGTTATCGAGGTCCGACTATACCAACCTGACATGAGCACAcagaagagttcagagcagtgtga
1150	12	45169842	45169958	caaagtgcagatgtgctcttctCTATAGACAAGAAAAAGCAGCACTCAATGNNNNNNNNNNGTTGGAGGCTCATCGTTCCCAGATGTTATCGAGGTCCGACCATTGTGCTTAACTTTTCCATCATGGatgaagagttcagagcagtgtga
1151	12	45169861	45169958	caaagtgcagatgtgctcttctTAGAATATGTGCAGTTTCAAACAACTGCANNNNNNNNNNGTTGGAGGCTCATCGTTCCCAGATGTTATCGAGGTCCGACGGACATCGACAATCATATCCGCCatgaagagttcagagcagtgtga
1152	12	45170755	45170852	GACcaaagtgcagatgtgctcttcaATATGTGCAGTTTCAAACAACTGCAANNNNNNNNNNGTTGGAGGCTCATCGTTCCCAGATGTTATCGAGGTCCGACATCGACAATCATATCCGCCATCCaagaagagttcagagcagtgtga
1153	12	45170795	45170893	ACCcaaagtgcagatgtgctcttcgGTTAATGCAATTAGCACGACTGTCACNNNNNNNNNNGTTGGAGGCTCATCGTTCCCAGATGTTATCGAGGTCCGACTCCTCAAGTTCAAGAGAAGTTCTTAAatgaagagttcagagcagtgtga
1154	12	45170805	45170911	ATCcaaagtgcagatgtgctcttcaATTAGCACGACTGTCACATTGAACAANNNNNNNNNNGTTGGAGGCTCATCGTTCCCAGATGTTATCGAGGTCCGACTCCTCAAGTTCAAGAGAAGTTCTTAAatgaagagttcagagcagtgtga
1155	12	45170808	45170925	GcaaagtgcagatgtgctcttctCAATGTCTGGCAAAAAAAGAGGGATTTTNNNNNNNNNNGTTGGAGGCTCATCGTTCCCAGATGTTATCGAGGTCCGACACGATTCTCCACTTGGTGAAAACatgaagagttcagagcagtgtga
1156	12	45170820	45170933	caaagtgcagatgtgctcttctAAAATTATTTATCTTCTTTGAAAGAAACTNNNNNNNNNNGTTGGAGGCTCATCGTTCCCAGATGTTATCGAGGTCCGACAAACATCCCATTGTCATGGTAGCcagaagagttcagagcagtgtga
1157	12	45170836	45170933	caaagtgcagatgtgctcttcgAAAGAAACTAGAATATTCTGCTACAAGGCNNNNNNNNNNGTTGGAGGCTCATCGTTCCCAGATGTTATCGAGGTCCGACATCTCTGCACTCACAGTGGTACCatgaagagttcagagcagtgtga
1158	12	45170971	45171070	caaagtgcagatgtgctcttcaCAAGGCTACTAAAATTTTTAATGCCAGCANNNNNNNNNNGTTGGAGGCTCATCGTTCCCAGATGTTATCGAGGTCCGACTACCATCCAGGCAGGTTAATGCAatgaagagttcagagcagtgtga
1159	12	45170983	45171091	GCTcaaagtgcagatgtgctcttcgCAATACAGGCTCCTCCATTCCTACAGNNNNNNNNNNGTTGGAGGCTCATCGTTCCCAGATGTTATCGAGGTCCGACACTTGAAACATTATTTTCCTCATGGAttgaagagttcagagcagtgtga
1160	12	45171000	45171108	TTcaaagtgcagatgtgctcttccCATTCCTACAGCCATCTTTGCAAAATGNNNNNNNNNNGTTGGAGGCTCATCGTTCCCAGATGTTATCGAGGTCCGACCCTCATGGATTACTTTATGCATTGGCatgaagagttcagagcagtgtga
1161	12	45171021	45171136	caaagtgcagatgtgctcttcaTCTTTGCAAAATGCTAAAATAATTCAGATNNNNNNNNNNGTTGGAGGCTCATCGTTCCCAGATGTTATCGAGGTCCGACTGCATTGGCATAAAAATTCATTTTCTaggaagagttcagagcagtgtga
1162	12	45171050	45171147	caaagtgcagatgtgctcttcaATAATTCAGATACATGATTTTAGCACTTTNNNNNNNNNNGTTGGAGGCTCATCGTTCCCAGATGTTATCGAGGTCCGACGGCATAAAAATTCATTTTCTAGAAGAtggaagagttcagagcagtgtga
1163	12	45173367	45173464	caaagtgcagatgtgctcttctGATTTTAGCACTTTAGAAGTAAGTAGTTTNNNNNNNNNNGTTGGAGGCTCATCGTTCCCAGATGTTATCGAGGTCCGACAGAAGATGAAATGATATTCTTACCCGttgaagagttcagagcagtgtga
1164	12	45173420	45173517	caaagtgcagatgtgctcttcaGAAGTAAGTAGTTTAATAAACTCCAAACCNNNNNNNNNNGTTGGAGGCTCATCGTTCCCAGATGTTATCGAGGTCCGACATATTCTTACCCGTTTCACAGCTgggaagagttcagagcagtgtga
1165	12	45173437	45173539	TcaaagtgcagatgtgctcttccCTAGCTTTTCATTATCCCCTTGGAGATGNNNNNNNNNNGTTGGAGGCTCATCGTTCCCAGATGTTATCGAGGTCCGACAGGCACACACATTAGCGGCAATAcagaagagttcagagcagtgtga
1166	12	45173450	45173567	caaagtgcagatgtgctcttccAGTGTTGAAGCATAAAGCATTTTCATCACNNNNNNNNNNGTTGGAGGCTCATCGTTCCCAGATGTTATCGAGGTCCGACAGGAAGGTAGAGATGGATGGCATTatgaagagttcagagcagtgtga
1167	12	45173464	45173565	TcaaagtgcagatgtgctcttcgCATAAAGCATTTTCATCACAGTTGTGCTNNNNNNNNNNGTTGGAGGCTCATCGTTCCCAGATGTTATCGAGGTCCGACAGATGGATGGCATTATACATAATGGAaggaagagttcagagcagtgtga
1168	12	45173525	45173632	ACAcaaagtgcagatgtgctcttctTCATCACAGTTGTGCTGATTTGTGATNNNNNNNNNNGTTGGAGGCTCATCGTTCCCAGATGTTATCGAGGTCCGACTGGATGGCATTATACATAATGGAAGAgggaagagttcagagcagtgtga
1169	12	45173569	45173674	caaagtgcagatgtgctcttctGATACACTCATCATGTTCTGAAATGAGGANNNNNNNNNNGTTGGAGGCTCATCGTTCCCAGATGTTATCGAGGTCCGACAGAGGCACTGGCATTTAAACCTTttgaagagttcagagcagtgtga
1170	12	45173575	45173674	caaagtgcagatgtgctcttctTTGTTACTCAAAGTTATATTTCCAAAGCTNNNNNNNNNNGTTGGAGGCTCATCGTTCCCAGATGTTATCGAGGTCCGACTGCATGTCGTTCCATTCCCTGTAtagaagagttcagagcagtgtga
1171	12	45173641	45173752	caaagtgcagatgtgctcttctATTTCCAAAGCTATATTTTAAACTACACCNNNNNNNNNNGTTGGAGGCTCATCGTTCCCAGATGTTATCGAGGTCCGACCTTGCAAACACAGTTGTGTCCTCcagaagagttcagagcagtgtga
1172	12	45173674	45173791	caaagtgcagatgtgctcttctTAAACTACACCTTCAGTCTTGGTTATTGCNNNNNNNNNNGTTGGAGGCTCATCGTTCCCAGATGTTATCGAGGTCCGACAGTTGTGTCCTCCAACAGTGTTGaagaagagttcagagcagtgtga
1173	12	45173724	45173821	CAAcaaagtgcagatgtgctcttcgTTTTGCAGATGCACATAAAAGAACCCNNNNNNNNNNGTTGGAGGCTCATCGTTCCCAGATGTTATCGAGGTCCGACACTTATCAAAAAAATGAGAGTCAAAGaagaagagttcagagcagtgtga
1174	12	45173731	45173829	GCcaaagtgcagatgtgctcttccCGGGGTGTTGACACACATTGTATTTTCNNNNNNNNNNGTTGGAGGCTCATCGTTCCCAGATGTTATCGAGGTCCGACTCAAAAAAATGAGAGTCAAAGAAATTttgaagagttcagagcagtgtga
1175	12	45173795	45173894	CcaaagtgcagatgtgctcttcgATGTCTGTGAAGAAAAACAGGACAAAGANNNNNNNNNNGTTGGAGGCTCATCGTTCCCAGATGTTATCGAGGTCCGACGCCACCGTTTACCTGTACATGAAtagaagagttcagagcagtgtga
1176	12	45209702	45209803	caaagtgcagatgtgctcttccAGTGGGCAATATTCTGGAGCTCCTATATANNNNNNNNNNGTTGGAGGCTCATCGTTCCCAGATGTTATCGAGGTCCGACTCAATTCTGATGTATCCAGTTTTGCAgagaagagttcagagcagtgtga
1177	12	45209728	45209840	caaagtgcagatgtgctcttctAAATGAATAGCATTTCAGAAAAGCATTCANNNNNNNNNNGTTGGAGGCTCATCGTTCCCAGATGTTATCGAGGTCCGACTATTTTCACGACAGTAATGGCGCCCttgaagagttcagagcagtgtga
1178	12	45209749	45209853	GcaaagtgcagatgtgctcttccCTGTCATTCAGATTTCTGCAGATGGAATNNNNNNNNNNGTTGGAGGCTCATCGTTCCCAGATGTTATCGAGGTCCGACATTTTGCATGCAGTAATCCTAGAAAAttgaagagttcagagcagtgtga
1179	12	45209795	45209905	GGTcaaagtgcagatgtgctcttcgATTTCTGCAGATGGAATTCTCCATGCNNNNNNNNNNGTTGGAGGCTCATCGTTCCCAGATGTTATCGAGGTCCGACTTGCATGCAGTAATCCTAGAAAATTTatgaagagttcagagcagtgtga
1180	12	45209851	45209948	GGCcaaagtgcagatgtgctcttccAGATGGAATTCTCCATGCAGTTATGCNNNNNNNNNNGTTGGAGGCTCATCGTTCCCAGATGTTATCGAGGTCCGACATCCTAGAAAATTTATACAGCTGAGCtagaagagttcagagcagtgtga
1181	12	45209903	45210011	caaagtgcagatgtgctcttcgTTATGCCTTTCAGAACAAAAGTCATAACCNNNNNNNNNNGTTGGAGGCTCATCGTTCCCAGATGTTATCGAGGTCCGACGCTGAGCTACACATCATTACAAGGAttgaagagttcagagcagtgtga
1182	12	45268981	45269081	caaagtgcagatgtgctcttcaTTAAGGTAAATGAAACTATGACAATGCAANNNNNNNNNNGTTGGAGGCTCATCGTTCCCAGATGTTATCGAGGTCCGACGAGCCCTAAAACCATCTCGACAGctgaagagttcagagcagtgtga
1183	12	45268981	45269089	caaagtgcagatgtgctcttcaATGAAACTATGACAATGCAAATTTTTCCTNNNNNNNNNNGTTGGAGGCTCATCGTTCCCAGATGTTATCGAGGTCCGACCCTAAAACCATCTCGACAGCTACAaagaagagttcagagcagtgtga
1184	12	45268986	45269097	caaagtgcagatgtgctcttcaAATGAAACTATGACAATGCAAATTTTTCCNNNNNNNNNNGTTGGAGGCTCATCGTTCCCAGATGTTATCGAGGTCCGACCTAAAACCATCTCGACAGCTACAAAcagaagagttcagagcagtgtga
1185	12	45269034	45269144	CCcaaagtgcagatgtgctcttccTGAACTCTCAACAAGTTTCATGGTCTGNNNNNNNNNNGTTGGAGGCTCATCGTTCCCAGATGTTATCGAGGTCCGACAGCCTACTATAATAACTCTTGCACGTaagaagagttcagagcagtgtga
1186	12	45269040	45269157	CGAcaaagtgcagatgtgctcttcgTTTCATGGTCTGGTCCTGTTAGACAANNNNNNNNNNGTTGGAGGCTCATCGTTCCCAGATGTTATCGAGGTCCGACAGCCTACTATAATAACTCTTGCACGTaagaagagttcagagcagtgtga
1187	12	45269045	45269162	caaagtgcagatgtgctcttctGTTAGACAACAGAAAAGAAGTGCTTCAAANNNNNNNNNNGTTGGAGGCTCATCGTTCCCAGATGTTATCGAGGTCCGACCTCTTGCACGTAAACCTTACTTTTCAaagaagagttcagagcagtgtga
1188	12	45269089	45269201	caaagtgcagatgtgctcttcaTTAGGACTTGTTAAGAAGTTTCCAGATCCNNNNNNNNNNGTTGGAGGCTCATCGTTCCCAGATGTTATCGAGGTCCGACCTTTACAAACTTTGCAACAGCTGTgagaagagttcagagcagtgtga
1189	12	45269251	45269348	GCcaaagtgcagatgtgctcttctTAAGAAGTTTCCAGATCCAGCATCTGANNNNNNNNNNGTTGGAGGCTCATCGTTCCCAGATGTTATCGAGGTCCGACAGGTTATCTGATGAGACTCTGGACAatgaagagttcagagcagtgtga
1190	12	45269258	45269355	caaagtgcagatgtgctcttcgAGGAATAGACTGTATTTCTTTCTCCTTCANNNNNNNNNNGTTGGAGGCTCATCGTTCCCAGATGTTATCGAGGTCCGACTCAAAAATGTATTTCAAGGTTGAGCTaggaagagttcagagcagtgtga
1191	12	45269307	45269419	TTGcaaagtgcagatgtgctcttcgTCCTTGAAATTGGCATATCGCTTTGGNNNNNNNNNNGTTGGAGGCTCATCGTTCCCAGATGTTATCGAGGTCCGACAGCTAGTAAAGAAACTTTTATCTTGTttgaagagttcagagcagtgtga
1192	12	45269313	45269420	caaagtgcagatgtgctcttccATATCGCTTTGGAGTAAAAAATACATATANNNNNNNNNNGTTGGAGGCTCATCGTTCCCAGATGTTATCGAGGTCCGACAGAAACAATTTTGAAAGACCCACGAAtagaagagttcagagcagtgtga
1193	12	45269506	45269621	caaagtgcagatgtgctcttctTATTGGGAAAAATAGCTTAGAAGGGATCANNNNNNNNNNGTTGGAGGCTCATCGTTCCCAGATGTTATCGAGGTCCGACCTTACCTTGCACTCATAGAGAACACAtagaagagttcagagcagtgtga
1194	12	45269515	45269612	caaagtgcagatgtgctcttctTCAACATGTATGACTAACCAGAAACCTCANNNNNNNNNNGTTGGAGGCTCATCGTTCCCAGATGTTATCGAGGTCCGACCCTTCAAAGTAGGTTCGTCCTTGAaagaagagttcagagcagtgtga
1195	12	45269613	45269713	GGcaaagtgcagatgtgctcttcaGATTAGAGTTTCACACTGGATGGTTCCNNNNNNNNNNGTTGGAGGCTCATCGTTCCCAGATGTTATCGAGGTCCGACACAGTGCTTTATTTTTCCAAAGAAAGtagaagagttcagagcagtgtga
1196	12	45269617	45269718	CCcaaagtgcagatgtgctcttctGGATGGTTCCATTCTGAAAAGGAAACANNNNNNNNNNGTTGGAGGCTCATCGTTCCCAGATGTTATCGAGGTCCGACACAGTGCTTTATTTTTCCAAAGAAAGtagaagagttcagagcagtgtga
1197	12	45269623	45269721	caaagtgcagatgtgctcttcaATTTCCATGTTAGAGTTTAGTAGTTTTCANNNNNNNNNNGTTGGAGGCTCATCGTTCCCAGATGTTATCGAGGTCCGACAAGTTATGCTCACATTTGCATTCCTtagaagagttcagagcagtgtga
1198	12	45270362	45270476	caaagtgcagatgtgctcttcaTTTCCATGTTAGAGTTTAGTAGTTTTCAANNNNNNNNNNGTTGGAGGCTCATCGTTCCCAGATGTTATCGAGGTCCGACTCCTTACAGCATTTGCCATCCACatgaagagttcagagcagtgtga
1199	12	45270368	45270482	CGcaaagtgcagatgtgctcttccCTTCATGGTGCAAGTCCTTTCACAATANNNNNNNNNNGTTGGAGGCTCATCGTTCCCAGATGTTATCGAGGTCCGACTAATAAATTTTTAAAGAGTGGGAGCAtcgaagagttcagagcagtgtga
1200	12	45270449	45270565	GAcaaagtgcagatgtgctcttcaAGTCCTTTCACAATAGCACTGATCCAANNNNNNNNNNGTTGGAGGCTCATCGTTCCCAGATGTTATCGAGGTCCGACGAGTGGGAGCATCTGAGTTCCCTtagaagagttcagagcagtgtga
1201	12	45307545	45307644	AcaaagtgcagatgtgctcttcaATAGCACTGATCCAATCTATTCATTCGCNNNNNNNNNNGTTGGAGGCTCATCGTTCCCAGATGTTATCGAGGTCCGACTCTGAGTTCCCTTAGTCTCAACTcagaagagttcagagcagtgtga
1202	12	45307556	45307667	caaagtgcagatgtgctcttcaCAAAAGAACGGGTTTTACATTGTTCATCCNNNNNNNNNNGTTGGAGGCTCATCGTTCCCAGATGTTATCGAGGTCCGACATACCAGGCATGTGCAGTTCTTAcagaagagttcagagcagtgtga
1203	12	52306169	52306277	AATcaaagtgcagatgtgctcttccATTGTTCATCCTTCCAGCAACACAGANNNNNNNNNNGTTGGAGGCTCATCGTTCCCAGATGTTATCGAGGTCCGACCTTACAGCCGTCTATCCAGGACTcagaagagttcagagcagtgtga
1204	12	52306169	52306285	GTAcaaagtgcagatgtgctcttccATTGTTCATCCTTCCAGCAACACAGANNNNNNNNNNGTTGGAGGCTCATCGTTCCCAGATGTTATCGAGGTCCGACGACTCAAATTCTCGGTAGGTGGTtcgaagagttcagagcagtgtga
1205	12	52306226	52306329	TTCcaaagtgcagatgtgctcttctGTAGCTCCATGATTTTCTGCACAAGTNNNNNNNNNNGTTGGAGGCTCATCGTTCCCAGATGTTATCGAGGTCCGACGCCTCGAAGGTGAAAATCTATGGTtagaagagttcagagcagtgtga
1206	12	52306229	52306346	ACAcaaagtgcagatgtgctcttcgCAAGTTGGACAGGCTGGAATTACAAANNNNNNNNNNGTTGGAGGCTCATCGTTCCCAGATGTTATCGAGGTCCGACTTGGGAACATCAAGGATTTTTAAGCTtcgaagagttcagagcagtgtga
1207	12	52306246	52306348	caaagtgcagatgtgctcttcaATTACAAACACTACATTTGGTCAAGATGCNNNNNNNNNNGTTGGAGGCTCATCGTTCCCAGATGTTATCGAGGTCCGACCAAGGATTTTTAAGCTTCCACACTGTatgaagagttcagagcagtgtga
1208	12	52306752	52306869	TcaaagtgcagatgtgctcttccATTTGGTCAAGATGCATTTATAAGGGGTNNNNNNNNNNGTTGGAGGCTCATCGTTCCCAGATGTTATCGAGGTCCGACGGATTTTTAAGCTTCCACACTGTATTctgaagagttcagagcagtgtga
1209	12	52306770	52306869	caaagtgcagatgtgctcttccAAGATGCATTTATAAGGGGTTCAATCTGGNNNNNNNNNNGTTGGAGGCTCATCGTTCCCAGATGTTATCGAGGTCCGACTTCCACACTGTATTCTTGAGTAGCTTttgaagagttcagagcagtgtga
1210	12	52306864	52306962	caaagtgcagatgtgctcttccAAGATGCATTTATAAGGGGTTCAATCTGGNNNNNNNNNNGTTGGAGGCTCATCGTTCCCAGATGTTATCGAGGTCCGACAGTAGCTTTTACCTTGGCTGATGTttgaagagttcagagcagtgtga
1211	12	52306864	52306971	caaagtgcagatgtgctcttcaAGTAATTGGACATCTTGCATTATACCCTGNNNNNNNNNNGTTGGAGGCTCATCGTTCCCAGATGTTATCGAGGTCCGACAAGGGGTTCAATCTGGTTAAGTCTatgaagagttcagagcagtgtga
1212	12	52306945	52307062	AcaaagtgcagatgtgctcttctATACCCTGTGTGTGAAAAATAGAAAAAANNNNNNNNNNGTTGGAGGCTCATCGTTCCCAGATGTTATCGAGGTCCGACATCTGGTTAAGTCTATGCTGACAAGTaagaagagttcagagcagtgtga
1213	12	52307051	52307148	caaagtgcagatgtgctcttcaAATAGAAAAAAAAGACATATTACTTTCATNNNNNNNNNNGTTGGAGGCTCATCGTTCCCAGATGTTATCGAGGTCCGACCTGACAAGTAATATATGGGGACTCCAcagaagagttcagagcagtgtga
1214	12	52307051	52307164	caaagtgcagatgtgctcttcaTTTACCCAAATTATGTTCAATGGTCAAGTNNNNNNNNNNGTTGGAGGCTCATCGTTCCCAGATGTTATCGAGGTCCGACCTCCACAGTGCAAGAACTAATAGACTtagaagagttcagagcagtgtga
1215	12	52307134	52307251	caaagtgcagatgtgctcttctTATGTTCAATGGTCAAGTTCATGAAGGAANNNNNNNNNNGTTGGAGGCTCATCGTTCCCAGATGTTATCGAGGTCCGACGATTAAGATCTGGGCACTGAGCAatgaagagttcagagcagtgtga
1216	12	52307211	52307327	GcaaagtgcagatgtgctcttctTATTTCTCTGTCCTAGCCAAAATGTTGTNNNNNNNNNNGTTGGAGGCTCATCGTTCCCAGATGTTATCGAGGTCCGACACAAATCAAATTATTTTGTTTCACACcagaagagttcagagcagtgtga
1217	12	52307220	52307331	caaagtgcagatgtgctcttccTTTTCTACTACCCTTTCATAAATTCTGCANNNNNNNNNNGTTGGAGGCTCATCGTTCCCAGATGTTATCGAGGTCCGACACTCATTAGAAAGCATTTACATTTCAttgaagagttcagagcagtgtga
1218	12	52307328	52307430	caaagtgcagatgtgctcttcaTTCTGCAAAAAAGAAACATCAAAGAAGGANNNNNNNNNNGTTGGAGGCTCATCGTTCCCAGATGTTATCGAGGTCCGACACATTTCATTCTCAGACTTTTGCCAaagaagagttcagagcagtgtga
1219	12	52307328	52307431	caaagtgcagatgtgctcttcgAACGTGAGTAGACAGTCATTTCTTAGAATNNNNNNNNNNGTTGGAGGCTCATCGTTCCCAGATGTTATCGAGGTCCGACCAGACTTTTGCCAAAAGATACCTTAAaagaagagttcagagcagtgtga
1220	12	52307392	52307502	caaagtgcagatgtgctcttcaGGAACGTGAGTAGACAGTCATTTCTTAGANNNNNNNNNNGTTGGAGGCTCATCGTTCCCAGATGTTATCGAGGTCCGACAAGATACCTTAAAATATCCATGCGCAttgaagagttcagagcagtgtga
1221	12	52307395	52307509	caaagtgcagatgtgctcttctATTGCAGTCAATGTGTAAAATCAAATGGGNNNNNNNNNNGTTGGAGGCTCATCGTTCCCAGATGTTATCGAGGTCCGACCAAGTCTGTGGAGGGCTTTTCTActgaagagttcagagcagtgtga
1222	12	52307476	52307593	ATTcaaagtgcagatgtgctcttccTAAGGAGAGCTTGTGCCACTTGTCATNNNNNNNNNNGTTGGAGGCTCATCGTTCCCAGATGTTATCGAGGTCCGACTGCAAAAAAGAAACATCAAAGAAGGAacgaagagttcagagcagtgtga
1223	12	52307719	52307835	TAAcaaagtgcagatgtgctcttccTAAGGAGAGCTTGTGCCACTTGTCATNNNNNNNNNNGTTGGAGGCTCATCGTTCCCAGATGTTATCGAGGTCCGACAAAGAAACATCAAAGAAGGAACGTGAgtgaagagttcagagcagtgtga
1224	12	52307777	52307876	GCGcaaagtgcagatgtgctcttcgGTAATGCAGTCTGACTTCATTCCGATNNNNNNNNNNGTTGGAGGCTCATCGTTCCCAGATGTTATCGAGGTCCGACAGGACACTACACTTACTTATTGCAGTcagaagagttcagagcagtgtga
1225	12	52307789	52307901	CCAcaaagtgcagatgtgctcttccCAGTTCCAGGTACCTGCAGAGAGAAGNNNNNNNNNNGTTGGAGGCTCATCGTTCCCAGATGTTATCGAGGTCCGACTAAAATCAAATGGGAAGCACTGATGGctgaagagttcagagcagtgtga
1226	12	52307822	52307920	caaagtgcagatgtgctcttccACATGGGACACATTAAAAATAAAGTTCAANNNNNNNNNNGTTGGAGGCTCATCGTTCCCAGATGTTATCGAGGTCCGACTCAGCCAAAATGTAAGGAAACACTtcgaagagttcagagcagtgtga
1227	12	52308096	52308210	caaagtgcagatgtgctcttcaCACATTAAAAATAAAGTTCAAAAACGATTNNNNNNNNNNGTTGGAGGCTCATCGTTCCCAGATGTTATCGAGGTCCGACCAAAATGTAAGGAAACACTTCTGTGTgagaagagttcagagcagtgtga
1228	12	52308193	52308308	caaagtgcagatgtgctcttccTTTTCCTAGTTCTCCCACTAAGTACAACTNNNNNNNNNNGTTGGAGGCTCATCGTTCCCAGATGTTATCGAGGTCCGACTTCCGATGGCCACTACTTTCCAGttgaagagttcagagcagtgtga
1229	12	52308198	52308308	GcaaagtgcagatgtgctcttctGAATTTAAGTGGGTCTGTTTTAGGGTCANNNNNNNNNNGTTGGAGGCTCATCGTTCCCAGATGTTATCGAGGTCCGACACAAGAGAAGAAAGCTTTTGTTTACTtcgaagagttcagagcagtgtga
1230	12	52308211	52308326	caaagtgcagatgtgctcttcgTAAATTCATGTTTATTTCTCAGCTTCTGANNNNNNNNNNGTTGGAGGCTCATCGTTCCCAGATGTTATCGAGGTCCGACTCTCTTTAATATATTCATTTAACCACatgaagagttcagagcagtgtga
1231	12	52308302	52308412	caaagtgcagatgtgctcttctATTTCTCAGCTTCTGAAAAAACTGTTCAGNNNNNNNNNNGTTGGAGGCTCATCGTTCCCAGATGTTATCGAGGTCCGACACCACATATAATGAAAACACAGGAAActgaagagttcagagcagtgtga
1232	12	52308307	52308423	caaagtgcagatgtgctcttcgCTTCTGGGAGTATCTAAAAAAGAAACAAANNNNNNNNNNGTTGGAGGCTCATCGTTCCCAGATGTTATCGAGGTCCGACGTGATCCAAGTGGTGAATTGAGAGAatgaagagttcagagcagtgtga
1233	12	52308914	52309017	caaagtgcagatgtgctcttctAGTAGAATTTGATTTTATGAAGTATCTTTNNNNNNNNNNGTTGGAGGCTCATCGTTCCCAGATGTTATCGAGGTCCGACAGGGTCACCAAAATAGTAAATTCATGttgaagagttcagagcagtgtga
1234	12	52308932	52309049	caaagtgcagatgtgctcttctTTATCAGTAGCAGCTGATAAATACTGAGTNNNNNNNNNNGTTGGAGGCTCATCGTTCCCAGATGTTATCGAGGTCCGACCAGCTGTAGCAGTGGATGCTTTTatgaagagttcagagcagtgtga
1235	12	52309013	52309123	caaagtgcagatgtgctcttctCTAACTCTGTTAAGACGTCAATCTGTAGGNNNNNNNNNNGTTGGAGGCTCATCGTTCCCAGATGTTATCGAGGTCCGACGGGTTATCGGAACTGAAATCACAgtgaagagttcagagcagtgtga
1236	12	52309111	52309228	ATTcaaagtgcagatgtgctcttctGTTAAGACGTCAATCTGTAGGGAAGGNNNNNNNNNNGTTGGAGGCTCATCGTTCCCAGATGTTATCGAGGTCCGACGGGTTATCGGAACTGAAATCACAgtgaagagttcagagcagtgtga
1237	12	52309118	52309235	AAGcaaagtgcagatgtgctcttccGTCAATCTGTAGGGAAGGGTCCACACNNNNNNNNNNGTTGGAGGCTCATCGTTCCCAGATGTTATCGAGGTCCGACTATCGGAACTGAAATCACAGTGGGgagaagagttcagagcagtgtga
1238	12	52309214	52309325	ACTcaaagtgcagatgtgctcttcgGGTATGAGGTGGGAGAGAGAAAAAGGNNNNNNNNNNGTTGGAGGCTCATCGTTCCCAGATGTTATCGAGGTCCGACAAAGAGAAAGGCTTTCGTCCCATtagaagagttcagagcagtgtga
1239	12	52309747	52309863	caaagtgcagatgtgctcttcgAGAGAGAAAAAGGAAAAGCTCCATCAAAANNNNNNNNNNGTTGGAGGCTCATCGTTCCCAGATGTTATCGAGGTCCGACAAAGGCTTTCGTCCCATTATGCAgcgaagagttcagagcagtgtga
1240	12	52309757	52309870	AcaaagtgcagatgtgctcttcaGAAAAAGGAAAAGCTCCATCAAAATGCANNNNNNNNNNGTTGGAGGCTCATCGTTCCCAGATGTTATCGAGGTCCGACCTTTCGTCCCATTATGCAGCCCCgggaagagttcagagcagtgtga
1241	12	52309816	52309931	TCAcaaagtgcagatgtgctcttctCCAGGGCAGCAAAGAACCGCGTTTTCNNNNNNNNNNGTTGGAGGCTCATCGTTCCCAGATGTTATCGAGGTCCGACGTGGACTCCCCAAGTTCTAACTCtggaagagttcagagcagtgtga
1242	12	52309871	52309968	TCGcaaagtgcagatgtgctcttctTTAAACCCTTCTCTCTGCAAAGTTCCNNNNNNNNNNGTTGGAGGCTCATCGTTCCCAGATGTTATCGAGGTCCGACGCGACAATATTGGGAACTGAAGAtggaagagttcagagcagtgtga
1243	12	52309914	52310029	TTTcaaagtgcagatgtgctcttccCTTCTCTCTGCAAAGTTCCCCCTCAGNNNNNNNNNNGTTGGAGGCTCATCGTTCCCAGATGTTATCGAGGTCCGACAATATTGGGAACTGAAGATGAGAGGcggaagagttcagagcagtgtga
1244	12	52309928	52310031	CGcaaagtgcagatgtgctcttcgGTCTCCAAGGCAAGCACAGAAAAAAAANNNNNNNNNNGTTGGAGGCTCATCGTTCCCAGATGTTATCGAGGTCCGACCTTACCTGAGATCAGCAGCCAAGctgaagagttcagagcagtgtga
1245	12	52309978	52310095	ACCcaaagtgcagatgtgctcttcgTCTCCAAGGCAAGCACAGAAAAAAAANNNNNNNNNNGTTGGAGGCTCATCGTTCCCAGATGTTATCGAGGTCCGACTGAGATCAGCAGCCAAGCTTTAAatgaagagttcagagcagtgtga
1246	12	52312706	52312811	TGGcaaagtgcagatgtgctcttcaGAATGTTCTCAGTAAGACCCGAGACTNNNNNNNNNNGTTGGAGGCTCATCGTTCCCAGATGTTATCGAGGTCCGACTTCCCACTCCAGACCTACTTTGGgtgaagagttcagagcagtgtga
1247	12	52312736	52312853	caaagtgcagatgtgctcttcaGATCAAACAGAATGTTCTCAGTAAGACCCNNNNNNNNNNGTTGGAGGCTCATCGTTCCCAGATGTTATCGAGGTCCGACCAGACCTACTTTGGGTCCGGGAAaagaagagttcagagcagtgtga
1248	12	52312750	52312854	GTCcaaagtgcagatgtgctcttctTCTTGGAATCAAGCGGGAAAATAACGNNNNNNNNNNGTTGGAGGCTCATCGTTCCCAGATGTTATCGAGGTCCGACCACTCACCTGCTCCGAGACCGAAgagaagagttcagagcagtgtga
1249	12	52312760	52312867	GTcaaagtgcagatgtgctcttcgGAATCAAGCGGGAAAATAACGTTTGTCNNNNNNNNNNGTTGGAGGCTCATCGTTCCCAGATGTTATCGAGGTCCGACCACCTGCTCCGAGACCGAAGATCaagaagagttcagagcagtgtga
1250	12	52312816	52312933	GGTcaaagtgcagatgtgctcttcaTCAAGCGGGAAAATAACGTTTGTCTCNNNNNNNNNNGTTGGAGGCTCATCGTTCCCAGATGTTATCGAGGTCCGACCTCCGAGACCGAAGATCAAACAGaagaagagttcagagcagtgtga
1251	12	52312856	52312973	AACcaaagtgcagatgtgctcttcgCCTGCCCTTTAAGCAAAGGAGGGAAGNNNNNNNNNNGTTGGAGGCTCATCGTTCCCAGATGTTATCGAGGTCCGACTGAAAGCTCTAAATCCAAGGTGCTaagaagagttcagagcagtgtga
1252	12	52312922	52313027	AACcaaagtgcagatgtgctcttcgCCTGCCCTTTAAGCAAAGGAGGGAAGNNNNNNNNNNGTTGGAGGCTCATCGTTCCCAGATGTTATCGAGGTCCGACTGAAAGCTCTAAATCCAAGGTGCTaagaagagttcagagcagtgtga
1253	12	52312922	52313033	GTTcaaagtgcagatgtgctcttccCTTTAAGCAAAGGAGGGAAGCCCATGNNNNNNNNNNGTTGGAGGCTCATCGTTCCCAGATGTTATCGAGGTCCGACGCTCTAAATCCAAGGTGCTAAGTTGatgaagagttcagagcagtgtga
1254	12	52312977	52313078	ATTcaaagtgcagatgtgctcttcgGGCGTGCGGAGGAAGGCCACCAAAACNNNNNNNNNNGTTGGAGGCTCATCGTTCCCAGATGTTATCGAGGTCCGACGAAAAAAGACCACCCAGCTGCAGgagaagagttcagagcagtgtga
1255	12	52314440	52314557	ATTcaaagtgcagatgtgctcttcgGGCGTGCGGAGGAAGGCCACCAAAACNNNNNNNNNNGTTGGAGGCTCATCGTTCCCAGATGTTATCGAGGTCCGACGAAAAAAGACCACCCAGCTGCAGgagaagagttcagagcagtgtga
1256	12	52314450	52314557	caaagtgcagatgtgctcttctCTTTTTTCACTTTTAGATTGAATAAAGCANNNNNNNNNNGTTGGAGGCTCATCGTTCCCAGATGTTATCGAGGTCCGACAAGAATTTTTAAAATGGTGTTCAGAgtgaagagttcagagcagtgtga
1257	12	52314521	52314630	caaagtgcagatgtgctcttctAAAGCATCTTCCTTATTTCAGTAAATGTTNNNNNNNNNNGTTGGAGGCTCATCGTTCCCAGATGTTATCGAGGTCCGACAAAATGGTGTTCAGAGTTACCTTAAAatgaagagttcagagcagtgtga
1258	12	52314521	52314636	AACcaaagtgcagatgtgctcttcgGAAAGGCCTTCTGATGCTGCTGATGGNNNNNNNNNNGTTGGAGGCTCATCGTTCCCAGATGTTATCGAGGTCCGACTCCCCTCCAAAAAAAACTCTGTGatgaagagttcagagcagtgtga
1259	12	52314566	52314667	GAGcaaagtgcagatgtgctcttccTTCTGATGCTGCTGATGGCCTTGGTGNNNNNNNNNNGTTGGAGGCTCATCGTTCCCAGATGTTATCGAGGTCCGACTCCCCTCCAAAAAAAACTCTGTGatgaagagttcagagcagtgtga
1260	12	52314634	52314733	GATcaaagtgcagatgtgctcttcgGGGAGCAGTTAGGAAACAGGAACCTGNNNNNNNNNNGTTGGAGGCTCATCGTTCCCAGATGTTATCGAGGTCCGACGCTGTCACACTTCATGGCTCTTActgaagagttcagagcagtgtga
1261	12	52314634	52314742	ATGcaaagtgcagatgtgctcttccAGGAACCTGGATACAGAAAGGGCTATNNNNNNNNNNGTTGGAGGCTCATCGTTCCCAGATGTTATCGAGGTCCGACGTCACACTTCATGGCTCTTACTCcagaagagttcagagcagtgtga
1262	12	57857383	57857487	TTcaaagtgcagatgtgctcttcgGAACCTGGATACAGAAAGGGCTATCTGNNNNNNNNNNGTTGGAGGCTCATCGTTCCCAGATGTTATCGAGGTCCGACTTACTCCACCTCTCTTGCTCCTCtcgaagagttcagagcagtgtga
1263	12	57857446	57857559	CCTcaaagtgcagatgtgctcttcgTGTGTCTTCCAGGAGACCCTGTGAAGNNNNNNNNNNGTTGGAGGCTCATCGTTCCCAGATGTTATCGAGGTCCGACGGGAAGGATGACTGAGGATGAAAgtgaagagttcagagcagtgtga
1264	12	57857467	57857579	ACTcaaagtgcagatgtgctcttcgTGTGTCTTCCAGGAGACCCTGTGAAGNNNNNNNNNNGTTGGAGGCTCATCGTTCCCAGATGTTATCGAGGTCCGACGGATGAAAGTAAGAGACCAAAGCTTCaagaagagttcagagcagtgtga
1265	12	57857485	57857600	GTGcaaagtgcagatgtgctcttcgGGGCCTGGTGCACAGTAGTGCTGGTGNNNNNNNNNNGTTGGAGGCTCATCGTTCCCAGATGTTATCGAGGTCCGACAGCTGGGACCACAGTGGCTGAGCttgaagagttcagagcagtgtga
1266	12	57857496	57857601	GGGcaaagtgcagatgtgctcttctGCACAGTAGTGCTGGTGCGGGAGGAGNNNNNNNNNNGTTGGAGGCTCATCGTTCCCAGATGTTATCGAGGTCCGACAGCTGGGACCACAGTGGCTGAGCttgaagagttcagagcagtgtga
1267	12	57857728	57857830	TAGcaaagtgcagatgtgctcttccCACCGAGTTCGTCAACCACTACTGCTNNNNNNNNNNGTTGGAGGCTCATCGTTCCCAGATGTTATCGAGGTCCGACCACGTGTGAGAGCCCACATTGCAaggaagagttcagagcagtgtga
1268	12	57857744	57857847	TAGcaaagtgcagatgtgctcttccCACCGAGTTCGTCAACCACTACTGCTNNNNNNNNNNGTTGGAGGCTCATCGTTCCCAGATGTTATCGAGGTCCGACCACGTGTGAGAGCCCACATTGCAaggaagagttcagagcagtgtga
1269	12	57857777	57857894	TTGcaaagtgcagatgtgctcttccCTAGCACTCCCTCCCCATCTTCTTGGNNNNNNNNNNGTTGGAGGCTCATCGTTCCCAGATGTTATCGAGGTCCGACGGGAACTTGCACAGGGAGCTCTGcagaagagttcagagcagtgtga
1270	12	57857786	57857899	TTGcaaagtgcagatgtgctcttccCTAGCACTCCCTCCCCATCTTCTTGGNNNNNNNNNNGTTGGAGGCTCATCGTTCCCAGATGTTATCGAGGTCCGACGGGAACTTGCACAGGGAGCTCTGcagaagagttcagagcagtgtga
1271	12	57857821	57857918	TCGcaaagtgcagatgtgctcttccATCTTCTTGGCCCCTGCCCTCCCTTCNNNNNNNNNNGTTGGAGGCTCATCGTTCCCAGATGTTATCGAGGTCCGACGGGAACTTGCACAGGGAGCTCTGcagaagagttcagagcagtgtga
1272	12	57858409	57858506	GAAcaaagtgcagatgtgctcttcgGACTCTGGGATCTAACTGGCAGAGTGNNNNNNNNNNGTTGGAGGCTCATCGTTCCCAGATGTTATCGAGGTCCGACCAACGTGTCCCTGGTGCTGGAGGgtgaagagttcagagcagtgtga
1273	12	57858429	57858532	TAAcaaagtgcagatgtgctcttcgTCCCCCTCCCTCAGCCACCCAACCTCNNNNNNNNNNGTTGGAGGCTCATCGTTCCCAGATGTTATCGAGGTCCGACCTTCCCTCCTTTCCTCTCATGCTCtggaagagttcagagcagtgtga
1274	12	57858479	57858576	TAAcaaagtgcagatgtgctcttccCCTCCCTCAGCCACCCAACCTCCTTCNNNNNNNNNNGTTGGAGGCTCATCGTTCCCAGATGTTATCGAGGTCCGACTTCCTCTCATGCTCTGGCCAATAaagaagagttcagagcagtgtga
1275	12	57858500	57858613	CCAcaaagtgcagatgtgctcttccCTGGGTGTCCTGGGCCTGTGGCATGTNNNNNNNNNNGTTGGAGGCTCATCGTTCCCAGATGTTATCGAGGTCCGACCTAGTGGAAGCTGAGCCTCAGTGtcgaagagttcagagcagtgtga
1276	12	57858577	57858679	CACcaaagtgcagatgtgctcttccTGGGTGTCCTGGGCCTGTGGCATGTCNNNNNNNNNNGTTGGAGGCTCATCGTTCCCAGATGTTATCGAGGTCCGACCTAGTGGAAGCTGAGCCTCAGTGtcgaagagttcagagcagtgtga
1277	12	57858586	57858687	CAGcaaagtgcagatgtgctcttcaGAGTCCAGTCTCATCCTGAAAGCATCNNNNNNNNNNGTTGGAGGCTCATCGTTCCCAGATGTTATCGAGGTCCGACGAACAGATGGCCAGCTGGCCCTGatgaagagttcagagcagtgtga
1278	12	57858821	57858926	GCGcaaagtgcagatgtgctcttcaGTCTCATCCTGAAAGCATCTGAGCAGNNNNNNNNNNGTTGGAGGCTCATCGTTCCCAGATGTTATCGAGGTCCGACCAGATGGCCAGCTGGCCCTGATCctgaagagttcagagcagtgtga
1279	12	57858867	57858984	TAAcaaagtgcagatgtgctcttcgCAGATAGGAACTGCAGAATCAGAGGGNNNNNNNNNNGTTGGAGGCTCATCGTTCCCAGATGTTATCGAGGTCCGACATGTCCGACGGAGGCAGGAGAAGcagaagagttcagagcagtgtga
1280	12	57858889	57858986	TAAcaaagtgcagatgtgctcttcgCAGATAGGAACTGCAGAATCAGAGGGNNNNNNNNNNGTTGGAGGCTCATCGTTCCCAGATGTTATCGAGGTCCGACATGTCCGACGGAGGCAGGAGAAGcagaagagttcagagcagtgtga
1281	12	57858931	57859048	CACcaaagtgcagatgtgctcttcgTTGCCTTGGTGGAGTGTGTGGGTGAGNNNNNNNNNNGTTGGAGGCTCATCGTTCCCAGATGTTATCGAGGTCCGACGATAGAGAAGGGGGCTGTGGCTGgtgaagagttcagagcagtgtga
1282	12	57858979	57859093	CACcaaagtgcagatgtgctcttcgTTGCCTTGGTGGAGTGTGTGGGTGAGNNNNNNNNNNGTTGGAGGCTCATCGTTCCCAGATGTTATCGAGGTCCGACGATAGAGAAGGGGGCTGTGGCTGgtgaagagttcagagcagtgtga
1283	12	57859044	57859145	AAAcaaagtgcagatgtgctcttcgGTGGATGAGGACCAAGGGCTCTCATGNNNNNNNNNNGTTGGAGGCTCATCGTTCCCAGATGTTATCGAGGTCCGACCAGGACCTCCTGGACAGTGACTGcagaagagttcagagcagtgtga
1284	12	57859326	57859430	AAAcaaagtgcagatgtgctcttctGAGCCTGGAGGGGTGAGGGAGTTTTTNNNNNNNNNNGTTGGAGGCTCATCGTTCCCAGATGTTATCGAGGTCCGACGACAGTGACTGCACCACAGGGAGtggaagagttcagagcagtgtga
1285	12	57859363	57859477	CTAcaaagtgcagatgtgctcttcgAGTTTTTGGCTACTGGAATCACAGGCNNNNNNNNNNGTTGGAGGCTCATCGTTCCCAGATGTTATCGAGGTCCGACCTCCCCTTCCTGGTGCAGAGGACaggaagagttcagagcagtgtga
1286	12	57859397	57859502	TTGcaaagtgcagatgtgctcttctCTGGCCATCAGGAAAAGGCCGCTATGNNNNNNNNNNGTTGGAGGCTCATCGTTCCCAGATGTTATCGAGGTCCGACCTGGGTTTGGGTCTGGATTAAGTTaagaagagttcagagcagtgtga
1287	12	57859407	57859508	AGcaaagtgcagatgtgctcttctCCTGGTTCCGGGAGACTGAGATCTATANNNNNNNNNNGTTGGAGGCTCATCGTTCCCAGATGTTATCGAGGTCCGACCAGGGCTCTGTGTGCCCAGTGTGtagaagagttcagagcagtgtga
1288	12	57859414	57859518	AGcaaagtgcagatgtgctcttctCCTGGTTCCGGGAGACTGAGATCTATANNNNNNNNNNGTTGGAGGCTCATCGTTCCCAGATGTTATCGAGGTCCGACCTCTGTGTGCCCAGTGTGTAACCctgaagagttcagagcagtgtga
1289	12	57859538	57859636	AcaaagtgcagatgtgctcttcgAGATCTATAACACAGTGTTGCTCAGACANNNNNNNNNNGTTGGAGGCTCATCGTTCCCAGATGTTATCGAGGTCCGACGTGTGTAACCCTCACCTTCCCCTctgaagagttcagagcagtgtga
1290	12	57859542	57859658	CTAcaaagtgcagatgtgctcttccCTGCACTCAGGGCTCAAGTTTGCAGANNNNNNNNNNGTTGGAGGCTCATCGTTCCCAGATGTTATCGAGGTCCGACTCAAGATCTTCTCCTCGAGGGATgagaagagttcagagcagtgtga
1291	12	57859561	57859675	AcaaagtgcagatgtgctcttcgGCTCAAGTTTGCAGACCTCCAGACATTANNNNNNNNNNGTTGGAGGCTCATCGTTCCCAGATGTTATCGAGGTCCGACATCTTCTCCTCGAGGGATGAACAgtgaagagttcagagcagtgtga
1292	12	57859622	57859734	CGGcaaagtgcagatgtgctcttccCTCAGACATGACCTCCCGCAACTCGANNNNNNNNNNGTTGGAGGCTCATCGTTCCCAGATGTTATCGAGGTCCGACCTAGCTTAGCAGTGACCCAGTCCatgaagagttcagagcagtgtga
1293	12	57859647	57859746	CATcaaagtgcagatgtgctcttccAGCTGTGGCTCATCACGCACTACCACNNNNNNNNNNGTTGGAGGCTCATCGTTCCCAGATGTTATCGAGGTCCGACAGTCCATTCCCTCTCCCCCAACCccgaagagttcagagcagtgtga
1294	12	57859911	57860016	TTAcaaagtgcagatgtgctcttccCATCTGGCTCTGAGGCTAGCTGTGTCNNNNNNNNNNGTTGGAGGCTCATCGTTCCCAGATGTTATCGAGGTCCGACCAACCTTTCTGCACACAGGCTTCatgaagagttcagagcagtgtga
1295	12	57859996	57860109	TTAcaaagtgcagatgtgctcttccCATCTGGCTCTGAGGCTAGCTGTGTCNNNNNNNNNNGTTGGAGGCTCATCGTTCCCAGATGTTATCGAGGTCCGACCAACCTTTCTGCACACAGGCTTCatgaagagttcagagcagtgtga
1296	12	57860013	57860110	ACCcaaagtgcagatgtgctcttccAAGAGCCGCAATGTGCTGGTCAAGAGNNNNNNNNNNGTTGGAGGCTCATCGTTCCCAGATGTTATCGAGGTCCGACCTCTACGACTTTCTGCAGAGACAgagaagagttcagagcagtgtga
1297	12	57860024	57860141	TAAcaaagtgcagatgtgctcttccGCAATGTGCTGGTCAAGAGCAACCTGNNNNNNNNNNGTTGGAGGCTCATCGTTCCCAGATGTTATCGAGGTCCGACACTTTCTGCAGAGACAGACGCTGgagaagagttcagagcagtgtga
1298	12	57860107	57860206	GTCcaaagtgcagatgtgctcttcgGAGCTTGTGCGCTCTCCTCTCCTTTGNNNNNNNNNNGTTGGAGGCTCATCGTTCCCAGATGTTATCGAGGTCCGACGTACACAGGGCAAACCAGCCATTgcgaagagttcagagcagtgtga
1299	12	57860117	57860233	GTCcaaagtgcagatgtgctcttcgGAGCTTGTGCGCTCTCCTCTCCTTTGNNNNNNNNNNGTTGGAGGCTCATCGTTCCCAGATGTTATCGAGGTCCGACGTACACAGGGCAAACCAGCCATTgcgaagagttcagagcagtgtga
1300	12	57861077	57861181	TCAcaaagtgcagatgtgctcttcgGCAACAACCCGAGAGTGGGCACCAAGNNNNNNNNNNGTTGGAGGCTCATCGTTCCCAGATGTTATCGAGGTCCGACTCTCTGTCCCACTGTTTCTCTCAgtgaagagttcagagcagtgtga
1301	12	57861081	57861181	GCcaaagtgcagatgtgctcttcaCCCGAGAGTGGGCACCAAGCGGTACATNNNNNNNNNNGTTGGAGGCTCATCGTTCCCAGATGTTATCGAGGTCCGACACTGTTTCTCTCAGTCCCCACCTtggaagagttcagagcagtgtga
1302	12	57861104	57861215	CGGcaaagtgcagatgtgctcttcgGACTGCTTTGAGTCCTACAAGTGGACNNNNNNNNNNGTTGGAGGCTCATCGTTCCCAGATGTTATCGAGGTCCGACAGGAGTGACAGGCCTCACCCCCAcagaagagttcagagcagtgtga
1303	12	57861152	57861267	CGTcaaagtgcagatgtgctcttcgCCTTTGGCCTGGTGCTGTGGGAGATTNNNNNNNNNNGTTGGAGGCTCATCGTTCCCAGATGTTATCGAGGTCCGACGATTACCTGGACATCGGCAACAAccgaagagttcagagcagtgtga
1304	12	57861192	57861309	CAAcaaagtgcagatgtgctcttccCTACACAGGGTAGGGAAAGGGGAATCNNNNNNNNNNGTTGGAGGCTCATCGTTCCCAGATGTTATCGAGGTCCGACGGTACATGGCACCCGAGGTGCTGgagaagagttcagagcagtgtga
1305	12	57861225	57861333	ACGcaaagtgcagatgtgctcttctACACAGGGTAGGGAAAGGGGAATCAGNNNNNNNNNNGTTGGAGGCTCATCGTTCCCAGATGTTATCGAGGTCCGACGAGGTGCTGGACGAGCAGATCCGcagaagagttcagagcagtgtga
1306	12	57861726	57861837	CAGcaaagtgcagatgtgctcttccATGGCCTGGGAGGTTTGCAGTCAGACNNNNNNNNNNGTTGGAGGCTCATCGTTCCCAGATGTTATCGAGGTCCGACGACTGACATCTGGGCCTTTGGCCtggaagagttcagagcagtgtga
1307	12	57861739	57861836	CAGcaaagtgcagatgtgctcttccATGGCCTGGGAGGTTTGCAGTCAGACNNNNNNNNNNGTTGGAGGCTCATCGTTCCCAGATGTTATCGAGGTCCGACGACTGACATCTGGGCCTTTGGCCtggaagagttcagagcagtgtga
1308	12	57861804	57861918	TCTcaaagtgcagatgtgctcttccAATGACCCCAGCTTTGAGGACATGAANNNNNNNNNNGTTGGAGGCTCATCGTTCCCAGATGTTATCGAGGTCCGACATAGAGGGTAGAAAAGGCTCTCCTctgaagagttcagagcagtgtga
1309	12	57861837	57861952	TTGcaaagtgcagatgtgctcttcgGATCAGCAGACCCCCACCATCCCTAANNNNNNNNNNGTTGGAGGCTCATCGTTCCCAGATGTTATCGAGGTCCGACGTATTGGGCCTCCTTAGAGTCCCaagaagagttcagagcagtgtga
1310	12	57861838	57861952	ACCcaaagtgcagatgtgctcttcgATCAGCAGACCCCCACCATCCCTAACNNNNNNNNNNGTTGGAGGCTCATCGTTCCCAGATGTTATCGAGGTCCGACTAGAGTCCCAAGTGATTGTCCTGtcgaagagttcagagcagtgtga
1311	12	57861928	57862045	ATAcaaagtgcagatgtgctcttccCACCATCCCTAACCGGCTGGCTGCAGNNNNNNNNNNGTTGGAGGCTCATCGTTCCCAGATGTTATCGAGGTCCGACCAAGTGATTGTCCTGTCCATTCTCCatgaagagttcagagcagtgtga
1312	12	57863122	57863236	CTCcaaagtgcagatgtgctcttctGGTGGCTCATGGCTGGGATTTCTGGGNNNNNNNNNNGTTGGAGGCTCATCGTTCCCAGATGTTATCGAGGTCCGACCTTCTATGATGTGGTGCCCAATGacgaagagttcagagcagtgtga
1313	12	57863177	57863292	AAAcaaagtgcagatgtgctcttcgTCTGAGGCCTCTGCTTCATCTCATAGNNNNNNNNNNGTTGGAGGCTCATCGTTCCCAGATGTTATCGAGGTCCGACATGAAGAAGGTGGTGTGTGTGGAtcgaagagttcagagcagtgtga
1314	12	57863212	57863327	TCGcaaagtgcagatgtgctcttccTCTAGGTACTCCCTCTTTCAACCCTGNNNNNNNNNNGTTGGAGGCTCATCGTTCCCAGATGTTATCGAGGTCCGACGTGAGGCCTCTGCTGGGACTAGGatgaagagttcagagcagtgtga
1315	12	57863217	57863322	CTCcaaagtgcagatgtgctcttcgTACTCCCTCTTTCAACCCTGGCCCATNNNNNNNNNNGTTGGAGGCTCATCGTTCCCAGATGTTATCGAGGTCCGACGTGAGGCCTCTGCTGGGACTAGGatgaagagttcagagcagtgtga
1316	12	57863303	57863419	caaagtgcagatgtgctcttccATCTGGTCATTCTGGGATTTTAAGAACCTNNNNNNNNNNGTTGGAGGCTCATCGTTCCCAGATGTTATCGAGGTCCGACTCTGGGCCCAGGAACTTGTGTCTgagaagagttcagagcagtgtga
1317	12	57863420	57863527	AATcaaagtgcagatgtgctcttcgCTCAGATGATGCGGGAGTGCTGGTACNNNNNNNNNNGTTGGAGGCTCATCGTTCCCAGATGTTATCGAGGTCCGACATCCTCCTCATCTTCTTCCCATCttgaagagttcagagcagtgtga
1318	12	57863420	57863531	GTTcaaagtgcagatgtgctcttcgCTCAGATGATGCGGGAGTGCTGGTACNNNNNNNNNNGTTGGAGGCTCATCGTTCCCAGATGTTATCGAGGTCCGACATCTTCTTCCCATCTTCTCTGACCcagaagagttcagagcagtgtga
1319	12	57863984	57864086	caaagtgcagatgtgctcttctACAAAAAATTAGCAACAGTCCAGAGAAGCNNNNNNNNNNGTTGGAGGCTCATCGTTCCCAGATGTTATCGAGGTCCGACCTCTCTCTGCCTCCTCTCCTCTGcagaagagttcagagcagtgtga
1320	12	57864074	57864176	GAGcaaagtgcagatgtgctcttcaAATTAGCAACAGTCCAGAGAAGCCTANNNNNNNNNNGTTGGAGGCTCATCGTTCCCAGATGTTATCGAGGTCCGACCTCTCTCTGCCTCCTCTCCTCTGcagaagagttcagagcagtgtga
1321	12	57864080	57864195	GGTcaaagtgcagatgtgctcttcgATTCAATAGCCCAGGAGCACCTGATTNNNNNNNNNNGTTGGAGGCTCATCGTTCCCAGATGTTATCGAGGTCCGACTCCTCTCAGGCCTAGCTCAGATGatgaagagttcagagcagtgtga
1322	12	57864183	57864280	TTAcaaagtgcagatgtgctcttcgGATGGTGCCCTATCTGGGTAGAGGTANNNNNNNNNNGTTGGAGGCTCATCGTTCCCAGATGTTATCGAGGTCCGACCTGCGGATCAAGAAGACACTACAaagaagagttcagagcagtgtga
1323	12	57864186	57864287	AGCcaaagtgcagatgtgctcttccCTATCTGGGTAGAGGTAGTGTGAGTGNNNNNNNNNNGTTGGAGGCTCATCGTTCCCAGATGTTATCGAGGTCCGACCTGCGGATCAAGAAGACACTACAaagaagagttcagagcagtgtga
1324	12	57864254	57864361	ACGcaaagtgcagatgtgctcttctGACCCCACCACCAATCAGTAGCTATGNNNNNNNNNNGTTGGAGGCTCATCGTTCCCAGATGTTATCGAGGTCCGACGATGTTCTGCCCAGGATTCTGTGccgaagagttcagagcagtgtga
1325	12	57864287	57864394	TTTcaaagtgcagatgtgctcttcgTGTGGGGACAGAAGGTCAGTGTATATNNNNNNNNNNGTTGGAGGCTCATCGTTCCCAGATGTTATCGAGGTCCGACTTTATACCTACCTTCCCTTTCTGCAgtgaagagttcagagcagtgtga
1326	12	57864359	57864470	CCTcaaagtgcagatgtgctcttctGTATATACCAATCCCTGGGCCTTGAGNNNNNNNNNNGTTGGAGGCTCATCGTTCCCAGATGTTATCGAGGTCCGACCAGTGTCCCCACACCCTCCTCTGaggaagagttcagagcagtgtga
1327	12	57864370	57864470	AGAcaaagtgcagatgtgctcttccTTGAGGATTTGGCAGATCTCCCACTTNNNNNNNNNNGTTGGAGGCTCATCGTTCCCAGATGTTATCGAGGTCCGACCTCTGAGACGCCATGTTCAACTCgagaagagttcagagcagtgtga
1328	12	57864462	57864563	AGTcaaagtgcagatgtgctcttctTGAGGATTTGGCAGATCTCCCACTTGNNNNNNNNNNGTTGGAGGCTCATCGTTCCCAGATGTTATCGAGGTCCGACCATGTTCAACTCGATGACCCCACcagaagagttcagagcagtgtga
1329	12	57864513	57864612	ATAcaaagtgcagatgtgctcttccCACAGTTATGGGCCAGCCAGAGAGACNNNNNNNNNNGTTGGAGGCTCATCGTTCCCAGATGTTATCGAGGTCCGACGATCAGGTCATGTCTGGGGTTTTaagaagagttcagagcagtgtga
1330	12	57864515	57864612	CTAcaaagtgcagatgtgctcttccCAGAGAGACCAACAGCTGCACCGAGGNNNNNNNNNNGTTGGAGGCTCATCGTTCCCAGATGTTATCGAGGTCCGACCTGGGGTTTTAAGGTGAGGTTTATGTatgaagagttcagagcagtgtga
1331	12	57864565	57864682	CGTcaaagtgcagatgtgctcttctCTTCCCTTTCTGCCCCTCTCTGACTTNNNNNNNNNNGTTGGAGGCTCATCGTTCCCAGATGTTATCGAGGTCCGACTCCCATTCCAGCTGTCTCTTTTTTctgaagagttcagagcagtgtga
1332	12	57864574	57864683	AAAcaaagtgcagatgtgctcttccCTTTCTGCCCCTCTCTGACTTGTTCTNNNNNNNNNNGTTGGAGGCTCATCGTTCCCAGATGTTATCGAGGTCCGACCAGCTGTCTCTTTTTTCTAGGACTGtcgaagagttcagagcagtgtga
1333	12	57864618	57864725	GAAcaaagtgcagatgtgctcttccTTGTTCTGAAAGAGAAAGTGGGAGGGNNNNNNNNNNGTTGGAGGCTCATCGTTCCCAGATGTTATCGAGGTCCGACTTCTGCCACCAAGCTAACCTCATgtgaagagttcagagcagtgtga
1334	12	57864618	57864734	TTTcaaagtgcagatgtgctcttccACTGTCCATCTCACCTCTGTCGGATGNNNNNNNNNNGTTGGAGGCTCATCGTTCCCAGATGTTATCGAGGTCCGACACCCATAGGTTAGGTGCATGGAGaggaagagttcagagcagtgtga
1335	12	57864689	57864795	GTTcaaagtgcagatgtgctcttcgCCAGCCTGGACCTGCAGACGGTTATCNNNNNNNNNNGTTGGAGGCTCATCGTTCCCAGATGTTATCGAGGTCCGACGAGAGACATGCCCCTTTACCATAtcgaagagttcagagcagtgtga
1336	12	57864728	57864831	TTTcaaagtgcagatgtgctcttccCTCGTAGCTTTCATCAACTCGCGATGNNNNNNNNNNGTTGGAGGCTCATCGTTCCCAGATGTTATCGAGGTCCGACCCCACTCTTTTCTTCTCCCCGGAgtgaagagttcagagcagtgtga
1337	12	57864728	57864844	CTTcaaagtgcagatgtgctcttcgGAGGCTCCTACGGTCATCTCTCCATTNNNNNNNNNNGTTGGAGGCTCATCGTTCCCAGATGTTATCGAGGTCCGACGAGTGCAGTCAAGTTGACCAAGAaggaagagttcagagcagtgtga
1338	12	57864792	57864898	AAGcaaagtgcagatgtgctcttccTAAAGCCCCTACCCAAGTCCATTAAANNNNNNNNNNGTTGGAGGCTCATCGTTCCCAGATGTTATCGAGGTCCGACTTATCCGCACCTCACCCAGCTCCctgaagagttcagagcagtgtga
1339	12	57864840	57864941	CcaaagtgcagatgtgctcttccCTACCCAAGTCCATTAAAAGTCTCAAGCNNNNNNNNNNGTTGGAGGCTCATCGTTCCCAGATGTTATCGAGGTCCGACCCTCACCCAGCTCCCTCGTAGCTttgaagagttcagagcagtgtga
1340	12	57864840	57864950	CAAcaaagtgcagatgtgctcttccCAAAAAGGGCCCTCGCCTTCCTTTGGNNNNNNNNNNGTTGGAGGCTCATCGTTCCCAGATGTTATCGAGGTCCGACCACTACAAATCCCAAGTCTTCCAGAaagaagagttcagagcagtgtga
1341	12	57864942	57865048	AGAcaaagtgcagatgtgctcttccGGGGTGGGATGATCCCACATCCTCAGNNNNNNNNNNGTTGGAGGCTCATCGTTCCCAGATGTTATCGAGGTCCGACCCTTCCTGAGACTTCCTAATTGTCTTaagaagagttcagagcagtgtga
1342	12	57864948	57865048	CTTcaaagtgcagatgtgctcttcgGGTGGGATGATCCCACATCCTCAGTCNNNNNNNNNNGTTGGAGGCTCATCGTTCCCAGATGTTATCGAGGTCCGACTAAGTAACTGCCTCCTCTCCTCCtcgaagagttcagagcagtgtga
1343	12	57864948	57865062	CTTcaaagtgcagatgtgctcttccCATATTGCTACCTGATTTCCCTCAGCNNNNNNNNNNGTTGGAGGCTCATCGTTCCCAGATGTTATCGAGGTCCGACCCCAGCCCAGATGAATCACCAAAaagaagagttcagagcagtgtga
1344	12	57865007	57865123	TCcaaagtgcagatgtgctcttcgGATTTTGTAGGGGAAAGGTGAAGGAAGNNNNNNNNNNGTTGGAGGCTCATCGTTCCCAGATGTTATCGAGGTCCGACCCAGCCTTGTGGTCCCCATGACTctgaagagttcagagcagtgtga
1345	12	57865015	57865130	TCGcaaagtgcagatgtgctcttccTAGAAAAGTAAAGAGGTGTGGGTGCTNNNNNNNNNNGTTGGAGGCTCATCGTTCCCAGATGTTATCGAGGTCCGACCCTTCCCAACTTGCCAGGTGAGAgtgaagagttcagagcagtgtga
1346	12	57865107	57865220	ATGcaaagtgcagatgtgctcttcgGAACCCTTGGAAGGTGATATGTCCAGNNNNNNNNNNGTTGGAGGCTCATCGTTCCCAGATGTTATCGAGGTCCGACCACTTAGGGCAGGAAGACCTGGCttgaagagttcagagcagtgtga
1347	12	57865117	57865221	AGAcaaagtgcagatgtgctcttcaGGTAAGGGGATGGGCAGGAGCTTTACNNNNNNNNNNGTTGGAGGCTCATCGTTCCCAGATGTTATCGAGGTCCGACCTTCTGCTTACTTCCACCCTCATcagaagagttcagagcagtgtga
1348	12	57865189	57865306	TGCcaaagtgcagatgtgctcttcaCCTCTGGGACCTGAGCAAAACTAAAGNNNNNNNNNNGTTGGAGGCTCATCGTTCCCAGATGTTATCGAGGTCCGACCTTCCCCTGGGGAAGCTGAAGTCtggaagagttcagagcagtgtga
1349	12	57865222	57865339	ATAcaaagtgcagatgtgctcttcgGGACCTGAGCAAAACTAAAGCTGTCANNNNNNNNNNGTTGGAGGCTCATCGTTCCCAGATGTTATCGAGGTCCGACGGAAGCTGAAGTCTGAGCTGGACatgaagagttcagagcagtgtga
1350	12	57865231	57865343	GGAcaaagtgcagatgtgctcttccAAAACTAAAGCTGTCACCCAAGTGACNNNNNNNNNNGTTGGAGGCTCATCGTTCCCAGATGTTATCGAGGTCCGACGAAGTCTGAGCTGGACATGCTGGttgaagagttcagagcagtgtga
1351	12	57865307	57865421	AAAcaaagtgcagatgtgctcttctCTGTGTATGAAACTGACTGCCGTTGGNNNNNNNNNNGTTGGAGGCTCATCGTTCCCAGATGTTATCGAGGTCCGACGAGCAAAACTAAAGCTGTCACCCaagaagagttcagagcagtgtga
1352	12	57865313	57865421	CTGcaaagtgcagatgtgctcttcgTTGGGATGGCTGCAGCCAGGAATTTGNNNNNNNNNNGTTGGAGGCTCATCGTTCCCAGATGTTATCGAGGTCCGACCAAAACTAAAGCTGTCACCCAAGTgagaagagttcagagcagtgtga
1353	12	57865398	57865512	GAAcaaagtgcagatgtgctcttccAGGAATTTGACTCCCAAGAGCAGCTGNNNNNNNNNNGTTGGAGGCTCATCGTTCCCAGATGTTATCGAGGTCCGACAAGTGACCCTGAGATTGCCTCTCttgaagagttcagagcagtgtga
1354	12	57865407	57865509	AcaaagtgcagatgtgctcttcgCTAGCCAGAACCTTTAGGAGATTCTGAGNNNNNNNNNNGTTGGAGGCTCATCGTTCCCAGATGTTATCGAGGTCCGACGGAGGACCTCGAGAGAGAGGAGAaggaagagttcagagcagtgtga
1355	12	57865479	57865589	ATGcaaagtgcagatgtgctcttccTTTAGGAGATTCTGAGTGGGACATGGNNNNNNNNNNGTTGGAGGCTCATCGTTCCCAGATGTTATCGAGGTCCGACCGTGAGCCTGAATCTGTGTATGAaagaagagttcagagcagtgtga
1356	12	57865488	57865601	CTAcaaagtgcagatgtgctcttccCTCAGCACATCAACAGCGAGCACATCNNNNNNNNNNGTTGGAGGCTCATCGTTCCCAGATGTTATCGAGGTCCGACTGAGATATGATATTGCTCCTGCCTCttgaagagttcagagcagtgtga
1357	12	57865581	57865696	GCGcaaagtgcagatgtgctcttcgCCCAGTACATGCTGGTGGTTCACATGNNNNNNNNNNGTTGGAGGCTCATCGTTCCCAGATGTTATCGAGGTCCGACCTCAGGGTCATGGGAGAGCCTTGgagaagagttcagagcagtgtga
1358	12	57865600	57865697	ATCcaaagtgcagatgtgctcttccCCAGTACATGCTGGTGGTTCACATGCNNNNNNNNNNGTTGGAGGCTCATCGTTCCCAGATGTTATCGAGGTCCGACGCCTTGGAGAGCCTTTGTATCTTctgaagagttcagagcagtgtga
1359	12	57865647	57865764	CTAcaaagtgcagatgtgctcttcaCACACTGGCGAGAAGCCACACAAGTGNNNNNNNNNNGTTGGAGGCTCATCGTTCCCAGATGTTATCGAGGTCCGACCCTTTGTATCTTCTCCCTCAGCAcagaagagttcagagcagtgtga
1360	12	57865684	57865799	ATGcaaagtgcagatgtgctcttccCTAAATCAGGGCTCTCCTTCAAGGTANNNNNNNNNNGTTGGAGGCTCATCGTTCCCAGATGTTATCGAGGTCCGACCTCCAGGGAGCTGAGGCCCTTCAaagaagagttcagagcagtgtga
1361	12	57865755	57865867	AcaaagtgcagatgtgctcttcgGGCCCAAGGCAGACTTTTGCTTTTATAANNNNNNNNNNGTTGGAGGCTCATCGTTCCCAGATGTTATCGAGGTCCGACCTGAGGCCCTTCAAAGCCCAGTAcagaagagttcagagcagtgtga
1362	12	57865755	57865868	AATcaaagtgcagatgtgctcttcgGTGAGAAGCCATACATGTGTGAGCACNNNNNNNNNNGTTGGAGGCTCATCGTTCCCAGATGTTATCGAGGTCCGACTTCCTTCCATCTCCATGTCCTCTgtgaagagttcagagcagtgtga
1363	12	57865848	57865960	GTTcaaagtgcagatgtgctcttcgGTGAGAAGCCATACATGTGTGAGCACNNNNNNNNNNGTTGGAGGCTCATCGTTCCCAGATGTTATCGAGGTCCGACTTCCATCTCCATGTCCTCTGTCTgagaagagttcagagcagtgtga
1364	12	58661638	58661738	ATTcaaagtgcagatgtgctcttcgCAGTAAAGCCTTCAGCAATGCCAGTGNNNNNNNNNNGTTGGAGGCTCATCGTTCCCAGATGTTATCGAGGTCCGACGAGAACTATCCTTTGACCCCTGCatgaagagttcagagcagtgtga
1365	12	58661695	58661795	AAAcaaagtgcagatgtgctcttccCATTCCAATGAGGTGAATGCCCTAACNNNNNNNNNNGTTGGAGGCTCATCGTTCCCAGATGTTATCGAGGTCCGACGAAGTCATACTCACGCCTCGAAAacgaagagttcagagcagtgtga
1366	12	66218982	66219081	CATcaaagtgcagatgtgctcttctCTTGAGAAGCCACCTACCAGGGAGATNNNNNNNNNNGTTGGAGGCTCATCGTTCCCAGATGTTATCGAGGTCCGACCGGTCACACACGGGTGAGAAGCCatgaagagttcagagcagtgtga
1367	12	66219033	66219142	GGGcaaagtgcagatgtgctcttcgATTCCCCCATAAGAAATCCCTTAGCCNNNNNNNNNNGTTGGAGGCTCATCGTTCCCAGATGTTATCGAGGTCCGACGAGCACGAGGGCTGCAGTAAAGCctgaagagttcagagcagtgtga
1368	12	66219069	66219184	GCAcaaagtgcagatgtgctcttcgAAAACATGTCAAGACAGTGCATGGTCNNNNNNNNNNGTTGGAGGCTCATCGTTCCCAGATGTTATCGAGGTCCGACCCACTTTTTCCCATTTCTTCTGCAttgaagagttcagagcagtgtga
1369	12	66219090	66219197	CCAcaaagtgcagatgtgctcttccGAAAACATGTCAAGACAGTGCATGGTNNNNNNNNNNGTTGGAGGCTCATCGTTCCCAGATGTTATCGAGGTCCGACTTCTTCTGCATTCTTCCGCTTTGatgaagagttcagagcagtgtga
1370	12	66219148	66219249	TTAcaaagtgcagatgtgctcttccATCCATTTCTACAGTGGAGCCCAAGANNNNNNNNNNGTTGGAGGCTCATCGTTCCCAGATGTTATCGAGGTCCGACGTATGTATGTAAGCTCCCTGGCTgcgaagagttcagagcagtgtga
1371	12	66221741	66221839	GCTcaaagtgcagatgtgctcttcgGAAGGAGGTCCCATCAGGGAGGAAAGNNNNNNNNNNGTTGGAGGCTCATCGTTCCCAGATGTTATCGAGGTCCGACCTATACAGATCCTAGCTCGCTGCgagaagagttcagagcagtgtga
1372	12	66221753	66221850	ATCcaaagtgcagatgtgctcttcgGAAGGAGGTCCCATCAGGGAGGAAAGNNNNNNNNNNGTTGGAGGCTCATCGTTCCCAGATGTTATCGAGGTCCGACTATACAGATCCTAGCTCGCTGCGaagaagagttcagagcagtgtga
1373	12	66221766	66221871	CCcaaagtgcagatgtgctcttccCCACCCTGTGGACATCTTTCTAGTTACNNNNNNNNNNGTTGGAGGCTCATCGTTCCCAGATGTTATCGAGGTCCGACCTGCCTCGGGCACCATCCATTTCtagaagagttcagagcagtgtga
1374	12	66221792	66221908	CCcaaagtgcagatgtgctcttccCCACCCTGTGGACATCTTTCTAGTTACNNNNNNNNNNGTTGGAGGCTCATCGTTCCCAGATGTTATCGAGGTCCGACCTGCCTCGGGCACCATCCATTTCtagaagagttcagagcagtgtga
1375	12	66221820	66221937	CCTcaaagtgcagatgtgctcttccCAGTCATCCTGCAGCAGTGACCACTCNNNNNNNNNNGTTGGAGGCTCATCGTTCCCAGATGTTATCGAGGTCCGACACTTACAAGCTTCCTTGGAACCCcagaagagttcagagcagtgtga
1376	12	66221840	66221937	TATcaaagtgcagatgtgctcttcgTGGTGTGGAAATGACTGGCAATGCAGNNNNNNNNNNGTTGGAGGCTCATCGTTCCCAGATGTTATCGAGGTCCGACCATCAAGTTGAAGGAGCTGTGGGgagaagagttcagagcagtgtga
1377	12	66232234	66232332	CAGcaaagtgcagatgtgctcttcaCTGAAGACCTCTCCAGCTTGGACGAGNNNNNNNNNNGTTGGAGGCTCATCGTTCCCAGATGTTATCGAGGTCCGACCCTCAGACCTCATCTTCTCCACAgagaagagttcagagcagtgtga
1378	12	66232264	66232379	CTGcaaagtgcagatgtgctcttcgCAGCACTGAAGACCTCTCCAGCTTGGNNNNNNNNNNGTTGGAGGCTCATCGTTCCCAGATGTTATCGAGGTCCGACGACCTCATCTTCTCCACAGAAGCcagaagagttcagagcagtgtga
1379	12	66232299	66232402	AAGcaaagtgcagatgtgctcttcgCTACATCAACTCCGGCCAATAGGGACNNNNNNNNNNGTTGGAGGCTCATCGTTCCCAGATGTTATCGAGGTCCGACCCAATACAGACAGTGGTGTGGAAatgaagagttcagagcagtgtga
1380	12	66235805	66235907	AAGcaaagtgcagatgtgctcttcgCTACATCAACTCCGGCCAATAGGGACNNNNNNNNNNGTTGGAGGCTCATCGTTCCCAGATGTTATCGAGGTCCGACCCAATACAGACAGTGGTGTGGAAatgaagagttcagagcagtgtga
1381	12	66235854	66235951	TGGcaaagtgcagatgtgctcttcgCCCTGAGGTTGAGAGGAGGAAGTCACNNNNNNNNNNGTTGGAGGCTCATCGTTCCCAGATGTTATCGAGGTCCGACTTGAGAACCTCAGGCTGGACCAGctgaagagttcagagcagtgtga
1382	12	66235891	66235999	ACCcaaagtgcagatgtgctcttctGAGGTTGAGAGGAGGAAGTCACCCTTNNNNNNNNNNGTTGGAGGCTCATCGTTCCCAGATGTTATCGAGGTCCGACTTGAGAACCTCAGGCTGGACCAGctgaagagttcagagcagtgtga
1383	12	66235894	66236000	AGTcaaagtgcagatgtgctcttccCATCACTTGCAGGTACCACTGTGTCCNNNNNNNNNNGTTGGAGGCTCATCGTTCCCAGATGTTATCGAGGTCCGACGAAGTAGGAGACAGAACAGACTGGttgaagagttcagagcagtgtga
1384	12	66235956	66236062	TCAcaaagtgcagatgtgctcttcgCCTATACTGTCAGCCGCCGCTCCTCCNNNNNNNNNNGTTGGAGGCTCATCGTTCCCAGATGTTATCGAGGTCCGACATTTAGGAAGCTCCTTGACCATCCtagaagagttcagagcagtgtga
1385	12	66236286	66236388	GTCcaaagtgcagatgtgctcttcgCTCCTCCCTGGCCTCTCCTTTCCCCCNNNNNNNNNNGTTGGAGGCTCATCGTTCCCAGATGTTATCGAGGTCCGACAAGCTCCTTGACCATCCTACCTTttgaagagttcagagcagtgtga
1386	12	66236326	66236425	GTCcaaagtgcagatgtgctcttcgCTCCTCCCTGGCCTCTCCTTTCCCCCNNNNNNNNNNGTTGGAGGCTCATCGTTCCCAGATGTTATCGAGGTCCGACAAGCTCCTTGACCATCCTACCTTttgaagagttcagagcagtgtga
1387	12	66236346	66236445	GTCcaaagtgcagatgtgctcttccTACCTGCTTCGGGCAAGATATGCTTCNNNNNNNNNNGTTGGAGGCTCATCGTTCCCAGATGTTATCGAGGTCCGACCAGCAGCATCAGCTCTGCCTATActgaagagttcagagcagtgtga
1388	12	66261173	66261285	CGAcaaagtgcagatgtgctcttccTTCGGGCAAGATATGCTTCAGCCAGANNNNNNNNNNGTTGGAGGCTCATCGTTCCCAGATGTTATCGAGGTCCGACCAGCATCAGCTCTGCCTATACTGtcgaagagttcagagcagtgtga
1389	12	66261223	66261320	TCTcaaagtgcagatgtgctcttctGGTCTTCCCATGCCTCCTTGGAGAAGNNNNNNNNNNGTTGGAGGCTCATCGTTCCCAGATGTTATCGAGGTCCGACCACCAGAGAATGGAGCATCCTCCctgaagagttcagagcagtgtga
1390	12	66261244	66261344	ACAcaaagtgcagatgtgctcttccGAGTATCCAGGATACAACCCCAATGCNNNNNNNNNNGTTGGAGGCTCATCGTTCCCAGATGTTATCGAGGTCCGACTTATGCCTGCCCAGCACTACCTGctgaagagttcagagcagtgtga
1391	12	66275399	66275510	TTCcaaagtgcagatgtgctcttcgCTCCAGCTAGAGTCCAGAGGTTCAAGNNNNNNNNNNGTTGGAGGCTCATCGTTCCCAGATGTTATCGAGGTCCGACCAGCATCCAGCCTGGATCGGATAgggaagagttcagagcagtgtga
1392	12	66275489	66275586	GGAcaaagtgcagatgtgctcttcgCTCCAGCTAGAGTCCAGAGGTTCAAGNNNNNNNNNNGTTGGAGGCTCATCGTTCCCAGATGTTATCGAGGTCCGACCTGGATCGGATAGGTGGTCTTCCcagaagagttcagagcagtgtga
1393	12	66275500	66275597	TGCcaaagtgcagatgtgctcttccCAACCTCTGTCTACTCACCACAGCCCNNNNNNNNNNGTTGGAGGCTCATCGTTCCCAGATGTTATCGAGGTCCGACCAGTGACCCAGCCCAGGCTGCTGacgaagagttcagagcagtgtga
1394	12	66308768	66308869	TGCcaaagtgcagatgtgctcttccCAACCTCTGTCTACTCACCACAGCCCNNNNNNNNNNGTTGGAGGCTCATCGTTCCCAGATGTTATCGAGGTCCGACCAGTGACCCAGCCCAGGCTGCTGacgaagagttcagagcagtgtga
1395	12	66308787	66308894	GCGcaaagtgcagatgtgctcttccCATGGATGCTAGAGGGCTACAGGAAGNNNNNNNNNNGTTGGAGGCTCATCGTTCCCAGATGTTATCGAGGTCCGACGTTCAAGAGCCTGGGCTGTGTCCatgaagagttcagagcagtgtga
1396	12	66308830	66308939	ACGcaaagtgcagatgtgctcttccCATGGATGCTAGAGGGCTACAGGAAGNNNNNNNNNNGTTGGAGGCTCATCGTTCCCAGATGTTATCGAGGTCCGACTCAAGAGCCTGGGCTGTGTCCATacgaagagttcagagcagtgtga
1397	12	66308879	66308976	TcaaagtgcagatgtgctcttccTATATGGACTTCCCACCTACTGATACTCNNNNNNNNNNGTTGGAGGCTCATCGTTCCCAGATGTTATCGAGGTCCGACACAGAACTTTGATCCTTACCTCCCaagaagagttcagagcagtgtga
1398	12	66345075	66345178	AGcaaagtgcagatgtgctcttctATATGGACTTCCCACCTACTGATACTCNNNNNNNNNNGTTGGAGGCTCATCGTTCCCAGATGTTATCGAGGTCCGACGATCCTTACCTCCCAACCTCTGTctgaagagttcagagcagtgtga
1399	12	66345121	66345237	TGAcaaagtgcagatgtgctcttccCTGAAGGGGCAGCAGCTGAGCCTTATNNNNNNNNNNGTTGGAGGCTCATCGTTCCCAGATGTTATCGAGGTCCGACCATCACTGAGAATGCTGCCATGGatgaagagttcagagcagtgtga
1400	12	66345166	66345263	TCAcaaagtgcagatgtgctcttcgCAGCAGCTGAGCCTTATGGAGCGAGGNNNNNNNNNNGTTGGAGGCTCATCGTTCCCAGATGTTATCGAGGTCCGACCATCACTGAGAATGCTGCCATGGatgaagagttcagagcagtgtga
1401	12	66346043	66346158	GTAcaaagtgcagatgtgctcttccCACCAACTATGGCCCCAACCCCTGTCNNNNNNNNNNGTTGGAGGCTCATCGTTCCCAGATGTTATCGAGGTCCGACGCAGTGGTCTGAACCCCTATATGgagaagagttcagagcagtgtga
1402	12	66346102	66346214	GTTcaaagtgcagatgtgctcttccCTCATATCCTGACCCCACCCAAGAAANNNNNNNNNNGTTGGAGGCTCATCGTTCCCAGATGTTATCGAGGTCCGACATACTCTGGGATATGGGGGACCTgagaagagttcagagcagtgtga
1403	12	66346116	66346231	ATCcaaagtgcagatgtgctcttccCCCACCCAAGAAACATGGGGTGAGTTNNNNNNNNNNGTTGGAGGCTCATCGTTCCCAGATGTTATCGAGGTCCGACATACTCTGGGATATGGGGGACCTgagaagagttcagagcagtgtga
1404	12	66346131	66346235	ACTcaaagtgcagatgtgctcttccCCCAAGGCTCTAGGTGGAACCTACAGNNNNNNNNNNGTTGGAGGCTCATCGTTCCCAGATGTTATCGAGGTCCGACCTCTCTGCCTCTTGGGCCTGGTCcagaagagttcagagcagtgtga
1405	12	66346208	66346305	CGcaaagtgcagatgtgctcttcgAACATTATGGACAAGTGCAAGTCAAGCNNNNNNNNNNGTTGGAGGCTCATCGTTCCCAGATGTTATCGAGGTCCGACCTGTCCCCAGCAGGCCTCATATCctgaagagttcagagcagtgtga
1406	12	66356998	66357095	AGTcaaagtgcagatgtgctcttcgGACAAGTGCAAGTCAAGCCAGAACAGNNNNNNNNNNGTTGGAGGCTCATCGTTCCCAGATGTTATCGAGGTCCGACCTGTCCCCAGCAGGCCTCATATCctgaagagttcagagcagtgtga
1407	12	66356998	66357109	CTTcaaagtgcagatgtgctcttcaCATCCACAGCCTCTCTTTTCCCATTANNNNNNNNNNGTTGGAGGCTCATCGTTCCCAGATGTTATCGAGGTCCGACCTACAGCCAGTGTCCTCGACTTGaagaagagttcagagcagtgtga
1408	12	66357036	66357135	CGAcaaagtgcagatgtgctcttcaCATCCACAGCCTCTCTTTTCCCATTANNNNNNNNNNGTTGGAGGCTCATCGTTCCCAGATGTTATCGAGGTCCGACCCAGTGTCCTCGACTTGAACATTatgaagagttcagagcagtgtga
1409	12	96671382	96671495	TGGcaaagtgcagatgtgctcttctCTTTTCCCATTACCCCCAGCCCTCTCNNNNNNNNNNGTTGGAGGCTCATCGTTCCCAGATGTTATCGAGGTCCGACCCAGTGTCCTCGACTTGAACATTatgaagagttcagagcagtgtga
1410	12	96671438	96671536	ACCcaaagtgcagatgtgctcttcgCCACCCCCTGATTATCTTCCTTCAGANNNNNNNNNNGTTGGAGGCTCATCGTTCCCAGATGTTATCGAGGTCCGACCAGTGGGGTCTGACTCCACAGGActgaagagttcagagcagtgtga
1411	12	105708795	105708895	GAcaaagtgcagatgtgctcttccCTGATTATCTTCCTTCAGAACCCAGGCNNNNNNNNNNGTTGGAGGCTCATCGTTCCCAGATGTTATCGAGGTCCGACTCTGACTCCACAGGACTGGCACCctgaagagttcagagcagtgtga
1412	12	105708844	105708941	caaagtgcagatgtgctcttcaATTATGTTCAATCTCAACAGGAGCTACTGNNNNNNNNNNGTTGGAGGCTCATCGTTCCCAGATGTTATCGAGGTCCGACCTCTCCTCCCCAATATCTCCAGTcagaagagttcagagcagtgtga
1413	12	121416356	121416465	GcaaagtgcagatgtgctcttcaTTATGTTCAATCTCAACAGGAGCTACTGNNNNNNNNNNGTTGGAGGCTCATCGTTCCCAGATGTTATCGAGGTCCGACCAATATCTCCAGTCAGGCCCCTAtagaagagttcagagcagtgtga
1414	12	121416446	121416561	ATGcaaagtgcagatgtgctcttccAAGTTTCTGGGGGGTTCCCAGGTTAGNNNNNNNNNNGTTGGAGGCTCATCGTTCCCAGATGTTATCGAGGTCCGACGACTTTGATTCCCCCACCCATTCcagaagagttcagagcagtgtga
1415	12	121416456	121416568	CTAcaaagtgcagatgtgctcttccCGTGCTAAAGCTCCAGTGAACACATANNNNNNNNNNGTTGGAGGCTCATCGTTCCCAGATGTTATCGAGGTCCGACCTCAAGGCTCAGCTTGTGTGTAAttgaagagttcagagcagtgtga
1416	12	121416475	121416573	GATcaaagtgcagatgtgctcttcgCTAAAGCTCCAGTGAACACATATGGANNNNNNNNNNGTTGGAGGCTCATCGTTCCCAGATGTTATCGAGGTCCGACGCTCAGCTTGTGTGTAATTATGTTCAatgaagagttcagagcagtgtga
1417	12	121416515	121416632	caaagtgcagatgtgctcttccCTTCACCATGCCATGAAAATTTTGTAGTGNNNNNNNNNNGTTGGAGGCTCATCGTTCCCAGATGTTATCGAGGTCCGACAGGAACCTTCCTACCAGAGTCCCaagaagagttcagagcagtgtga
1418	12	121416542	121416640	caaagtgcagatgtgctcttccCTTCACCATGCCATGAAAATTTTGTAGTGNNNNNNNNNNGTTGGAGGCTCATCGTTCCCAGATGTTATCGAGGTCCGACCTTCCTACCAGAGTCCCAAGTTTctgaagagttcagagcagtgtga
1419	12	121416627	121416730	GTTcaaagtgcagatgtgctcttccTTGCTATGGGCCTCTCAAAGTGGGAGNNNNNNNNNNGTTGGAGGCTCATCGTTCCCAGATGTTATCGAGGTCCGACCTTTGGACCCAACTTGCCCAATCacgaagagttcagagcagtgtga
1420	12	121416640	121416747	ACAcaaagtgcagatgtgctcttccCACTTGCTATGGGCCTCTCAAAGTGGNNNNNNNNNNGTTGGAGGCTCATCGTTCCCAGATGTTATCGAGGTCCGACCAACTTGCCCAATCACAAGTCAGgtgaagagttcagagcagtgtga
1421	12	121416642	121416747	ATAcaaagtgcagatgtgctcttccCTGCCTTGTACCCTCCTCCCGAAGGANNNNNNNNNNGTTGGAGGCTCATCGTTCCCAGATGTTATCGAGGTCCGACAAATAGGGCTTCACATAGGGCAGcagaagagttcagagcagtgtga
1422	12	121416701	121416817	ATGcaaagtgcagatgtgctcttccCTCCTCCCGAAGGACAGGTATGTAACNNNNNNNNNNGTTGGAGGCTCATCGTTCCCAGATGTTATCGAGGTCCGACTTCACATAGGGCAGCAGCACCACctgaagagttcagagcagtgtga
1423	12	121416712	121416822	CAGcaaagtgcagatgtgctcttcgCTGAGTCCTCCTCCTTCCCATGATCANNNNNNNNNNGTTGGAGGCTCATCGTTCCCAGATGTTATCGAGGTCCGACTCATCCTGAGGTGGGCAGGCTAGgagaagagttcagagcagtgtga
1424	12	121416816	121416916	TATcaaagtgcagatgtgctcttccTGAGTCCTCCTCCTTCCCATGATCAGNNNNNNNNNNGTTGGAGGCTCATCGTTCCCAGATGTTATCGAGGTCCGACCTAGGAGGGGGTCCTGCCTTGTAccgaagagttcagagcagtgtga
1425	12	121416889	121416986	GATcaaagtgcagatgtgctcttccCAACATGGCTGTGGGCAACATGAGTGNNNNNNNNNNGTTGGAGGCTCATCGTTCCCAGATGTTATCGAGGTCCGACTAACCCCCTGGACTCTCTTGATCttgaagagttcagagcagtgtga
1426	12	121426558	121426667	CAAcaaagtgcagatgtgctcttcaGATCCCTACCTGGGGAAACAGAATTCNNNNNNNNNNGTTGGAGGCTCATCGTTCCCAGATGTTATCGAGGTCCGACCTGGACTTTGTGGCTATTCTGGAtggaagagttcagagcagtgtga
1427	12	121426605	121426721	AGcaaagtgcagatgtgctcttccAGATCGCATTTCCTAAGGGGTTTCTATNNNNNNNNNNGTTGGAGGCTCATCGTTCCCAGATGTTATCGAGGTCCGACCTCTGGACATACCCCACCTCCCTctgaagagttcagagcagtgtga
1428	12	121426623	121426732	AAcaaagtgcagatgtgctcttcaGATCGCATTTCCTAAGGGGTTTCTATCNNNNNNNNNNGTTGGAGGCTCATCGTTCCCAGATGTTATCGAGGTCCGACCTCTGGACATACCCCACCTCCCTctgaagagttcagagcagtgtga
1429	12	121426678	121426789	CcaaagtgcagatgtgctcttcgCTGGGGGCTATGTATAGTCTGTATACGTNNNNNNNNNNGTTGGAGGCTCATCGTTCCCAGATGTTATCGAGGTCCGACATTCCTCAACTCTAGTGCCTAAAGAGtagaagagttcagagcagtgtga
1430	12	121426731	121426835	caaagtgcagatgtgctcttccTATAAGAATCAAACTTTTGTGGGTTTTTTNNNNNNNNNNGTTGGAGGCTCATCGTTCCCAGATGTTATCGAGGTCCGACTTACCAAGCGGTACCCAGCTATAttgaagagttcagagcagtgtga
1431	12	121426779	121426877	GCAcaaagtgcagatgtgctcttctTTTGATAAAAGAGTGGGCAGCTGCTANNNNNNNNNNGTTGGAGGCTCATCGTTCCCAGATGTTATCGAGGTCCGACAAAAAAAATAAAGGAAGGGCTCTTGGtcgaagagttcagagcagtgtga
1432	12	121431220	121431330	TCTcaaagtgcagatgtgctcttccGTCCACTTCAGCCCAGGGACAACCTGNNNNNNNNNNGTTGGAGGCTCATCGTTCCCAGATGTTATCGAGGTCCGACCCTATCACCTCATCTCCCGAAAGgtgaagagttcagagcagtgtga
1433	12	121431285	121431394	TCTcaaagtgcagatgtgctcttccGTCCACTTCAGCCCAGGGACAACCTGNNNNNNNNNNGTTGGAGGCTCATCGTTCCCAGATGTTATCGAGGTCCGACCCTATCACCTCATCTCCCGAAAGgtgaagagttcagagcagtgtga
1434	12	121431312	121431428	GTAcaaagtgcagatgtgctcttccCCCAGGAAGCAGCAGCAAGTCAGTACNNNNNNNNNNGTTGGAGGCTCATCGTTCCCAGATGTTATCGAGGTCCGACCGAAGCGGCTGCAGCGGCGGTAGcggaagagttcagagcagtgtga
1435	12	121431387	121431488	GTAcaaagtgcagatgtgctcttccCCCAGGAAGCAGCAGCAAGTCAGTACNNNNNNNNNNGTTGGAGGCTCATCGTTCCCAGATGTTATCGAGGTCCGACCGAAGCGGCTGCAGCGGCGGTAGcggaagagttcagagcagtgtga
1436	12	121431387	121431489	ATCcaaagtgcagatgtgctcttcgCACCAGCCCACCCCGTCCCCACTGCCNNNNNNNNNNGTTGGAGGCTCATCGTTCCCAGATGTTATCGAGGTCCGACCAGGATGAGCGCACGCGGTGAGGgcgaagagttcagagcagtgtga
1437	12	121431439	121431553	ATCcaaagtgcagatgtgctcttcgCACCAGCCCACCCCGTCCCCACTGCCNNNNNNNNNNGTTGGAGGCTCATCGTTCCCAGATGTTATCGAGGTCCGACCAGGATGAGCGCACGCGGTGAGGgcgaagagttcagagcagtgtga
1438	12	121431475	121431581	TGCcaaagtgcagatgtgctcttccCGTCCCCACTGCCGGGGCCCAGACACNNNNNNNNNNGTTGGAGGCTCATCGTTCCCAGATGTTATCGAGGTCCGACGGGCGCGGGGCAGCCGTCCACTTcagaagagttcagagcagtgtga
1439	12	121431864	121431975	CCAcaaagtgcagatgtgctcttccCCAGTCGCCGCGGCCGTCGCACACTGNNNNNNNNNNGTTGGAGGCTCATCGTTCCCAGATGTTATCGAGGTCCGACAAGAGAGGACGCGGCCGCCCCAGgagaagagttcagagcagtgtga
1440	12	121431897	121432012	GATcaaagtgcagatgtgctcttccAAGAGTCCCTCTAAAGCAGCTCAAAANNNNNNNNNNGTTGGAGGCTCATCGTTCCCAGATGTTATCGAGGTCCGACAGTCAGGGTCAATTTCTTTCAGACAttgaagagttcagagcagtgtga
1441	12	121431976	121432086	TTcaaagtgcagatgtgctcttccTAAAGCAGCTCAAAAGGTGAGATTTCTNNNNNNNNNNGTTGGAGGCTCATCGTTCCCAGATGTTATCGAGGTCCGACTTCTTTCAGACATTCTTGCCACAAcagaagagttcagagcagtgtga
1442	12	121431977	121432086	AcaaagtgcagatgtgctcttcgATTTCTCAAGTCAAGCTCTCCTAACTTCNNNNNNNNNNGTTGGAGGCTCATCGTTCCCAGATGTTATCGAGGTCCGACATTCTTGCCACAACAGCATTTTTTTTtcgaagagttcagagcagtgtga
1443	12	121432059	121432174	ATTcaaagtgcagatgtgctcttccTGACTACAGGAGCCTGCCTGTAACTTNNNNNNNNNNGTTGGAGGCTCATCGTTCCCAGATGTTATCGAGGTCCGACCTCACAATTAGGAACCAACCGGTgagaagagttcagagcagtgtga
1444	12	121432076	121432193	GGAcaaagtgcagatgtgctcttccCATTCTAACTCCGCAGCCAGGAATTTNNNNNNNNNNGTTGGAGGCTCATCGTTCCCAGATGTTATCGAGGTCCGACCTCTCCTAAGAGACCCAGGGGAAgagaagagttcagagcagtgtga
1445	12	121432091	121432192	GCAcaaagtgcagatgtgctcttccCATTCTAACTCCGCAGCCAGGAATTTNNNNNNNNNNGTTGGAGGCTCATCGTTCCCAGATGTTATCGAGGTCCGACGAAGACCCAAAGGCAGCAAAAACaagaagagttcagagcagtgtga
1446	12	121432177	121432285	caaagtgcagatgtgctcttcgCAGACCTAGGAAATGGGTGAGTAATAAGANNNNNNNNNNGTTGGAGGCTCATCGTTCCCAGATGTTATCGAGGTCCGACGAACATTCTTACTTCAAATGTGTCCCttgaagagttcagagcagtgtga
1447	12	121432181	121432296	caaagtgcagatgtgctcttctTTTTAAAGAAAAATTTCTGTTGTATTAAANNNNNNNNNNGTTGGAGGCTCATCGTTCCCAGATGTTATCGAGGTCCGACTGCAGTACTTATAAACAATGTCAGGTaggaagagttcagagcagtgtga
1448	12	121434006	121434123	caaagtgcagatgtgctcttctATTAAATGAGAAAAGTTTTATTTCGTCGANNNNNNNNNNGTTGGAGGCTCATCGTTCCCAGATGTTATCGAGGTCCGACAATGACTTCCTTTTTCATTTGCAGAaagaagagttcagagcagtgtga
1449	12	121434028	121434126	GAcaaagtgcagatgtgctcttctTATAGTTAAGAGCTCAGGCTCTGGATTNNNNNNNNNNGTTGGAGGCTCATCGTTCCCAGATGTTATCGAGGTCCGACTTTTTATCCCCCTAGTTTGAACTGGAttgaagagttcagagcagtgtga
1450	12	121434064	121434181	AGCcaaagtgcagatgtgctcttcaAATTCTGGTCCGTCACTTAGCTAACTNNNNNNNNNNGTTGGAGGCTCATCGTTCCCAGATGTTATCGAGGTCCGACGGTCTGATTTTCATGTGTGTGCGtggaagagttcagagcagtgtga
1451	12	121434113	121434224	AGcaaagtgcagatgtgctcttcgACCTTTAAAGGTCCAGTTTCCTCATCTNNNNNNNNNNGTTGGAGGCTCATCGTTCCCAGATGTTATCGAGGTCCGACGAGGCTAGAGGTAAATTGGGTCTCttgaagagttcagagcagtgtga
1452	12	121434113	121434230	AGGcaaagtgcagatgtgctcttcaCCTTTAAAGGTCCAGTTTCCTCATCTNNNNNNNNNNGTTGGAGGCTCATCGTTCCCAGATGTTATCGAGGTCCGACGGCTAGAGGTAAATTGGGTCTCTTTttgaagagttcagagcagtgtga
1453	12	121434133	121434247	AcaaagtgcagatgtgctcttcaAATGAGATAATGCATGCAAAGGGCTTAANNNNNNNNNNGTTGGAGGCTCATCGTTCCCAGATGTTATCGAGGTCCGACATTCAGATGGCTTGGGTTCAAATTctgaagagttcagagcagtgtga
1454	12	121434273	121434387	TTcaaagtgcagatgtgctcttcgCTTAGAAGCCTTTCTTCCAATAGCAGANNNNNNNNNNGTTGGAGGCTCATCGTTCCCAGATGTTATCGAGGTCCGACCCCTTGACAGTATCATTATGTCCTCAatgaagagttcagagcagtgtga
1455	12	121434290	121434403	GcaaagtgcagatgtgctcttctCATGTGGTGTTCATCAGTTTGAAAAGAANNNNNNNNNNGTTGGAGGCTCATCGTTCCCAGATGTTATCGAGGTCCGACAATATTAATCAAGTTTAAGAACTGCTtagaagagttcagagcagtgtga
1456	12	121434353	121434451	TcaaagtgcagatgtgctcttctGAAAAGAAGTATTTCTGCTGTTTGCCTCNNNNNNNNNNGTTGGAGGCTCATCGTTCCCAGATGTTATCGAGGTCCGACACTGCTTATAAATAATACTAAAGAACatgaagagttcagagcagtgtga
1457	12	121434394	121434506	caaagtgcagatgtgctcttcgTGAAAAGACATAAAGGAATGAGAAGACCANNNNNNNNNNGTTGGAGGCTCATCGTTCCCAGATGTTATCGAGGTCCGACTCTAGGAACTTAATCTGTTAGTGGGAaagaagagttcagagcagtgtga
1458	12	121434447	121434562	caaagtgcagatgtgctcttcgTATCCTCATGATACTGACAAATCAGTTGGNNNNNNNNNNGTTGGAGGCTCATCGTTCCCAGATGTTATCGAGGTCCGACTCATCTGAGCAGGAGGAGTTAGAatgaagagttcagagcagtgtga
1459	12	121434459	121434562	GGCcaaagtgcagatgtgctcttcaGTTGGACTGAGCACACATGAATCAACNNNNNNNNNNGTTGGAGGCTCATCGTTCCCAGATGTTATCGAGGTCCGACGAATTGGCTGGCCAGTTTTCCCTtagaagagttcagagcagtgtga
1460	12	121434510	121434615	CTAcaaagtgcagatgtgctcttcaTTCCCTCCCAGTGGTTGCTAATGAAGNNNNNNNNNNGTTGGAGGCTCATCGTTCCCAGATGTTATCGAGGTCCGACGAGTATTGTCCTGGACCCAGAGGgagaagagttcagagcagtgtga
1461	12	121434558	121434675	TAAcaaagtgcagatgtgctcttcgCAAGTGGTGGGATGACAGACACATTCNNNNNNNNNNGTTGGAGGCTCATCGTTCCCAGATGTTATCGAGGTCCGACAGAGAAATTGCTGAAGGAGAGCTtcgaagagttcagagcagtgtga
1462	12	121434608	121434721	TACcaaagtgcagatgtgctcttcgATGACAGACACATTCCCTTCCTTGAANNNNNNNNNNGTTGGAGGCTCATCGTTCCCAGATGTTATCGAGGTCCGACTGAAGGAGAGCTTCACTCACTGActgaagagttcagagcagtgtga
1463	12	121434672	121434782	TTcaaagtgcagatgtgctcttcaGAAAACATCTCTGGGAAACAGTACCAANNNNNNNNNNGTTGGAGGCTCATCGTTCCCAGATGTTATCGAGGTCCGACTCGTGCCTGGTCTAAAAAATGTCTATtagaagagttcagagcagtgtga
1464	12	121434721	121434824	TTcaaagtgcagatgtgctcttccAAAAGGAGTCACTGAATTGTCATTGGANNNNNNNNNNGTTGGAGGCTCATCGTTCCCAGATGTTATCGAGGTCCGACTGTCTATTAGTGTTCCATCACTAGATctgaagagttcagagcagtgtga
1465	12	121434728	121434825	caaagtgcagatgtgctcttctTCATGTTATTTTCACCTTGAGGAATTGTCNNNNNNNNNNGTTGGAGGCTCATCGTTCCCAGATGTTATCGAGGTCCGACCATATGCCCCATCCTGATGTCATatgaagagttcagagcagtgtga
1466	12	121435196	121435296	GCCcaaagtgcagatgtgctcttctCTATGAGCCTTATGTGTGGCTTTCTCNNNNNNNNNNGTTGGAGGCTCATCGTTCCCAGATGTTATCGAGGTCCGACACCAGCTCCAAGAAGAAAACATCtcgaagagttcagagcagtgtga
1467	12	121435237	121435347	GCAcaaagtgcagatgtgctcttcaGAAGAAGCCTGCTCAGGTAAGACATANNNNNNNNNNGTTGGAGGCTCATCGTTCCCAGATGTTATCGAGGTCCGACTACTTTCCTCTTTCCTTTGCAGACaagaagagttcagagcagtgtga
1468	12	121435274	121435391	caaagtgcagatgtgctcttcaAGTGAAATATGTACTGAAAAATGTCCCCANNNNNNNNNNGTTGGAGGCTCATCGTTCCCAGATGTTATCGAGGTCCGACTGTACACCTAATTTTTTCTATAATGTatgaagagttcagagcagtgtga
1469	12	121435391	121435499	caaagtgcagatgtgctcttccCCAAACTAAACCTTATTTCGCATTTTCTTNNNNNNNNNNGTTGGAGGCTCATCGTTCCCAGATGTTATCGAGGTCCGACCTTTTTCTTTTCCTCCTTAGCCACaagaagagttcagagcagtgtga
1470	12	121435392	121435499	GcaaagtgcagatgtgctcttcgGACCACCCGGGCAATCTTATATATCTACNNNNNNNNNNGTTGGAGGCTCATCGTTCCCAGATGTTATCGAGGTCCGACAGTAAGCAGTGTCATGAGCTATCAAAttgaagagttcagagcagtgtga
1471	12	121435394	121435499	caaagtgcagatgtgctcttcgAATTGAAACTTCCAAACACATGAAAGGATNNNNNNNNNNGTTGGAGGCTCATCGTTCCCAGATGTTATCGAGGTCCGACCCATGAAATTTTTTTCCCTAGAAGTCttgaagagttcagagcagtgtga
1472	12	121435399	121435499	AAcaaagtgcagatgtgctcttccACATGAAAGGATCCAAGGAAAGTGTCTNNNNNNNNNNGTTGGAGGCTCATCGTTCCCAGATGTTATCGAGGTCCGACTCCCTAGAAGTCTTTACAAATCTACCttgaagagttcagagcagtgtga
1473	12	121435452	121435564	TAcaaagtgcagatgtgctcttctGAAAGGATCCAAGGAAAGTGTCTTCAANNNNNNNNNNGTTGGAGGCTCATCGTTCCCAGATGTTATCGAGGTCCGACACAAATCTACCTTGCATCCTGTTTTCttgaagagttcagagcagtgtga
1474	12	121435507	121435618	caaagtgcagatgtgctcttccATGAAAAAAATCATTTTCATTGCTGCTCCNNNNNNNNNNGTTGGAGGCTCATCGTTCCCAGATGTTATCGAGGTCCGACTCTACTGTTCTCTAAAAATGCCACTTaggaagagttcagagcagtgtga
1475	12	121435509	121435626	CTTcaaagtgcagatgtgctcttccCTCAGCAGCAGTTGGATCTTTTGAAGNNNNNNNNNNGTTGGAGGCTCATCGTTCCCAGATGTTATCGAGGTCCGACCACACAGTATAACGATTGAGCGTCatgaagagttcagagcagtgtga
1476	12	121435609	121435712	GTTcaaagtgcagatgtgctcttcgGATCTTTTGAAGGGAGAAGACACTGCNNNNNNNNNNGTTGGAGGCTCATCGTTCCCAGATGTTATCGAGGTCCGACCACACAGTATAACGATTGAGCGTCatgaagagttcagagcagtgtga
1477	12	121436953	121437069	TcaaagtgcagatgtgctcttccAGTGACCACTTATTCTGTATTGCCATGGNNNNNNNNNNGTTGGAGGCTCATCGTTCCCAGATGTTATCGAGGTCCGACGTGTGTTCCAGGAGGAAACTGAAgagaagagttcagagcagtgtga
1478	12	121437063	121437176	TcaaagtgcagatgtgctcttctTGTGGCTATAATTATGCCACTGAACTGTNNNNNNNNNNGTTGGAGGCTCATCGTTCCCAGATGTTATCGAGGTCCGACCCTAGAATGGGCAAATTCACAGAGACaggaagagttcagagcagtgtga
1479	12	121437149	121437266	caaagtgcagatgtgctcttcaATTACAATGCCAAATTTTATGATATATATNNNNNNNNNNGTTGGAGGCTCATCGTTCCCAGATGTTATCGAGGTCCGACGGGAAGGGTAAAATGGTTCAGAGTttgaagagttcagagcagtgtga
1480	12	121437250	121437363	ATGcaaagtgcagatgtgctcttctATGTGTTTCAAGGGGATGTGGGACTCNNNNNNNNNNGTTGGAGGCTCATCGTTCCCAGATGTTATCGAGGTCCGACAAGAATTTCATTCCATGCCAATAGGTaggaagagttcagagcagtgtga
1481	12	121437316	121437423	caaagtgcagatgtgctcttctGTTCCAATTACTTTTTTCTTATTGGCTGTNNNNNNNNNNGTTGGAGGCTCATCGTTCCCAGATGTTATCGAGGTCCGACCAGGGAAATCTAGGTCACAATCTCTaagaagagttcagagcagtgtga
1482	12	121437360	121437457	AATcaaagtgcagatgtgctcttcgGAGTTTGGTTTGTGTCTGCCGGCCGGNNNNNNNNNNGTTGGAGGCTCATCGTTCCCAGATGTTATCGAGGTCCGACGAGAATTTCCCCAGCTCCAATGTaagaagagttcagagcagtgtga
1483	12	121437360	121437476	AATcaaagtgcagatgtgctcttcgGAGTTTGGTTTGTGTCTGCCGGCCGGNNNNNNNNNNGTTGGAGGCTCATCGTTCCCAGATGTTATCGAGGTCCGACGAGAATTTCCCCAGCTCCAATGTaagaagagttcagagcagtgtga
1484	12	121438832	121438949	GTAcaaagtgcagatgtgctcttccAGCCGAGCCATGGTTTCTAAACTGAGNNNNNNNNNNGTTGGAGGCTCATCGTTCCCAGATGTTATCGAGGTCCGACCAGGGCTTGGCTAGTGGGGTTTTgggaagagttcagagcagtgtga
1485	12	121438912	121439019	AACcaaagtgcagatgtgctcttcgCCATGGTTTCTAAACTGAGCCAGCTGNNNNNNNNNNGTTGGAGGCTCATCGTTCCCAGATGTTATCGAGGTCCGACCTAGTGGGGTTTTGGGGGGGCAGtggaagagttcagagcagtgtga
1486	12	128046847	128046963	GTTcaaagtgcagatgtgctcttcgGTTTCTAAACTGAGCCAGCTGCAGACNNNNNNNNNNGTTGGAGGCTCATCGTTCCCAGATGTTATCGAGGTCCGACGCAGTGGGTGCAAGGAGTTTGGTttgaagagttcagagcagtgtga
1487	12	128046848	128046964	TCAcaaagtgcagatgtgctcttctGAGCAAAGAGGCACTGATCCAGGCACNNNNNNNNNNGTTGGAGGCTCATCGTTCCCAGATGTTATCGAGGTCCGACCAGGCAAACGCAACCCACGCGGTgggaagagttcagagcagtgtga
1488	12	129173962	129174074	TCAcaaagtgcagatgtgctcttctGAGCAAAGAGGCACTGATCCAGGCACNNNNNNNNNNGTTGGAGGCTCATCGTTCCCAGATGTTATCGAGGTCCGACCAGGCAAACGCAACCCACGCGGTgggaagagttcagagcagtgtga
1489	12	129174063	129174160	ACAcaaagtgcagatgtgctcttcgAGGCACTGATCCAGGCACTGGGTGAGNNNNNNNNNNGTTGGAGGCTCATCGTTCCCAGATGTTATCGAGGTCCGACGAGGCGGCTAGCGTGGTGGACCCgggaagagttcagagcagtgtga
1490	12	129278707	129278804	CTTcaaagtgcagatgtgctcttccGAGGGGAGCTGGCTGAGCTGCCCAATNNNNNNNNNNGTTGGAGGCTCATCGTTCCCAGATGTTATCGAGGTCCGACCTCCTGGCGGCCCTGCTCGAGTCaggaagagttcagagcagtgtga
1491	12	129278711	129278808	TATcaaagtgcagatgtgctcttcgCTGCCCAATGGGCTGGGGGAGACTCGNNNNNNNNNNGTTGGAGGCTCATCGTTCCCAGATGTTATCGAGGTCCGACTGCTCGAGTCAGGGCTGAGCAAAgagaagagttcagagcagtgtga
1492	12	129278716	129278814	TATcaaagtgcagatgtgctcttcgCTGCCCAATGGGCTGGGGGAGACTCGNNNNNNNNNNGTTGGAGGCTCATCGTTCCCAGATGTTATCGAGGTCCGACCTCGAGTCAGGGCTGAGCAAAGAgggaagagttcagagcagtgtga
1493	12	129278796	129278895	TATcaaagtgcagatgtgctcttcgCTGCCCAATGGGCTGGGGGAGACTCGNNNNNNNNNNGTTGGAGGCTCATCGTTCCCAGATGTTATCGAGGTCCGACCTCGAGTCAGGGCTGAGCAAAGAgggaagagttcagagcagtgtga
1494	12	129278815	129278932	GTGcaaagtgcagatgtgctcttccCACCCATCCTCAAAGAGCTGGAGAACNNNNNNNNNNGTTGGAGGCTCATCGTTCCCAGATGTTATCGAGGTCCGACTACCTCCTGGCTGGAGAAGGCCCCCtggaagagttcagagcagtgtga
1495	12	129278871	129278969	GGTcaaagtgcagatgtgctcttccATCCTCAAAGAGCTGGAGAACCTCAGNNNNNNNNNNGTTGGAGGCTCATCGTTCCCAGATGTTATCGAGGTCCGACGAGAAGGCCCCCTGGACAAGGGGgagaagagttcagagcagtgtga
1496	12	129283778	129283877	CTTcaaagtgcagatgtgctcttccCCCGCTCCCAGGAGAGCCTAGAGGGGNNNNNNNNNNGTTGGAGGCTCATCGTTCCCAGATGTTATCGAGGTCCGACGACGACGATGGGGAAGACTTCACgcgaagagttcagagcagtgtga
1497	12	129283778	129283885	CTTcaaagtgcagatgtgctcttccCCCGCTCCCAGGAGAGCCTAGAGGGGNNNNNNNNNNGTTGGAGGCTCATCGTTCCCAGATGTTATCGAGGTCCGACGACGACGATGGGGAAGACTTCACgcgaagagttcagagcagtgtga
1498	12	129283785	129283885	GCAcaaagtgcagatgtgctcttccATGACCTTCAGCCTTTAGCCTAGTTGNNNNNNNNNNGTTGGAGGCTCATCGTTCCCAGATGTTATCGAGGTCCGACACCAGAAAGCCGTGGTGGAGACCctgaagagttcagagcagtgtga
1499	12	129283815	129283930	GCAcaaagtgcagatgtgctcttccATGACCTTCAGCCTTTAGCCTAGTTGNNNNNNNNNNGTTGGAGGCTCATCGTTCCCAGATGTTATCGAGGTCCGACACCAGAAAGCCGTGGTGGAGACCctgaagagttcagagcagtgtga
1500	12	129283859	129283961	TTAcaaagtgcagatgtgctcttcaGTCCTACCTGCAGCAGCACAACATCCNNNNNNNNNNGTTGGAGGCTCATCGTTCCCAGATGTTATCGAGGTCCGACCACCCTCAGGGTTGACAAGGTTCcagaagagttcagagcagtgtga
1501	12	129283878	129283987	ACCcaaagtgcagatgtgctcttcgCCTCAACCAGTCCCACCTGTCCCAACNNNNNNNNNNGTTGGAGGCTCATCGTTCCCAGATGTTATCGAGGTCCGACCTATGGGGAGAGACAGCCCTTGCtggaagagttcagagcagtgtga
1502	12	129283931	129284029	TACcaaagtgcagatgtgctcttctCCCACCTGTCCCAACACCTCAACAAGNNNNNNNNNNGTTGGAGGCTCATCGTTCCCAGATGTTATCGAGGTCCGACCTTGCTGAGCAGATCCCGTCCTTgcgaagagttcagagcagtgtga
1503	12	129285317	129285427	AACcaaagtgcagatgtgctcttcgCCCTGTACACCTGGTACGTCCGCAAGNNNNNNNNNNGTTGGAGGCTCATCGTTCCCAGATGTTATCGAGGTCCGACCGAAGATGGTCAAGTCCTACCTGcagaagagttcagagcagtgtga
1504	12	129285341	129285458	ATGcaaagtgcagatgtgctcttcgTAAGTAATGACCCTACCCCGCATCTTNNNNNNNNNNGTTGGAGGCTCATCGTTCCCAGATGTTATCGAGGTCCGACGTCGATACCACTGGCCTCAACCAgtgaagagttcagagcagtgtga
1505	12	129285407	129285506	TGCcaaagtgcagatgtgctcttcgGACTCTCCCCTAACTCATAGGTGGGGNNNNNNNNNNGTTGGAGGCTCATCGTTCCCAGATGTTATCGAGGTCCGACAAGGGCACTCCCATGAAGACGCAgagaagagttcagagcagtgtga
1506	12	129285438	129285549	TGCcaaagtgcagatgtgctcttcgGACTCTCCCCTAACTCATAGGTGGGGNNNNNNNNNNGTTGGAGGCTCATCGTTCCCAGATGTTATCGAGGTCCGACAAGGGCACTCCCATGAAGACGCAgagaagagttcagagcagtgtga
1507	12	129285504	129285604	GTTcaaagtgcagatgtgctcttccATGCAGGGCAGGGAGGGCTGATTGAANNNNNNNNNNGTTGGAGGCTCATCGTTCCCAGATGTTATCGAGGTCCGACTCTAGCTGTAAGCTCCTCTGGTTcagaagagttcagagcagtgtga
1508	12	129285513	129285611	GTTcaaagtgcagatgtgctcttcgGAGGAACCGTTTCAAGTGGGGCCCAGNNNNNNNNNNGTTGGAGGCTCATCGTTCCCAGATGTTATCGAGGTCCGACGAATGGACGTGGGAAGGTGAGAGtggaagagttcagagcagtgtga
1509	12	129293240	129293345	GTTcaaagtgcagatgtgctcttcgCAGATCCTGTTCCAGGCCTATGAGAGNNNNNNNNNNGTTGGAGGCTCATCGTTCCCAGATGTTATCGAGGTCCGACCAGTACCCCACTCACGGCTTTCTgtgaagagttcagagcagtgtga
1510	12	129293278	129293380	GTTcaaagtgcagatgtgctcttcgCAGATCCTGTTCCAGGCCTATGAGAGNNNNNNNNNNGTTGGAGGCTCATCGTTCCCAGATGTTATCGAGGTCCGACCAGTACCCCACTCACGGCTTTCTgtgaagagttcagagcagtgtga
1511	12	129293324	129293425	TCcaaagtgcagatgtgctcttcgCTAGTGGAGGAGTGCAATAGGTACAACNNNNNNNNNNGTTGGAGGCTCATCGTTCCCAGATGTTATCGAGGTCCGACCAGGTGATGAGCTACCAACCAAGaagaagagttcagagcagtgtga
1512	12	129293341	129293454	GTTcaaagtgcagatgtgctcttccTAGTGGAGGAGTGCAATAGGTACAACNNNNNNNNNNGTTGGAGGCTCATCGTTCCCAGATGTTATCGAGGTCCGACCAGGTGATGAGCTACCAACCAAGaagaagagttcagagcagtgtga
1513	12	129293423	129293536	GACcaaagtgcagatgtgctcttcgGCAAGGCCAGGGAAGGGGAAGGTGACNNNNNNNNNNGTTGGAGGCTCATCGTTCCCAGATGTTATCGAGGTCCGACCCCAGCATCCCAGCAGATCCTGTtcgaagagttcagagcagtgtga
1514	12	129293433	129293536	GTTcaaagtgcagatgtgctcttccTAGGTCCTGTAAAAGGCTGTCCAGTTNNNNNNNNNNGTTGGAGGCTCATCGTTCCCAGATGTTATCGAGGTCCGACGAGGCAGAAGAACCCTAGCAAGGaggaagagttcagagcagtgtga
1515	12	129293886	129293986	GAAcaaagtgcagatgtgctcttccATCCAGAGAGGGGTGTCCCCATCACANNNNNNNNNNGTTGGAGGCTCATCGTTCCCAGATGTTATCGAGGTCCGACGGAACCCAGATCTGCCAGCCTCAaagaagagttcagagcagtgtga
1516	12	129293904	129294006	CTCcaaagtgcagatgtgctcttccTGGGCTCCAACCTCGTCACGGAGGTGNNNNNNNNNNGTTGGAGGCTCATCGTTCCCAGATGTTATCGAGGTCCGACCAGAGCTCAGCTTCTCAGAACCCtcgaagagttcagagcagtgtga
1517	12	129293919	129294033	GGAcaaagtgcagatgtgctcttcgCACAAGCTGGCCATGGACACGTACAGNNNNNNNNNNGTTGGAGGCTCATCGTTCCCAGATGTTATCGAGGTCCGACGCTATTTCTGCAGGGCGGAATGCatgaagagttcagagcagtgtga
1518	12	129293924	129294038	CCAcaaagtgcagatgtgctcttcgCACAAGCTGGCCATGGACACGTACAGNNNNNNNNNNGTTGGAGGCTCATCGTTCCCAGATGTTATCGAGGTCCGACCTATTTCTGCAGGGCGGAATGCAtcgaagagttcagagcagtgtga
1519	12	129293947	129294048	CCAcaaagtgcagatgtgctcttcgCACAAGCTGGCCATGGACACGTACAGNNNNNNNNNNGTTGGAGGCTCATCGTTCCCAGATGTTATCGAGGTCCGACCTATTTCTGCAGGGCGGAATGCAtcgaagagttcagagcagtgtga
1520	12	129293962	129294059	CAAcaaagtgcagatgtgctcttccCTCCACCTGCCCTCTCCCCCAGTAAGNNNNNNNNNNGTTGGAGGCTCATCGTTCCCAGATGTTATCGAGGTCCGACGTGCGTGTCTACAACTGGTTTGCcagaagagttcagagcagtgtga
1521	12	129294427	129294527	TTAcaaagtgcagatgtgctcttccCAGTAAGGTCCACGGTAAGTGGTATGNNNNNNNNNNGTTGGAGGCTCATCGTTCCCAGATGTTATCGAGGTCCGACGTTTGCCAACCGGCGCAAAGAAGaagaagagttcagagcagtgtga
1522	12	129294454	129294569	CCcaaagtgcagatgtgctcttccCCAGTAAGGTCCACGGTAAGTGGTATGNNNNNNNNNNGTTGGAGGCTCATCGTTCCCAGATGTTATCGAGGTCCGACCAAAGAAGAAGCCTTCCGGCACAaggaagagttcagagcagtgtga
1523	12	129294473	129294575	GTTcaaagtgcagatgtgctcttccTAAACCTCTTTGCACTTCAGTTTGGTNNNNNNNNNNGTTGGAGGCTCATCGTTCCCAGATGTTATCGAGGTCCGACCTCACAGCTCCCCTGGCCTGCCTccgaagagttcagagcagtgtga
1524	12	129294534	129294649	CTcaaagtgcagatgtgctcttctGCACTTCAGTTTGGTTCCATTCCATTCNNNNNNNNNNGTTGGAGGCTCATCGTTCCCAGATGTTATCGAGGTCCGACCAGCTCCCCTGGCCTGCCTCCACctgaagagttcagagcagtgtga
1525	12	129294573	129294682	CTGcaaagtgcagatgtgctcttcgGTCCCTTAGTGACAGTGTCTACACCCNNNNNNNNNNGTTGGAGGCTCATCGTTCCCAGATGTTATCGAGGTCCGACAGTTTGAAGTGCTGAGGGCTGTGgagaagagttcagagcagtgtga
1526	12	129294623	129294720	GCTcaaagtgcagatgtgctcttccCCTTAGTGACAGTGTCTACACCCCTCNNNNNNNNNNGTTGGAGGCTCATCGTTCCCAGATGTTATCGAGGTCCGACGGAGGCAGGGGAGGGCAGGGAAGtggaagagttcagagcagtgtga
1527	12	129299189	129299305	CCTcaaagtgcagatgtgctcttccCAGCCACAGCCTGCTGAGTACAGAAGNNNNNNNNNNGTTGGAGGCTCATCGTTCCCAGATGTTATCGAGGTCCGACCAGGACACTGCTTCCCTCTCCAGgtgaagagttcagagcagtgtga
1528	12	129299244	129299344	ATTcaaagtgcagatgtgctcttccCTTGCTTGTAAGGAAAACCCAACCTCNNNNNNNNNNGTTGGAGGCTCATCGTTCCCAGATGTTATCGAGGTCCGACAGTGAGACTGCAGAAGTACCCTCaagaagagttcagagcagtgtga
1529	12	129299299	129299414	TCcaaagtgcagatgtgctcttctTGTAAGGAAAACCCAACCTCATCTTTCNNNNNNNNNNGTTGGAGGCTCATCGTTCCCAGATGTTATCGAGGTCCGACAGTGAGACTGCAGAAGTACCCTCaagaagagttcagagcagtgtga
1530	12	129299315	129299432	CTCcaaagtgcagatgtgctcttccCTCATCTTTCCTTGGCAGGGAGATTCNNNNNNNNNNGTTGGAGGCTCATCGTTCCCAGATGTTATCGAGGTCCGACCTCAAGCAGCGGCGGTCCCTTAGtggaagagttcagagcagtgtga
1531	12	129299392	129299509	CTCcaaagtgcagatgtgctcttccCTCATCTTTCCTTGGCAGGGAGATTCNNNNNNNNNNGTTGGAGGCTCATCGTTCCCAGATGTTATCGAGGTCCGACCTCAAGCAGCGGCGGTCCCTTAGtggaagagttcagagcagtgtga
1532	12	129299424	129299540	CTAcaaagtgcagatgtgctcttcaGCACTGCACAGCTTGGAGCAGACATCNNNNNNNNNNGTTGGAGGCTCATCGTTCCCAGATGTTATCGAGGTCCGACCATCTTTCCTTGGCAGGGAGATTctgaagagttcagagcagtgtga
1533	12	129299495	129299592	GTTcaaagtgcagatgtgctcttcgAGCAGACATCCCCAGGCCTCAACCAGNNNNNNNNNNGTTGGAGGCTCATCGTTCCCAGATGTTATCGAGGTCCGACGAGATTCTGGAGCAGTCCCTAGGgagaagagttcagagcagtgtga
1534	12	129299516	129299632	CTGcaaagtgcagatgtgctcttcgCCTCACTTCCTGGGGTCATGACCATCNNNNNNNNNNGTTGGAGGCTCATCGTTCCCAGATGTTATCGAGGTCCGACCTTCCCCTCGTAGGTCTCAGCAGctgaagagttcagagcagtgtga
1535	12	129299517	129299619	CGAcaaagtgcagatgtgctcttccTACGTTCACCAACACAGGTGCCTCCANNNNNNNNNNGTTGGAGGCTCATCGTTCCCAGATGTTATCGAGGTCCGACCTGTCAGCACCCTGACAGCACTGcagaagagttcagagcagtgtga
1536	12	129299587	129299684	TTTcaaagtgcagatgtgctcttcgGTGGGCACCTGGGTGGGAGGCTCATGNNNNNNNNNNGTTGGAGGCTCATCGTTCCCAGATGTTATCGAGGTCCGACAACCAGCAGCCCCAGAACCTCATcagaagagttcagagcagtgtga
1537	12	129299595	129299695	CGGcaaagtgcagatgtgctcttcgGTGGGCACCTGGGTGGGAGGCTCATGNNNNNNNNNNGTTGGAGGCTCATCGTTCCCAGATGTTATCGAGGTCCGACCAGAACCTCATCATGGCCTCACTtcgaagagttcagagcagtgtga
1538	12	129307902	129308012	GATcaaagtgcagatgtgctcttcaAGAGCCACTGGGACTCATTCATTCATNNNNNNNNNNGTTGGAGGCTCATCGTTCCCAGATGTTATCGAGGTCCGACGAGCCTGCCTCCCTGGGTCCTACgtgaagagttcagagcagtgtga
1539	12	129307914	129308023	AcaaagtgcagatgtgctcttcgGACCAGTCACTGTGCTACATCAGTGATANNNNNNNNNNGTTGGAGGCTCATCGTTCCCAGATGTTATCGAGGTCCGACCTGGTCATCGGTAAGCTGGTGGGgagaagagttcagagcagtgtga
1540	12	129307919	129308023	CTTcaaagtgcagatgtgctcttcgACCAAAATCTCAGCAACTCAAGCAGGNNNNNNNNNNGTTGGAGGCTCATCGTTCCCAGATGTTATCGAGGTCCGACCATGGGGCAACCGCAGAATCCAGgagaagagttcagagcagtgtga
1541	12	129308018	129308128	CCCcaaagtgcagatgtgctcttcgGTACCTCAGAAGGTGAAGGGTCTATGNNNNNNNNNNGTTGGAGGCTCATCGTTCCCAGATGTTATCGAGGTCCGACACAACATGTATTTATCCAGTGCCTACtcgaagagttcagagcagtgtga
1542	12	129308086	129308203	caaagtgcagatgtgctcttcgGTAAGGGGGACTGATGTTTTCTAAGTTTTNNNNNNNNNNGTTGGAGGCTCATCGTTCCCAGATGTTATCGAGGTCCGACGTGATACCTGGGTGAACCAAACAgagaagagttcagagcagtgtga
1543	12	129308128	129308245	caaagtgcagatgtgctcttcgTAAGGGGGACTGATGTTTTCTAAGTTTTTNNNNNNNNNNGTTGGAGGCTCATCGTTCCCAGATGTTATCGAGGTCCGACCTGGGTGAACCAAACAGACCAAAatgaagagttcagagcagtgtga
1544	12	129308172	129308284	TCTcaaagtgcagatgtgctcttccAGAGTGTGCCGGTCATCAACAGCATGNNNNNNNNNNGTTGGAGGCTCATCGTTCCCAGATGTTATCGAGGTCCGACAAACCACGGGCTCTGGGAAGGAGaggaagagttcagagcagtgtga
1545	12	129308248	129308346	TTTcaaagtgcagatgtgctcttccCCGTCCAGTTCTCCCAGCCGCTGCACNNNNNNNNNNGTTGGAGGCTCATCGTTCCCAGATGTTATCGAGGTCCGACGTCTTGGGCAGGGGTGGGATATAacgaagagttcagagcagtgtga
1546	12	129308347	129308462	AAAcaaagtgcagatgtgctcttcgCTCATGCCACCTGTGCAGAGCCATGTNNNNNNNNNNGTTGGAGGCTCATCGTTCCCAGATGTTATCGAGGTCCGACCTGATTCCCTCCCCTTCCACTCCaggaagagttcagagcagtgtga
1547	12	129308420	129308517	AAAcaaagtgcagatgtgctcttcgCTCATGCCACCTGTGCAGAGCCATGTNNNNNNNNNNGTTGGAGGCTCATCGTTCCCAGATGTTATCGAGGTCCGACCTGATTCCCTCCCCTTCCACTCCaggaagagttcagagcagtgtga
1548	12	129308463	129308571	TTAcaaagtgcagatgtgctcttctGATGATAGAGGTTGGCTGTCAATGGANNNNNNNNNNGTTGGAGGCTCATCGTTCCCAGATGTTATCGAGGTCCGACCTGCACCCCTCCTACCAGCAGCCgcgaagagttcagagcagtgtga
1549	13	49308219	49308323	GGGcaaagtgcagatgtgctcttctGATGATAGAGGTTGGCTGTCAATGGANNNNNNNNNNGTTGGAGGCTCATCGTTCCCAGATGTTATCGAGGTCCGACTGCACCCCTCCTACCAGCAGCCGctgaagagttcagagcagtgtga
1550	13	49308276	49308377	GCCcaaagtgcagatgtgctcttctGATGATAGAGGTTGGCTGTCAATGGANNNNNNNNNNGTTGGAGGCTCATCGTTCCCAGATGTTATCGAGGTCCGACCACCCCTCCTACCAGCAGCCGCTcagaagagttcagagcagtgtga
1551	13	49312770	49312876	ATAcaaagtgcagatgtgctcttctGATGATAGAGGTTGGCTGTCAATGGANNNNNNNNNNGTTGGAGGCTCATCGTTCCCAGATGTTATCGAGGTCCGACCTCCTACCAGCAGCCGCTCATGCcagaagagttcagagcagtgtga
1552	13	49312805	49312915	AGTcaaagtgcagatgtgctcttccATGTGTCTCTGGGACAAGTGTGTTTCNNNNNNNNNNGTTGGAGGCTCATCGTTCCCAGATGTTATCGAGGTCCGACCCTTCATGGCCACCATGGCTCAGctgaagagttcagagcagtgtga
1553	13	62906012	62906123	AGTcaaagtgcagatgtgctcttccATGTGTCTCTGGGACAAGTGTGTTTCNNNNNNNNNNGTTGGAGGCTCATCGTTCCCAGATGTTATCGAGGTCCGACCCTTCATGGCCACCATGGCTCAGctgaagagttcagagcagtgtga
1554	13	62906083	62906180	CATcaaagtgcagatgtgctcttcgTGTTCCCATGTGAATGCACGTATCTGNNNNNNNNNNGTTGGAGGCTCATCGTTCCCAGATGTTATCGAGGTCCGACCCACACAGCAGGAGATGATGATAgagaagagttcagagcagtgtga
1555	13	99457334	99457436	GATcaaagtgcagatgtgctcttcaTGTGAATGCACGTATCTGTGTGTGTGNNNNNNNNNNGTTGGAGGCTCATCGTTCCCAGATGTTATCGAGGTCCGACACACAGCAGGAGATGATGATAGAgggaagagttcagagcagtgtga
1556	13	99457389	99457487	GAAcaaagtgcagatgtgctcttcgCATTTGTGTGCATGCCTGTGTTTCTCNNNNNNNNNNGTTGGAGGCTCATCGTTCCCAGATGTTATCGAGGTCCGACGTTTCCGTGATTGAGGGTGTCTGcagaagagttcagagcagtgtga
1557	13	104677804	104677910	TCCcaaagtgcagatgtgctcttcgCCCTCTACAGCCACAAGCCCGAGGTGNNNNNNNNNNGTTGGAGGCTCATCGTTCCCAGATGTTATCGAGGTCCGACAAAATCAGCCCTGGATCTCCAACtggaagagttcagagcagtgtga
1558	13	104677892	104677999	TCCcaaagtgcagatgtgctcttcgCCCTCTACAGCCACAAGCCCGAGGTGNNNNNNNNNNGTTGGAGGCTCATCGTTCCCAGATGTTATCGAGGTCCGACAAAATCAGCCCTGGATCTCCAACtggaagagttcagagcagtgtga
1559	13	110553723	110553821	AGGcaaagtgcagatgtgctcttccACGCCCACCAAGCAGGTAAGGTCCAGNNNNNNNNNNGTTGGAGGCTCATCGTTCCCAGATGTTATCGAGGTCCGACCACGTCTGCCCCTCTCTCCCCTGcggaagagttcagagcagtgtga
1560	13	110553779	110553876	AGGcaaagtgcagatgtgctcttccACGCCCACCAAGCAGGTAAGGTCCAGNNNNNNNNNNGTTGGAGGCTCATCGTTCCCAGATGTTATCGAGGTCCGACCACGTCTGCCCCTCTCTCCCCTGcggaagagttcagagcagtgtga
1561	14	29215299	29215398	ACTcaaagtgcagatgtgctcttcgGCTGCTCTGCTCCCCCAGGTCTTCACNNNNNNNNNNGTTGGAGGCTCATCGTTCCCAGATGTTATCGAGGTCCGACCAGACTATGCTCATCACCGACACcagaagagttcagagcagtgtga
1562	14	29215370	29215480	ACTcaaagtgcagatgtgctcttcgGCTGCTCTGCTCCCCCAGGTCTTCACNNNNNNNNNNGTTGGAGGCTCATCGTTCCCAGATGTTATCGAGGTCCGACCAGACTATGCTCATCACCGACACcagaagagttcagagcagtgtga
1563	14	36986388	36986495	CGGcaaagtgcagatgtgctcttccCCAGCCAGGACCCTGCCAGCATCCAGNNNNNNNNNNGTTGGAGGCTCATCGTTCCCAGATGTTATCGAGGTCCGACTGACAGAGCCCCTCACCCCCACAtcgaagagttcagagcagtgtga
1564	14	36986388	36986499	CGGcaaagtgcagatgtgctcttccCCAGCCAGGACCCTGCCAGCATCCAGNNNNNNNNNNGTTGGAGGCTCATCGTTCCCAGATGTTATCGAGGTCCGACTGACAGAGCCCCTCACCCCCACAtcgaagagttcagagcagtgtga
1565	14	36986432	36986542	GGTcaaagtgcagatgtgctcttccCCACAGGTGAGAGGCCCTGGCTCCACNNNNNNNNNNGTTGGAGGCTCATCGTTCCCAGATGTTATCGAGGTCCGACCTCAGACACTGAGGCCTCCAGTGaggaagagttcagagcagtgtga
1566	14	36986452	36986551	TTCcaaagtgcagatgtgctcttccTTACTGTCCCTGCCCCCTTCCATGTTNNNNNNNNNNGTTGGAGGCTCATCGTTCCCAGATGTTATCGAGGTCCGACCATCTCAGGCCACCACCCTCCACgtgaagagttcagagcagtgtga
1567	14	36986500	36986615	ATAcaaagtgcagatgtgctcttctCCATGTTGGTCCCACCCCTTCTGTTGNNNNNNNNNNGTTGGAGGCTCATCGTTCCCAGATGTTATCGAGGTCCGACCATCTCAGGCCACCACCCTCCACgtgaagagttcagagcagtgtga
1568	14	36986548	36986664	AGGcaaagtgcagatgtgctcttccATCGAGACCTTCATCTCCACCCAGATNNNNNNNNNNGTTGGAGGCTCATCGTTCCCAGATGTTATCGAGGTCCGACCAGGTGGGGTGGGTGTGGGTGCCtggaagagttcagagcagtgtga
1569	14	36986614	36986728	AGGcaaagtgcagatgtgctcttccATCGAGACCTTCATCTCCACCCAGATNNNNNNNNNNGTTGGAGGCTCATCGTTCCCAGATGTTATCGAGGTCCGACCAGGTGGGGTGGGTGTGGGTGCCtggaagagttcagagcagtgtga
1570	14	36986622	36986733	TCCcaaagtgcagatgtgctcttctGTACTGCCTGCTTGGGGGGTGATGAGNNNNNNNNNNGTTGGAGGCTCATCGTTCCCAGATGTTATCGAGGTCCGACGTACCAGAGCTCAGACTCCAGCAatgaagagttcagagcagtgtga
1571	14	36986671	36986788	TCCcaaagtgcagatgtgctcttctGTACTGCCTGCTTGGGGGGTGATGAGNNNNNNNNNNGTTGGAGGCTCATCGTTCCCAGATGTTATCGAGGTCCGACGTACCAGAGCTCAGACTCCAGCAatgaagagttcagagcagtgtga
1572	14	36986710	36986807	caaagtgcagatgtgctcttccTCTTCGAATAGCAATGAAAAAATAATGATNNNNNNNNNNGTTGGAGGCTCATCGTTCCCAGATGTTATCGAGGTCCGACCGTGCCCAGCTTCTTGAATAATAAAtagaagagttcagagcagtgtga
1573	14	36986734	36986849	caaagtgcagatgtgctcttctCTTCGAATAGCAATGAAAAAATAATGATTNNNNNNNNNNGTTGGAGGCTCATCGTTCCCAGATGTTATCGAGGTCCGACCGTGCCCAGCTTCTTGAATAATAAATaagaagagttcagagcagtgtga
1574	14	36986795	36986896	AGTcaaagtgcagatgtgctcttccTGAACTTCATTCAAGCACAACCTCAGNNNNNNNNNNGTTGGAGGCTCATCGTTCCCAGATGTTATCGAGGTCCGACAAAGAAAGAAAATGACGTGAAAGCacgaagagttcagagcagtgtga
1575	14	36986850	36986947	CCGcaaagtgcagatgtgctcttcgTTAATTAGAGACCCAAGTGGAGACGTNNNNNNNNNNGTTGGAGGCTCATCGTTCCCAGATGTTATCGAGGTCCGACGGTGTACAAGAAACGTGCATTTGAttgaagagttcagagcagtgtga
1576	14	36986860	36986959	caaagtgcagatgtgctcttctATTTCACAGAAATAATGAGGAAAAGCAGGNNNNNNNNNNGTTGGAGGCTCATCGTTCCCAGATGTTATCGAGGTCCGACACCCCAGTCAGTTACTGACATGTcagaagagttcagagcagtgtga
1577	14	36986957	36987054	AcaaagtgcagatgtgctcttctCACAGAAATAATGAGGAAAAGCAGGAGGNNNNNNNNNNGTTGGAGGCTCATCGTTCCCAGATGTTATCGAGGTCCGACCAGTCAGTTACTGACATGTCAGCctgaagagttcagagcagtgtga
1578	14	36986958	36987058	TAGcaaagtgcagatgtgctcttcaAATAATGAGGAAAAGCAGGAGGGTAGNNNNNNNNNNGTTGGAGGCTCATCGTTCCCAGATGTTATCGAGGTCCGACAGTTACTGACATGTCAGCCTCAGaagaagagttcagagcagtgtga
1579	14	36987059	36987176	GGcaaagtgcagatgtgctcttctATTACCTGGAGAAAACAAAAGGAAAGCNNNNNNNNNNGTTGGAGGCTCATCGTTCCCAGATGTTATCGAGGTCCGACTCTTGATCGCTGATGGTCTCGATgagaagagttcagagcagtgtga
1580	14	36987163	36987261	CGGcaaagtgcagatgtgctcttcgCTGCGCTGCTACAGGTATTTTTTCAANNNNNNNNNNGTTGGAGGCTCATCGTTCCCAGATGTTATCGAGGTCCGACTCTCGATGATGGTCATATTTCACAGAaagaagagttcagagcagtgtga
1581	14	36987163	36987270	caaagtgcagatgtgctcttctTTAATCTGGTTCCCACTAAGGTTTAACTGNNNNNNNNNNGTTGGAGGCTCATCGTTCCCAGATGTTATCGAGGTCCGACTTGAATAGCAGCCAGAAGAAAAAAGTaagaagagttcagagcagtgtga
1582	14	36988163	36988267	TAAcaaagtgcagatgtgctcttcgACCCGACGCCAGAGAAGAAAAAGAACNNNNNNNNNNGTTGGAGGCTCATCGTTCCCAGATGTTATCGAGGTCCGACCTCCCCCTCACTGGCTATTTTCAaagaagagttcagagcagtgtga
1583	14	36988189	36988288	CGcaaagtgcagatgtgctcttcgCCAGAGAAGAAAAAGAACAAGCCCATTNNNNNNNNNNGTTGGAGGCTCATCGTTCCCAGATGTTATCGAGGTCCGACCTCCCCCTCACTGGCTATTTTCAaagaagagttcagagcagtgtga
1584	14	36988189	36988289	TGcaaagtgcagatgtgctcttcgCCAGAGAAGAAAAAGAACAAGCCCATTNNNNNNNNNNGTTGGAGGCTCATCGTTCCCAGATGTTATCGAGGTCCGACTCACTGGCTATTTTCAAAAGGGAcagaagagttcagagcagtgtga
1585	14	36988274	36988390	CAGcaaagtgcagatgtgctcttccTTGGGGGCAGCTGAGTATGCAAATTCNNNNNNNNNNGTTGGAGGCTCATCGTTCCCAGATGTTATCGAGGTCCGACCTGGCTCTTACCAAAGTCTGTGTgagaagagttcagagcagtgtga
1586	14	36988274	36988391	TAAcaaagtgcagatgtgctcttccCTGAGGAAAGAAAAGGGAGGGTCGTTNNNNNNNNNNGTTGGAGGCTCATCGTTCCCAGATGTTATCGAGGTCCGACCTTTGATAGACACCAGTGCCAGCaggaagagttcagagcagtgtga
1587	14	36988371	36988487	TGTcaaagtgcagatgtgctcttctTTTGTGAAAGGGGCACTTTAACACATNNNNNNNNNNGTTGGAGGCTCATCGTTCCCAGATGTTATCGAGGTCCGACCAGCAGTCCAGAACCCACGAACGacgaagagttcagagcagtgtga
1588	14	36988488	36988593	GCCcaaagtgcagatgtgctcttcaCCTAATATAGCAGAGGAAGCGTGGGGNNNNNNNNNNGTTGGAGGCTCATCGTTCCCAGATGTTATCGAGGTCCGACCCATTATGGCACTCTGCATGGACttgaagagttcagagcagtgtga
1589	14	36988493	36988594	GAAcaaagtgcagatgtgctcttccCAATCAGCAAGTACTGCGGCACCTGCNNNNNNNNNNGTTGGAGGCTCATCGTTCCCAGATGTTATCGAGGTCCGACGCTGTGCTATCCTTGTCTCAACAtagaagagttcagagcagtgtga
1590	14	36988494	36988594	TCCcaaagtgcagatgtgctcttcaCAGCGACAGATCGGCAGCATGGTAGANNNNNNNNNNGTTGGAGGCTCATCGTTCCCAGATGTTATCGAGGTCCGACATATTCCAACAGCACAGTCAGAATGccgaagagttcagagcagtgtga
1591	14	36988531	36988636	caaagtgcagatgtgctcttctAATGGTTTTCTCTTTAACAAGGTTCAGCCNNNNNNNNNNGTTGGAGGCTCATCGTTCCCAGATGTTATCGAGGTCCGACCTAAAGGTCCTCACCTGCGATACttgaagagttcagagcagtgtga
1592	14	36988564	36988681	caaagtgcagatgtgctcttcaATTCCTAGAATTCAAAAGTAGGTTAGTGTNNNNNNNNNNGTTGGAGGCTCATCGTTCCCAGATGTTATCGAGGTCCGACATCTCGCTGATCCCAATCAGCAAgtgaagagttcagagcagtgtga
1593	14	36988740	36988841	caaagtgcagatgtgctcttctTAATCTAAAAATCTGATGTTGGCTACGAGNNNNNNNNNNGTTGGAGGCTCATCGTTCCCAGATGTTATCGAGGTCCGACTAGACGACGTTGCCGATGGTCTGatgaagagttcagagcagtgtga
1594	14	36988744	36988859	GCcaaagtgcagatgtgctcttcaAAAATCTGATGTTGGCTACGAGACTTCNNNNNNNNNNGTTGGAGGCTCATCGTTCCCAGATGTTATCGAGGTCCGACTTGCCGATGGTCTGATTAATGGTttgaagagttcagagcagtgtga
1595	14	36989133	36989239	GAGcaaagtgcagatgtgctcttccGAGCACATGACAAAGAACATGCCCACNNNNNNNNNNGTTGGAGGCTCATCGTTCCCAGATGTTATCGAGGTCCGACTTTTACAGACATGCACTTCCTGAACaagaagagttcagagcagtgtga
1596	14	36989232	36989346	AGTcaaagtgcagatgtgctcttctCTTCAGGGAGGATGGGAGCAGGCCATNNNNNNNNNNGTTGGAGGCTCATCGTTCCCAGATGTTATCGAGGTCCGACCTGCGTGTGAGCACTATATTCTGAatgaagagttcagagcagtgtga
1597	14	36989240	36989357	CGGcaaagtgcagatgtgctcttccGACCAGTTTGTCCTTCAGAGGGATGANNNNNNNNNNGTTGGAGGCTCATCGTTCCCAGATGTTATCGAGGTCCGACCTGAGGAGGAACGGAGCAGAATGccgaagagttcagagcagtgtga
1598	14	36989245	36989361	TGAcaaagtgcagatgtgctcttcaGGAGGATGAGCACAGCATCAAACATGNNNNNNNNNNGTTGGAGGCTCATCGTTCCCAGATGTTATCGAGGTCCGACAGAATGCCTCTTACCTGCAGCAAaggaagagttcagagcagtgtga
1599	14	36989286	36989403	AAGcaaagtgcagatgtgctcttcgCAATACAGGCCATCACCTGTCTAGAGNNNNNNNNNNGTTGGAGGCTCATCGTTCCCAGATGTTATCGAGGTCCGACAGGCCATGTCTTCTCAAAATGGGatgaagagttcagagcagtgtga
1600	14	54416654	54416771	CGCcaaagtgcagatgtgctcttcgCAATACAGGCCATCACCTGTCTAGAGNNNNNNNNNNGTTGGAGGCTCATCGTTCCCAGATGTTATCGAGGTCCGACTTCTCAAAATGGGATCGACCAGTttgaagagttcagagcagtgtga
1601	14	54416676	54416774	caaagtgcagatgtgctcttctGAAGACTCTGTAAAACATATGTTGTCTGCNNNNNNNNNNGTTGGAGGCTCATCGTTCCCAGATGTTATCGAGGTCCGACAGATTTACAGTTGGTAGAAGGAATCCatgaagagttcagagcagtgtga
1602	14	54416728	54416826	caaagtgcagatgtgctcttctGTTGTCTGCATCTAGGTATAAAAAACAGTNNNNNNNNNNGTTGGAGGCTCATCGTTCCCAGATGTTATCGAGGTCCGACAGGAATCCATTTATTACATAAGTCCAaagaagagttcagagcagtgtga
1603	14	54416730	54416832	TcaaagtgcagatgtgctcttcaGTATCATTATATGTGGACCAACTGTGCTNNNNNNNNNNGTTGGAGGCTCATCGTTCCCAGATGTTATCGAGGTCCGACACATAAGTCCAAAATAACAATGTTCAgagaagagttcagagcagtgtga
1604	14	54416779	54416878	CTCcaaagtgcagatgtgctcttccATTATATGTGGACCAACTGTGCTCTCNNNNNNNNNNGTTGGAGGCTCATCGTTCCCAGATGTTATCGAGGTCCGACAGTCCAAAATAACAATGTTCAGATCAttgaagagttcagagcagtgtga
1605	14	54416823	54416925	CGAcaaagtgcagatgtgctcttcgGACCAACTGTGCTCTCAAACACTCTANNNNNNNNNNGTTGGAGGCTCATCGTTCCCAGATGTTATCGAGGTCCGACTCATTACAATTGTTCTTACCGTGTGAgggaagagttcagagcagtgtga
1606	14	54416877	54416994	TGGcaaagtgcagatgtgctcttcgCTCTCAAACACTCTAAGCATCCTGCCNNNNNNNNNNGTTGGAGGCTCATCGTTCCCAGATGTTATCGAGGTCCGACCCGTGTGAGGAGTGGTTGTAATAttgaagagttcagagcagtgtga
1607	14	54416884	54416994	ATAcaaagtgcagatgtgctcttcaCAGGGACAATCTTGACCAGAGCTTTCNNNNNNNNNNGTTGGAGGCTCATCGTTCCCAGATGTTATCGAGGTCCGACACCTACTTTAGAAATGGCCAAAACAAgtgaagagttcagagcagtgtga
1608	14	54416936	54417052	GGTcaaagtgcagatgtgctcttctCTTCTGTAAATGGCCCACCATGAGACNNNNNNNNNNGTTGGAGGCTCATCGTTCCCAGATGTTATCGAGGTCCGACTGCTAGGGTAAGACTTCATAGGAAGAtagaagagttcagagcagtgtga
1609	14	54417004	54417120	ACTcaaagtgcagatgtgctcttcgTAAATGGCCCACCATGAGACATCTTANNNNNNNNNNGTTGGAGGCTCATCGTTCCCAGATGTTATCGAGGTCCGACAGGAAGATAAAGGAAATTAAACCTGTttgaagagttcagagcagtgtga
1610	14	54417102	54417199	caaagtgcagatgtgctcttcgCCTTCACTTTGGGAAATAAAATGAAGGAANNNNNNNNNNGTTGGAGGCTCATCGTTCCCAGATGTTATCGAGGTCCGACTATCAAAGCCAAGAAAACAGGGAcagaagagttcagagcagtgtga
1611	14	54417163	54417260	TAcaaagtgcagatgtgctcttcgTTTTCTTCCCCTCCCAGCAATCAATTANNNNNNNNNNGTTGGAGGCTCATCGTTCCCAGATGTTATCGAGGTCCGACGCTTTCACATCTTCCACTTTCTCTTctgaagagttcagagcagtgtga
1612	14	54417206	54417322	CAcaaagtgcagatgtgctcttcaATTAAGTTTGGAGGTAAGAAACCAGCTNNNNNNNNNNGTTGGAGGCTCATCGTTCCCAGATGTTATCGAGGTCCGACTCTTACATGAATCAAACAGACTTTGTttgaagagttcagagcagtgtga
1613	14	54417261	54417367	TCGcaaagtgcagatgtgctcttcaACTAAGTGCTTACCCATTACTCTGGCNNNNNNNNNNGTTGGAGGCTCATCGTTCCCAGATGTTATCGAGGTCCGACTTGGGGAAATGCAGTGTTAAAGGaggaagagttcagagcagtgtga
1614	14	54417268	54417370	ACGcaaagtgcagatgtgctcttcgCTTCTGGGAACAGCAGGAATACGTCANNNNNNNNNNGTTGGAGGCTCATCGTTCCCAGATGTTATCGAGGTCCGACCAGCACACAATAAGCACACAACAaagaagagttcagagcagtgtga
1615	14	54417332	54417432	TTAcaaagtgcagatgtgctcttcgGTGATGAAAACGCTCTGGCCACAGAGNNNNNNNNNNGTTGGAGGCTCATCGTTCCCAGATGTTATCGAGGTCCGACGATAAAGTCCTTTCAAACAGCCCAAgagaagagttcagagcagtgtga
1616	14	54417430	54417527	CCCcaaagtgcagatgtgctcttcgCCACAGAGGAAGACCACAAAAGCAAGNNNNNNNNNNGTTGGAGGCTCATCGTTCCCAGATGTTATCGAGGTCCGACAGCCCAAGATGAGAACTAAGTGCttgaagagttcagagcagtgtga
1617	14	54417432	54417547	CACcaaagtgcagatgtgctcttcgCTGAATATAGGCAATGCCACCTAACGNNNNNNNNNNGTTGGAGGCTCATCGTTCCCAGATGTTATCGAGGTCCGACCAGTATCTTGAACATGTCGGTGAaggaagagttcagagcagtgtga
1618	14	54417441	54417555	CGcaaagtgcagatgtgctcttcgATCGCTCCCAGGTTAATGCTCCAATAANNNNNNNNNNGTTGGAGGCTCATCGTTCCCAGATGTTATCGAGGTCCGACCATCAGGAGGCTTGGTGATGAAAacgaagagttcagagcagtgtga
1619	14	54417517	54417622	ACcaaagtgcagatgtgctcttcgCTTCCGGACCTCGATCTTTAACCTAAANNNNNNNNNNGTTGGAGGCTCATCGTTCCCAGATGTTATCGAGGTCCGACGTGGGGATCGCATAACCAGTGACaagaagagttcagagcagtgtga
1620	14	54417535	54417637	caaagtgcagatgtgctcttcaAAGACACTTGAAAATATATGACAGTCTTCNNNNNNNNNNGTTGGAGGCTCATCGTTCCCAGATGTTATCGAGGTCCGACACAAAGCTGACGTTCTGCTGAATatgaagagttcagagcagtgtga
1621	14	54417607	54417723	CcaaagtgcagatgtgctcttcaATAACAGGGAGGAAAGACACTTGAAAATNNNNNNNNNNGTTGGAGGCTCATCGTTCCCAGATGTTATCGAGGTCCGACACAAAGCTGACGTTCTGCTGAATAtagaagagttcagagcagtgtga
1622	14	54418449	54418560	caaagtgcagatgtgctcttccAAGTGGTTAAAATTACCGTTGTCATCACANNNNNNNNNNGTTGGAGGCTCATCGTTCCCAGATGTTATCGAGGTCCGACCCAATAAAACCAATTAAAAAATCTCCtagaagagttcagagcagtgtga
1623	14	54418460	54418573	GcaaagtgcagatgtgctcttcaATTACCGTTGTCATCACAACCTTTAAGANNNNNNNNNNGTTGGAGGCTCATCGTTCCCAGATGTTATCGAGGTCCGACACCAATTAAAAAATCTCCTAGTGGCTtcgaagagttcagagcagtgtga
1624	14	54418540	54418651	GGAcaaagtgcagatgtgctcttcgCGAAGGTGGCCGGTGAGCAGCAGCGGNNNNNNNNNNGTTGGAGGCTCATCGTTCCCAGATGTTATCGAGGTCCGACAAGAGGCTGGGGCTGGGCAGGGGctgaagagttcagagcagtgtga
1625	14	54418639	54418738	GTTcaaagtgcagatgtgctcttccGGTGAGCAGCAGCGGGCGGCGGCGTCNNNNNNNNNNGTTGGAGGCTCATCGTTCCCAGATGTTATCGAGGTCCGACCTGGGCAGGGGCTGGACAGGGACaggaagagttcagagcagtgtga
1626	14	54418644	54418748	AGTcaaagtgcagatgtgctcttccGGTGAGCAGCAGCGGGCGGCGGCGTCNNNNNNNNNNGTTGGAGGCTCATCGTTCCCAGATGTTATCGAGGTCCGACCAGGGGCTGGACAGGGACAGGGAcagaagagttcagagcagtgtga
1627	14	54418702	54418814	CGGcaaagtgcagatgtgctcttcgAAGGCCAGCATGCCCAGCAGGTAGAGNNNNNNNNNNGTTGGAGGCTCATCGTTCCCAGATGTTATCGAGGTCCGACCCACCAGCACCAGCCCCGCGAAGgtgaagagttcagagcagtgtga
1628	14	54418792	54418902	CGGcaaagtgcagatgtgctcttcgAAGGCCAGCATGCCCAGCAGGTAGAGNNNNNNNNNNGTTGGAGGCTCATCGTTCCCAGATGTTATCGAGGTCCGACCCACCAGCACCAGCCCCGCGAAGgtgaagagttcagagcagtgtga
1629	14	54418801	54418914	GGCcaaagtgcagatgtgctcttccAGCCAGCCTCCGAACGGCGAGCCCAGNNNNNNNNNNGTTGGAGGCTCATCGTTCCCAGATGTTATCGAGGTCCGACGTGCAGTTGAGCAGGCGCGCGGAacgaagagttcagagcagtgtga
1630	14	54418859	54418963	AAGcaaagtgcagatgtgctcttcgAAGAGCAGCAGCGCCTCGCTGGCCTGNNNNNNNNNNGTTGGAGGCTCATCGTTCCCAGATGTTATCGAGGTCCGACGTGGCGGGCGCGGCCAGCAGCGGgagaagagttcagagcagtgtga
1631	14	54418867	54418964	GCCcaaagtgcagatgtgctcttcgCAGAACGGCGCCCCGTTCAGGAATAGNNNNNNNNNNGTTGGAGGCTCATCGTTCCCAGATGTTATCGAGGTCCGACGTAGAGCGCCAGGCTCAGCAGGAtggaagagttcagagcagtgtga
1632	14	54418904	54419007	GCCcaaagtgcagatgtgctcttcgCAGAACGGCGCCCCGTTCAGGAATAGNNNNNNNNNNGTTGGAGGCTCATCGTTCCCAGATGTTATCGAGGTCCGACGTAGAGCGCCAGGCTCAGCAGGAtggaagagttcagagcagtgtga
1633	14	57268414	57268511	CGTcaaagtgcagatgtgctcttcgCTCCAGCAGCTCCGTCAGCAGCACGGNNNNNNNNNNGTTGGAGGCTCATCGTTCCCAGATGTTATCGAGGTCCGACCCCAGGTAGGTGAGGCCCATGAAgagaagagttcagagcagtgtga
1634	14	57268420	57268532	CGTcaaagtgcagatgtgctcttcgCTCCAGCAGCTCCGTCAGCAGCACGGNNNNNNNNNNGTTGGAGGCTCATCGTTCCCAGATGTTATCGAGGTCCGACCCCAGGTAGGTGAGGCCCATGAAgagaagagttcagagcagtgtga
1635	14	57268431	57268543	CCAcaaagtgcagatgtgctcttccCCGCACCGCCCCCAGAGCCCTCCATGNNNNNNNNNNGTTGGAGGCTCATCGTTCCCAGATGTTATCGAGGTCCGACGTGATGCCGTAGAAAGCGGCGCGctgaagagttcagagcagtgtga
1636	14	57268471	57268588	CCAcaaagtgcagatgtgctcttccCCGCACCGCCCCCAGAGCCCTCCATGNNNNNNNNNNGTTGGAGGCTCATCGTTCCCAGATGTTATCGAGGTCCGACGTGATGCCGTAGAAAGCGGCGCGctgaagagttcagagcagtgtga
1637	14	57268491	57268607	ATGcaaagtgcagatgtgctcttccCGGGTCACCTGTCCCAGAACCCAGGGNNNNNNNNNNGTTGGAGGCTCATCGTTCCCAGATGTTATCGAGGTCCGACCGAACGCCCCAGCCGCCGCCGCGgcgaagagttcagagcagtgtga
1638	14	57268517	57268624	GGTcaaagtgcagatgtgctcttcgCCTGAGATGTCCCTATTGGGCGGGCTNNNNNNNNNNGTTGGAGGCTCATCGTTCCCAGATGTTATCGAGGTCCGACGCCCAGCAGCGGCGCCCGCTCGCccgaagagttcagagcagtgtga
1639	14	57268594	57268697	ACTcaaagtgcagatgtgctcttcgCCACACAAAGACTCCCAGATGAGGAANNNNNNNNNNGTTGGAGGCTCATCGTTCCCAGATGTTATCGAGGTCCGACCTGAGCTCTGTGAGGGTTGTTGGgagaagagttcagagcagtgtga
1640	14	57268594	57268710	GTTcaaagtgcagatgtgctcttcgCGATAAAGCCAGAGGAATGGCTTTGGNNNNNNNNNNGTTGGAGGCTCATCGTTCCCAGATGTTATCGAGGTCCGACCTCATGGCTACTGCCAGTTTGATtagaagagttcagagcagtgtga
1641	14	57268669	57268781	CATcaaagtgcagatgtgctcttcaTTCTGGGGCTCCTTGTGTAGGATTTANNNNNNNNNNGTTGGAGGCTCATCGTTCCCAGATGTTATCGAGGTCCGACTTCATGGAGAAGCTGCCTTAAATGAaagaagagttcagagcagtgtga
1642	14	57268669	57268785	AGTcaaagtgcagatgtgctcttctGATGTGGATGGAGTCCAGCTTCATACNNNNNNNNNNGTTGGAGGCTCATCGTTCCCAGATGTTATCGAGGTCCGACTGTTTGTGTTAAGAAACAACTTTGCTaagaagagttcagagcagtgtga
1643	14	57268757	57268863	caaagtgcagatgtgctcttctGATATGTTCAGGAAGCATATTTGGCATTCNNNNNNNNNNGTTGGAGGCTCATCGTTCCCAGATGTTATCGAGGTCCGACTTTCACCTTGATTCCACCTTTGAGTtagaagagttcagagcagtgtga
1644	14	57268784	57268894	AGAcaaagtgcagatgtgctcttcaATAGGAAAGTTGGAAGTTTTTGGCCANNNNNNNNNNGTTGGAGGCTCATCGTTCCCAGATGTTATCGAGGTCCGACTTTCCAGGATGCTTGAGTTAAAGGAaagaagagttcagagcagtgtga
1645	14	57268840	57268937	TTcaaagtgcagatgtgctcttccTTAGAATCCAGATCCTTAGGGTTGACCNNNNNNNNNNGTTGGAGGCTCATCGTTCCCAGATGTTATCGAGGTCCGACTGCGTAAATGGCATCTCAAACATgagaagagttcagagcagtgtga
1646	14	57268873	57268983	ACCcaaagtgcagatgtgctcttcaGATTGGTGCTCCATGAAGGAATCACTNNNNNNNNNNGTTGGAGGCTCATCGTTCCCAGATGTTATCGAGGTCCGACCTCTGTTTTCCTTTCTTGCAACTCTttgaagagttcagagcagtgtga
1647	14	57268938	57269052	TCTcaaagtgcagatgtgctcttccAAGATTTGTTTCTCTCTCGGACCTCANNNNNNNNNNGTTGGAGGCTCATCGTTCCCAGATGTTATCGAGGTCCGACACTCATGTCTTAATCCCTTCTAGTTTatgaagagttcagagcagtgtga
1648	14	57268948	57269062	caaagtgcagatgtgctcttctGAAAATAAAATTCAACACTTACATGTGCCNNNNNNNNNNGTTGGAGGCTCATCGTTCCCAGATGTTATCGAGGTCCGACGGCTTATTACTGGACAAAATCCAAACtcgaagagttcagagcagtgtga
1649	14	57268993	57269094	caaagtgcagatgtgctcttcaAATTAAAGAAAATAAACATCTAGAAATATNNNNNNNNNNGTTGGAGGCTCATCGTTCCCAGATGTTATCGAGGTCCGACGAATGCAGTAGAAAAAGGCAAAGCaagaagagttcagagcagtgtga
1650	14	57268994	57269107	caaagtgcagatgtgctcttcaATTGCCTTAAGCATTCAGGTCATAAACAANNNNNNNNNNGTTGGAGGCTCATCGTTCCCAGATGTTATCGAGGTCCGACGCAGGGCAGAGAATGAAAACATAATTaagaagagttcagagcagtgtga
1651	14	57269028	57269126	caaagtgcagatgtgctcttctCAGAAAGCCAGTTTTAAAGAAAAGCTTGTNNNNNNNNNNGTTGGAGGCTCATCGTTCCCAGATGTTATCGAGGTCCGACTAGGAGCTATGAAAGTGCTTTGAGTttgaagagttcagagcagtgtga
1652	14	57270879	57270980	CGCcaaagtgcagatgtgctcttccTTTTCACTTTTCTCTCCCCCTTCTCTNNNNNNNNNNGTTGGAGGCTCATCGTTCCCAGATGTTATCGAGGTCCGACGCTAAAGCTCAGGATCACTTGACctgaagagttcagagcagtgtga
1653	14	57270880	57270980	GCAcaaagtgcagatgtgctcttccCGTATAGCAAGGTGGAGCAGGACATGNNNNNNNNNNGTTGGAGGCTCATCGTTCCCAGATGTTATCGAGGTCCGACGGCCAGGTTGTTAAGAAAAGTCGaagaagagttcagagcagtgtga
1654	14	57270946	57271061	TGGcaaagtgcagatgtgctcttcaTAGCAAGGTGGAGCAGGACATGGTGCNNNNNNNNNNGTTGGAGGCTCATCGTTCCCAGATGTTATCGAGGTCCGACGGCCAGGTTGTTAAGAAAAGTCGaagaagagttcagagcagtgtga
1655	14	57270970	57271087	TGTcaaagtgcagatgtgctcttcgGAGTTCAGGTGGGACAGGCTGGATACNNNNNNNNNNGTTGGAGGCTCATCGTTCCCAGATGTTATCGAGGTCCGACATGGTGGTCTGTGTGGCGGGCAGgagaagagttcagagcagtgtga
1656	14	57270977	57271094	ATTcaaagtgcagatgtgctcttcgTGGGACAGGCTGGATACCTGGCCCTGNNNNNNNNNNGTTGGAGGCTCATCGTTCCCAGATGTTATCGAGGTCCGACCAGGAGGGAAGCGGTGAGGCAGAgcgaagagttcagagcagtgtga
1657	14	57270991	57271105	ACGcaaagtgcagatgtgctcttcgGAGACTGGCCTGCGCTGCCTGGCTGGNNNNNNNNNNGTTGGAGGCTCATCGTTCCCAGATGTTATCGAGGTCCGACTCCTCTCACCAGGTCCGACCGTAtagaagagttcagagcagtgtga
1658	14	57272018	57272115	CCAcaaagtgcagatgtgctcttccGGCGCCACCGCTGCCCACGGAGATGGNNNNNNNNNNGTTGGAGGCTCATCGTTCCCAGATGTTATCGAGGTCCGACCCGTAGTCCGAGCCCGAGGAGTTcagaagagttcagagcagtgtga
1659	14	57272019	57272122	TCCcaaagtgcagatgtgctcttccGCCTGCTGCTGCGCGTGGCCTTGTAGNNNNNNNNNNGTTGGAGGCTCATCGTTCCCAGATGTTATCGAGGTCCGACCTGGCGGCGTGGTGCGCCAGGTCcggaagagttcagagcagtgtga
1660	14	57272076	57272173	CTTcaaagtgcagatgtgctcttcgCTGCTGCGCGTGGCCTTGTAGGCTGGNNNNNNNNNNGTTGGAGGCTCATCGTTCCCAGATGTTATCGAGGTCCGACGTGGTGCGCCAGGTCCGGAGACTgggaagagttcagagcagtgtga
1661	14	57272114	57272212	GACcaaagtgcagatgtgctcttcgCACGGTTTGCCGTCTTTCACCAGGACNNNNNNNNNNGTTGGAGGCTCATCGTTCCCAGATGTTATCGAGGTCCGACGGGTGTGCGCCAAGGCCGGCGCCacgaagagttcagagcagtgtga
1662	14	57272172	57272288	GACcaaagtgcagatgtgctcttcaCCAGGACCGGCACCGCCACGCGTCGCNNNNNNNNNNGTTGGAGGCTCATCGTTCCCAGATGTTATCGAGGTCCGACGATGGCCGCTGCCGCCGCCTGCGCgggaagagttcagagcagtgtga
1663	14	80668986	80669083	CCCcaaagtgcagatgtgctcttcgCCTGTTGCTGCTGCGGGCACCCGGTGNNNNNNNNNNGTTGGAGGCTCATCGTTCCCAGATGTTATCGAGGTCCGACGCCTGCGCCTGGTGCTGCGCCTGctgaagagttcagagcagtgtga
1664	14	80669005	80669121	ACTcaaagtgcagatgtgctcttcgCCGCTGTCCTGCTGCAGTTGCTGCTGNNNNNNNNNNGTTGGAGGCTCATCGTTCCCAGATGTTATCGAGGTCCGACCGGGGGCACCCGCCTGGCACGGTttgaagagttcagagcagtgtga
1665	14	80669007	80669120	CTAcaaagtgcagatgtgctcttccTTCATTTTGTAGCGGTGGTTCTGGAANNNNNNNNNNGTTGGAGGCTCATCGTTCCCAGATGTTATCGAGGTCCGACGCGTCGCGGCGACTGCTGCTGAGccgaagagttcagagcagtgtga
1666	14	80669069	80669183	TGAcaaagtgcagatgtgctcttcgCGGTGGTTCTGGAACCAGATCTTGACNNNNNNNNNNGTTGGAGGCTCATCGTTCCCAGATGTTATCGAGGTCCGACGACTGCTGCTGAGCCTGTTGCTGctgaagagttcagagcagtgtga
1667	14	80669084	80669198	TGAcaaagtgcagatgtgctcttcgCGGTGGTTCTGGAACCAGATCTTGACNNNNNNNNNNGTTGGAGGCTCATCGTTCCCAGATGTTATCGAGGTCCGACGACTGCTGCTGAGCCTGTTGCTGctgaagagttcagagcagtgtga
1668	14	80669172	80669281	TTCcaaagtgcagatgtgctcttcgCTTGAAGCGTCGCTCCAGCTCGTACANNNNNNNNNNGTTGGAGGCTCATCGTTCCCAGATGTTATCGAGGTCCGACCCTTGGCCTGGCGCTTCATTTTGtagaagagttcagagcagtgtga
1669	14	80669194	80669303	TTCcaaagtgcagatgtgctcttcgCTTGAAGCGTCGCTCCAGCTCGTACANNNNNNNNNNGTTGGAGGCTCATCGTTCCCAGATGTTATCGAGGTCCGACCCTTGGCCTGGCGCTTCATTTTGtagaagagttcagagcagtgtga
1670	14	80669264	80669363	GGCcaaagtgcagatgtgctcttcgAAGCGTCGCTCCAGCTCGTACACCTGNNNNNNNNNNGTTGGAGGCTCATCGTTCCCAGATGTTATCGAGGTCCGACCTTGGCCTGGCGCTTCATTTTGTaggaagagttcagagcagtgtga
1671	14	80669265	80669363	GGCcaaagtgcagatgtgctcttcgAAGCGTCGCTCCAGCTCGTACACCTGNNNNNNNNNNGTTGGAGGCTCATCGTTCCCAGATGTTATCGAGGTCCGACCTTGGCCTGGCGCTTCATTTTGTaggaagagttcagagcagtgtga
1672	14	80669360	80669457	GTGcaaagtgcagatgtgctcttccCCATGCCGCTCATGTTCATGCCGCTCNNNNNNNNNNGTTGGAGGCTCATCGTTCCCAGATGTTATCGAGGTCCGACCCGACAGGTACTTCTGTTGCTTGaagaagagttcagagcagtgtga
1673	14	80669360	80669461	GTGcaaagtgcagatgtgctcttccCCATGCCGCTCATGTTCATGCCGCTCNNNNNNNNNNGTTGGAGGCTCATCGTTCCCAGATGTTATCGAGGTCCGACCCGACAGGTACTTCTGTTGCTTGaagaagagttcagagcagtgtga
1674	14	80669371	80669468	TGAcaaagtgcagatgtgctcttcgGCCGAGCCAGGCCACCCCTGTTTTCCNNNNNNNNNNGTTGGAGGCTCATCGTTCCCAGATGTTATCGAGGTCCGACATGTTCTTGCTCACGTCCCCCAGcggaagagttcagagcagtgtga
1675	14	80669408	80669524	ACCcaaagtgcagatgtgctcttcaGGCCACCCCTGTTTTCCGCGCCATTGNNNNNNNNNNGTTGGAGGCTCATCGTTCCCAGATGTTATCGAGGTCCGACATGTTCTTGCTCACGTCCCCCAGcggaagagttcagagcagtgtga
1676	14	80669464	80669564	ACCcaaagtgcagatgtgctcttcgCGGCAGCTCGCTCATGTTGCCCAGGTNNNNNNNNNNGTTGGAGGCTCATCGTTCCCAGATGTTATCGAGGTCCGACCACCTCCTGAGCTCAGCCCGCGGccgaagagttcagagcagtgtga
1677	14	80669468	80669580	ACCcaaagtgcagatgtgctcttcgCGGCAGCTCGCTCATGTTGCCCAGGTNNNNNNNNNNGTTGGAGGCTCATCGTTCCCAGATGTTATCGAGGTCCGACCACCTCCTGAGCTCAGCCCGCGGccgaagagttcagagcagtgtga
1678	14	80669520	80669617	CTTcaaagtgcagatgtgctcttccCAGGTTGCCGTTGCAGTAGCCCCCCANNNNNNNNNNGTTGGAGGCTCATCGTTCCCAGATGTTATCGAGGTCCGACCGCAGTGGGGCGGCCTCACTTACtggaagagttcagagcagtgtga
1679	14	80669567	80669682	ATTcaaagtgcagatgtgctcttccAGGTTGCCGTTGCAGTAGCCCCCCACNNNNNNNNNNGTTGGAGGCTCATCGTTCCCAGATGTTATCGAGGTCCGACCGCAGTGGGGCGGCCTCACTTACtggaagagttcagagcagtgtga
1680	14	80669575	80669674	CACcaaagtgcagatgtgctcttccGGCGTGCTGCTGCATGGCCGCTGTTGNNNNNNNNNNGTTGGAGGCTCATCGTTCCCAGATGTTATCGAGGTCCGACATGGTGTCCTGGTACGGCGGCAGctgaagagttcagagcagtgtga
1681	14	80671887	80671992	GACcaaagtgcagatgtgctcttcgGCGTGCTGCTGCATGGCCGCTGTTGGNNNNNNNNNNGTTGGAGGCTCATCGTTCCCAGATGTTATCGAGGTCCGACATGGTGTCCTGGTACGGCGGCAGctgaagagttcagagcagtgtga
1682	14	80671939	80672036	CTTcaaagtgcagatgtgctcttccTTGTAGCTTTCCTCCAGGGGACTCAANNNNNNNNNNGTTGGAGGCTCATCGTTCCCAGATGTTATCGAGGTCCGACCCGTCATGTGGTAGGCGGCGGTGacgaagagttcagagcagtgtga
1683	14	80671968	80672084	CTTcaaagtgcagatgtgctcttccTTGTAGCTTTCCTCCAGGGGACTCAANNNNNNNNNNGTTGGAGGCTCATCGTTCCCAGATGTTATCGAGGTCCGACCCGTCATGTGGTAGGCGGCGGTGacgaagagttcagagcagtgtga
1684	14	80671988	80672105	GACcaaagtgcagatgtgctcttcgGAGGAAAAAAAAGGGAGAGGGGGAAGNNNNNNNNNNGTTGGAGGCTCATCGTTCCCAGATGTTATCGAGGTCCGACCGCCGCCCTCCATGCCCACTTTCttgaagagttcagagcagtgtga
1685	14	80671998	80672100	GACcaaagtgcagatgtgctcttcgGAGGAAAAAAAAGGGAGAGGGGGAAGNNNNNNNNNNGTTGGAGGCTCATCGTTCCCAGATGTTATCGAGGTCCGACCGCCGCCCTCCATGCCCACTTTCttgaagagttcagagcagtgtga
1686	14	80672043	80672140	CAGcaaagtgcagatgtgctcttcgAGGAAAAAAAAGGGAGAGGGGGAAGGNNNNNNNNNNGTTGGAGGCTCATCGTTCCCAGATGTTATCGAGGTCCGACCCCTCCATGCCCACTTTCTTGTAgcgaagagttcagagcagtgtga
1687	14	80672525	80672627	TATcaaagtgcagatgtgctcttcgAGGAAAAAAAAGGGAGAGGGGGAAGGNNNNNNNNNNGTTGGAGGCTCATCGTTCCCAGATGTTATCGAGGTCCGACCCTCCATGCCCACTTTCTTGTAGctgaagagttcagagcagtgtga
1688	14	80672530	80672647	caaagtgcagatgtgctcttctTTTTTTTCTCCCTTTGCCAAATATTCTGGNNNNNNNNNNGTTGGAGGCTCATCGTTCCCAGATGTTATCGAGGTCCGACACTCAAGATGTCAGACACTGAGAacgaagagttcagagcagtgtga
1689	14	80672570	80672667	CGGcaaagtgcagatgtgctcttcgATCTTGTTGGATGTACACGTAACGGANNNNNNNNNNGTTGGAGGCTCATCGTTCCCAGATGTTATCGAGGTCCGACGTGCTTTGGACTCATCGACATGAttgaagagttcagagcagtgtga
1690	14	80672596	80672708	caaagtgcagatgtgctcttccTACATCTTGCCCGAGATAATTAGCTTACANNNNNNNNNNGTTGGAGGCTCATCGTTCCCAGATGTTATCGAGGTCCGACGTCCTCCTTAATTGGCTTGAGTGgagaagagttcagagcagtgtga
1691	14	80672616	80672717	caaagtgcagatgtgctcttcaATTAGCTTACATGCTGATGACAAGGTAAANNNNNNNNNNGTTGGAGGCTCATCGTTCCCAGATGTTATCGAGGTCCGACTCCTTAATTGGCTTGAGTGGAGGctgaagagttcagagcagtgtga
1692	14	80677476	80677591	ATGcaaagtgcagatgtgctcttcaCAGGGTGGGGGTTTCACCTGAGCCTGNNNNNNNNNNGTTGGAGGCTCATCGTTCCCAGATGTTATCGAGGTCCGACGATGGTTGAGAGGAAGGAAGGTGaagaagagttcagagcagtgtga
1693	14	80677497	80677595	CATcaaagtgcagatgtgctcttccGCTGAGCCCCAGTCGCCAACAAATGANNNNNNNNNNGTTGGAGGCTCATCGTTCCCAGATGTTATCGAGGTCCGACGACAGGTCTTTAGGAGGAGGGGGctgaagagttcagagcagtgtga
1694	14	80677580	80677697	GGCcaaagtgcagatgtgctcttcaGTCGCCAACAAATGAGCGAGCGAGTCNNNNNNNNNNGTTGGAGGCTCATCGTTCCCAGATGTTATCGAGGTCCGACTTTAGGAGGAGGGGGCTGAGGGAcagaagagttcagagcagtgtga
1695	14	80677592	80677709	GGCcaaagtgcagatgtgctcttcaGTCGCCAACAAATGAGCGAGCGAGTCNNNNNNNNNNGTTGGAGGCTCATCGTTCCCAGATGTTATCGAGGTCCGACTTTAGGAGGAGGGGGCTGAGGGAcagaagagttcagagcagtgtga
1696	14	80677599	80677709	GCCcaaagtgcagatgtgctcttcgCCAACAAATGAGCGAGCGAGTCTGGGNNNNNNNNNNGTTGGAGGCTCATCGTTCCCAGATGTTATCGAGGTCCGACGAGGAGGGGGCTGAGGGACAGGGtggaagagttcagagcagtgtga
1697	14	80677653	80677758	TAGcaaagtgcagatgtgctcttccGCACTGTTGGTCTACGTGTCTGTCAGNNNNNNNNNNGTTGGAGGCTCATCGTTCCCAGATGTTATCGAGGTCCGACCTGCCGGGGCTGCTCCTCCCTCCcggaagagttcagagcagtgtga
1698	14	80677696	80677805	caaagtgcagatgtgctcttcaCTACCATCTCCTGATAATTTTTCAGTACCNNNNNNNNNNGTTGGAGGCTCATCGTTCCCAGATGTTATCGAGGTCCGACCAGCTATAAGGAAGCAGTCTGTGTaggaagagttcagagcagtgtga
1699	14	80677806	80677923	caaagtgcagatgtgctcttcaCCATCTCCTGATAATTTTTCAGTACCACCNNNNNNNNNNGTTGGAGGCTCATCGTTCCCAGATGTTATCGAGGTCCGACTAGTGTGTGGGTGAGTGGATGGGaagaagagttcagagcagtgtga
1700	15	33065603	33065705	TTTcaaagtgcagatgtgctcttcgCATGGAGATGGCACTCAGTTCAGTGGNNNNNNNNNNGTTGGAGGCTCATCGTTCCCAGATGTTATCGAGGTCCGACGTGTGTGGTGTGTATATCTGTCTatgaagagttcagagcagtgtga
1701	15	33065637	33065744	ATCcaaagtgcagatgtgctcttcaGATGGCACTCAGTTCAGTGGGCACACNNNNNNNNNNGTTGGAGGCTCATCGTTCCCAGATGTTATCGAGGTCCGACGTGTGTGGTGTGTATATCTGTCTATccgaagagttcagagcagtgtga
1702	15	45386304	45386410	TGCcaaagtgcagatgtgctcttcgGAATTGACAGAATTGACCAGGGTCTGNNNNNNNNNNGTTGGAGGCTCATCGTTCCCAGATGTTATCGAGGTCCGACCACCCACATCCCTCTACTACCATctgaagagttcagagcagtgtga
1703	15	45386304	45386414	TACcaaagtgcagatgtgctcttcaGTTGAGGTGGTCAGCCAGTGGAAAGGNNNNNNNNNNGTTGGAGGCTCATCGTTCCCAGATGTTATCGAGGTCCGACTACCACCTTATCATACTCATCCAGGTacgaagagttcagagcagtgtga
1704	15	45386360	45386469	TACcaaagtgcagatgtgctcttccCACAATCCAGTCATTCCAGCCCACATNNNNNNNNNNGTTGGAGGCTCATCGTTCCCAGATGTTATCGAGGTCCGACCACACAACAGGCTTTGGGGATACtggaagagttcagagcagtgtga
1705	15	45386380	45386497	GGCcaaagtgcagatgtgctcttccCACAATCCAGTCATTCCAGCCCACATNNNNNNNNNNGTTGGAGGCTCATCGTTCCCAGATGTTATCGAGGTCCGACCAGGCTTTGGGGATACTGGAATTgagaagagttcagagcagtgtga
1706	15	45386416	45386514	ATCcaaagtgcagatgtgctcttcgCAGTTCTTATTCTTCTTCCTGGCCCGNNNNNNNNNNGTTGGAGGCTCATCGTTCCCAGATGTTATCGAGGTCCGACCATGGTTGGTTGAGTTGAGGTGGtcgaagagttcagagcagtgtga
1707	15	45386729	45386840	ATCcaaagtgcagatgtgctcttcgCAGTTCTTATTCTTCTTCCTGGCCCGNNNNNNNNNNGTTGGAGGCTCATCGTTCCCAGATGTTATCGAGGTCCGACCATGGTTGGTTGAGTTGAGGTGGtcgaagagttcagagcagtgtga
1708	15	45386730	45386845	TTGcaaagtgcagatgtgctcttcgGGTCAAGGCATGGCCCCGGCCATCATNNNNNNNNNNGTTGGAGGCTCATCGTTCCCAGATGTTATCGAGGTCCGACTAGCCTGGTGGGGCCACAATCCAgtgaagagttcagagcagtgtga
1709	15	45386739	45386847	TTGcaaagtgcagatgtgctcttcgGGTCAAGGCATGGCCCCGGCCATCATNNNNNNNNNNGTTGGAGGCTCATCGTTCCCAGATGTTATCGAGGTCCGACTAGCCTGGTGGGGCCACAATCCAgtgaagagttcagagcagtgtga
1710	15	45386795	45386900	CTAcaaagtgcagatgtgctcttcaGGTAACGATCGGCTAATCCTGACATGNNNNNNNNNNGTTGGAGGCTCATCGTTCCCAGATGTTATCGAGGTCCGACCTGTGAGTGATGCTTAGGGCTACgcgaagagttcagagcagtgtga
1711	15	45386801	45386913	CTAcaaagtgcagatgtgctcttcaGGTAACGATCGGCTAATCCTGACATGNNNNNNNNNNGTTGGAGGCTCATCGTTCCCAGATGTTATCGAGGTCCGACCTGTGAGTGATGCTTAGGGCTACgcgaagagttcagagcagtgtga
1712	15	45386835	45386952	ACCcaaagtgcagatgtgctcttcgTCACCTCAATGGCTAGCCCATAGTTTNNNNNNNNNNGTTGGAGGCTCATCGTTCCCAGATGTTATCGAGGTCCGACCCATCATGGCCAAAGGTGACCAGgagaagagttcagagcagtgtga
1713	15	45387097	45387209	ACCcaaagtgcagatgtgctcttcgTCACCTCAATGGCTAGCCCATAGTTTNNNNNNNNNNGTTGGAGGCTCATCGTTCCCAGATGTTATCGAGGTCCGACCCATCATGGCCAAAGGTGACCAGgagaagagttcagagcagtgtga
1714	15	45387108	45387209	AGGcaaagtgcagatgtgctcttcgCTCACATCAAAAGTTTCCCACCGTGTNNNNNNNNNNGTTGGAGGCTCATCGTTCCCAGATGTTATCGAGGTCCGACAATTCCCACTCCCTTGAGGTAACgagaagagttcagagcagtgtga
1715	15	45387151	45387267	ATAcaaagtgcagatgtgctcttctCTCGTGTCCAGTAGTCGTGTGATGAGNNNNNNNNNNGTTGGAGGCTCATCGTTCCCAGATGTTATCGAGGTCCGACGGTCCGAGTCTGATGGAGGTGAGtcgaagagttcagagcagtgtga
1716	15	45387201	45387316	ACCcaaagtgcagatgtgctcttccGTGTCCAGTAGTCGTGTGATGAGGTGNNNNNNNNNNGTTGGAGGCTCATCGTTCCCAGATGTTATCGAGGTCCGACGTCTGATGGAGGTGAGTCACCTCaagaagagttcagagcagtgtga
1717	15	45387574	45387682	ACTcaaagtgcagatgtgctcttccATAAATGTTTATACGGTGGAAGCCCCNNNNNNNNNNGTTGGAGGCTCATCGTTCCCAGATGTTATCGAGGTCCGACGAAGGACCGCAGGGCTCACATCAaagaagagttcagagcagtgtga
1718	15	45387608	45387725	ACTcaaagtgcagatgtgctcttccATAAATGTTTATACGGTGGAAGCCCCNNNNNNNNNNGTTGGAGGCTCATCGTTCCCAGATGTTATCGAGGTCCGACGAAGGACCGCAGGGCTCACATCAaagaagagttcagagcagtgtga
1719	15	45387626	45387726	CTTcaaagtgcagatgtgctcttctTCTCAGGGATGCTGCTGAGGTTAAAGNNNNNNNNNNGTTGGAGGCTCATCGTTCCCAGATGTTATCGAGGTCCGACACTTCTGCTGGGGGCTTCATAACctgaagagttcagagcagtgtga
1720	15	45387649	45387766	caaagtgcagatgtgctcttcgTTAAAGAGGAAACGAAAAGCAGAGTTTTCNNNNNNNNNNGTTGGAGGCTCATCGTTCCCAGATGTTATCGAGGTCCGACTTCTGCTGGGGGCTTCATAACCTcagaagagttcagagcagtgtga
1721	15	45387693	45387795	GACcaaagtgcagatgtgctcttcgGAAACGAAAAGCAGAGTTTTCACTGGNNNNNNNNNNGTTGGAGGCTCATCGTTCCCAGATGTTATCGAGGTCCGACGGGGGCTTCATAACCTCATAAATGTttgaagagttcagagcagtgtga
1722	15	45387734	45387837	caaagtgcagatgtgctcttcaGGAAGGGGAAAAGAAAAAGCATATGAACTNNNNNNNNNNGTTGGAGGCTCATCGTTCCCAGATGTTATCGAGGTCCGACAAGAGCCGAAGCTCTGCAGAGGAgagaagagttcagagcagtgtga
1723	15	45387774	45387878	caaagtgcagatgtgctcttcaAAAGCATATGAACTTTTTTCAAAGATGGANNNNNNNNNNGTTGGAGGCTCATCGTTCCCAGATGTTATCGAGGTCCGACGAGGAGATCACCTCGTTCTCAGGgagaagagttcagagcagtgtga
1724	15	45387992	45388105	AcaaagtgcagatgtgctcttcgGAAACCTACTGGGGGAAAATAAGCATACNNNNNNNNNNGTTGGAGGCTCATCGTTCCCAGATGTTATCGAGGTCCGACCCTGGGATGTTCTCCAGATGTTCtagaagagttcagagcagtgtga
1725	15	45387992	45388106	GATcaaagtgcagatgtgctcttcaGAGACTGACCTTCGTGGTGGAAGCTCNNNNNNNNNNGTTGGAGGCTCATCGTTCCCAGATGTTATCGAGGTCCGACATTCTTGGAGGTAAGCAGCTCTGttgaagagttcagagcagtgtga
1726	15	45388048	45388157	AGCcaaagtgcagatgtgctcttccGTGGTGGAAGCTCCTCACGGTGTTGGNNNNNNNNNNGTTGGAGGCTCATCGTTCCCAGATGTTATCGAGGTCCGACTAAGCAGCTCTGTTCCTCAGCCTccgaagagttcagagcagtgtga
1727	15	45388082	45388198	CACcaaagtgcagatgtgctcttccTTCCTCCTCCTCCCCAGACTGAAGCCNNNNNNNNNNGTTGGAGGCTCATCGTTCCCAGATGTTATCGAGGTCCGACCTCTAGCCAGTCCCACCAGCCCTccgaagagttcagagcagtgtga
1728	15	45388163	45388266	CACcaaagtgcagatgtgctcttccTTCCTCCTCCTCCCCAGACTGAAGCCNNNNNNNNNNGTTGGAGGCTCATCGTTCCCAGATGTTATCGAGGTCCGACCTCTAGCCAGTCCCACCAGCCCTccgaagagttcagagcagtgtga
1729	15	45388168	45388282	CCGcaaagtgcagatgtgctcttcgCAGCCCAAACATCTGCAGAAGTGTCGNNNNNNNNNNGTTGGAGGCTCATCGTTCCCAGATGTTATCGAGGTCCGACCTCAGGATACTCAAGACCAGTGCtggaagagttcagagcagtgtga
1730	15	45388256	45388354	TCTcaaagtgcagatgtgctcttccATCTGCAGAAGTGTCGCCTCGAAGTCNNNNNNNNNNGTTGGAGGCTCATCGTTCCCAGATGTTATCGAGGTCCGACGATACTCAAGACCAGTGCTGTGGatgaagagttcagagcagtgtga
1731	15	45389400	45389497	TcaaagtgcagatgtgctcttccGCGTGGCCCTGAATCTCGGCGACTTTTTNNNNNNNNNNGTTGGAGGCTCATCGTTCCCAGATGTTATCGAGGTCCGACGTAAAGATCCCGCATGTAGTCCGgagaagagttcagagcagtgtga
1732	15	45389405	45389521	TcaaagtgcagatgtgctcttccGCGTGGCCCTGAATCTCGGCGACTTTTTNNNNNNNNNNGTTGGAGGCTCATCGTTCCCAGATGTTATCGAGGTCCGACGTAAAGATCCCGCATGTAGTCCGgagaagagttcagagcagtgtga
1733	15	45389487	45389592	CTTcaaagtgcagatgtgctcttcaATAAAACGACCATCAGCATTCGGTTANNNNNNNNNNGTTGGAGGCTCATCGTTCCCAGATGTTATCGAGGTCCGACGAAGTCCCGCAGGAGCTCATGGCtcgaagagttcagagcagtgtga
1734	15	45389487	45389602	AGCcaaagtgcagatgtgctcttcaTCAGCATTCGGTTACCAGGAATCATGNNNNNNNNNNGTTGGAGGCTCATCGTTCCCAGATGTTATCGAGGTCCGACCAGGAGCTCATGGCTCTGCCCTGaggaagagttcagagcagtgtga
1735	15	45389583	45389680	caaagtgcagatgtgctcttcgAGTGGAAGGTTAAAGAATAAATAAACACCNNNNNNNNNNGTTGGAGGCTCATCGTTCCCAGATGTTATCGAGGTCCGACACTTTTTTCTTCCCCGTCTCAGGtagaagagttcagagcagtgtga
1736	15	45389586	45389703	caaagtgcagatgtgctcttcaGTGGAAGGTTAAAGAATAAATAAACACCANNNNNNNNNNGTTGGAGGCTCATCGTTCCCAGATGTTATCGAGGTCCGACCTTCCCCGTCTCAGGTATCAAACtagaagagttcagagcagtgtga
1737	15	45389768	45389879	caaagtgcagatgtgctcttcaATAGAGATGTGTCTGCATATGCATTTAGGNNNNNNNNNNGTTGGAGGCTCATCGTTCCCAGATGTTATCGAGGTCCGACCCTCCTAGCAGGACTTGGCATAAtagaagagttcagagcagtgtga
1738	15	45389768	45389883	CACcaaagtgcagatgtgctcttctGAAGTTAAGCTTCCAGGAGGCAGTTTNNNNNNNNNNGTTGGAGGCTCATCGTTCCCAGATGTTATCGAGGTCCGACAACTGGAATGTCCAGCCCAGTATatgaagagttcagagcagtgtga
1739	15	45389839	45389956	caaagtgcagatgtgctcttccAGTTTGGTCCTTATAATCCAAGCAATCAGNNNNNNNNNNGTTGGAGGCTCATCGTTCCCAGATGTTATCGAGGTCCGACTGGAATGTCCAGCCCAGTATATTTAAaagaagagttcagagcagtgtga
1740	15	45389849	45389963	ACcaaagtgcagatgtgctcttctTATAATCCAAGCAATCAGTGGTTGAGTNNNNNNNNNNGTTGGAGGCTCATCGTTCCCAGATGTTATCGAGGTCCGACGCCCAGTATATTTAAAAATCACCCACaagaagagttcagagcagtgtga
1741	15	45389939	45390052	GGTcaaagtgcagatgtgctcttcgCTCCATATCCCTGGGTGGAAAGAGAANNNNNNNNNNGTTGGAGGCTCATCGTTCCCAGATGTTATCGAGGTCCGACGGTCTTCACAAAACCTGGAATTTCcagaagagttcagagcagtgtga
1742	15	45390166	45390263	CCAcaaagtgcagatgtgctcttcaAAGAGAAGCTGGGGACTGATTGAGATNNNNNNNNNNGTTGGAGGCTCATCGTTCCCAGATGTTATCGAGGTCCGACAATTTCCACGAGGATGTCTGATCTTTatgaagagttcagagcagtgtga
1743	15	45390174	45390291	AAGcaaagtgcagatgtgctcttctGATTGAGATGGCTGGTGACTGCATTGNNNNNNNNNNGTTGGAGGCTCATCGTTCCCAGATGTTATCGAGGTCCGACATCCAAGCAGTCAGCATTGAAGTtagaagagttcagagcagtgtga
1744	15	45390190	45390307	CGcaaagtgcagatgtgctcttcgCATAGGGGTCAAATATGATCCACAGTCNNNNNNNNNNGTTGGAGGCTCATCGTTCCCAGATGTTATCGAGGTCCGACTAAAACCCAAGCTTGAAGCTCCAtagaagagttcagagcagtgtga
1745	15	45391528	45391626	TATcaaagtgcagatgtgctcttcaTATGATCCACAGTCCATGCCCCCAAANNNNNNNNNNGTTGGAGGCTCATCGTTCCCAGATGTTATCGAGGTCCGACTAAAACCCAAGCTTGAAGCTCCAtagaagagttcagagcagtgtga
1746	15	45391539	45391636	TTcaaagtgcagatgtgctcttcgAGTATAGGTCATGGGATAGGACCTCTGNNNNNNNNNNGTTGGAGGCTCATCGTTCCCAGATGTTATCGAGGTCCGACCATTGGTACCCATGGGACTGAGTgtgaagagttcagagcagtgtga
1747	15	45391592	45391699	CGAcaaagtgcagatgtgctcttcaTAGGTCATGGGATAGGACCTCTGCATNNNNNNNNNNGTTGGAGGCTCATCGTTCCCAGATGTTATCGAGGTCCGACCATTGGTACCCATGGGACTGAGTgtgaagagttcagagcagtgtga
1748	15	45391606	45391709	CGTcaaagtgcagatgtgctcttcgCTCCAGATAGACACAGGAGCACTGCTNNNNNNNNNNGTTGGAGGCTCATCGTTCCCAGATGTTATCGAGGTCCGACAAAGTAGGAAGTTGAGCCAGCATatgaagagttcagagcagtgtga
1749	15	45391626	45391731	TTTcaaagtgcagatgtgctcttcgCAATGGTCGGGACTGAGGTGCTAGAGNNNNNNNNNNGTTGGAGGCTCATCGTTCCCAGATGTTATCGAGGTCCGACCCTTGACTATAACCTGAAGCCTGAGtagaagagttcagagcagtgtga
1750	15	45391777	45391892	AAcaaagtgcagatgtgctcttccACTTGTTCCACTCTCTGAACTCACTTCNNNNNNNNNNGTTGGAGGCTCATCGTTCCCAGATGTTATCGAGGTCCGACAAGAGGAGGTGGACAAGGGATCTgagaagagttcagagcagtgtga
1751	15	45391799	45391909	ATTcaaagtgcagatgtgctcttccTTTTTGGCAGGTCTCACTTTGTTTTGNNNNNNNNNNGTTGGAGGCTCATCGTTCCCAGATGTTATCGAGGTCCGACAGATGGAAGCTGGGCTCCAGATAgagaagagttcagagcagtgtga
1752	15	45391852	45391969	caaagtgcagatgtgctcttctCTTCGATTCTTAAACCATACCTTGGAAGGNNNNNNNNNNGTTGGAGGCTCATCGTTCCCAGATGTTATCGAGGTCCGACCTAGAGGGGGGAGTGAATTGGCCacgaagagttcagagcagtgtga
1753	15	45391871	45391984	caaagtgcagatgtgctcttctTAAACCATACCTTGGAAGGGAAAGAAAATNNNNNNNNNNGTTGGAGGCTCATCGTTCCCAGATGTTATCGAGGTCCGACGAGTGAATTGGCCACTTGTTCCActgaagagttcagagcagtgtga
1754	15	45391958	45392064	caaagtgcagatgtgctcttctTTAACTCGGTTTTGATAGTTCCTTAAGGANNNNNNNNNNGTTGGAGGCTCATCGTTCCCAGATGTTATCGAGGTCCGACCTGGAGATGTCTTCTTTTTGGCAgggaagagttcagagcagtgtga
1755	15	45391978	45392095	AcaaagtgcagatgtgctcttctGATAGTTCCTTAAGGACAAGAATGGCTCNNNNNNNNNNGTTGGAGGCTCATCGTTCCCAGATGTTATCGAGGTCCGACTGGAGATGTCTTCTTTTTGGCAGgtgaagagttcagagcagtgtga
1756	15	45392043	45392149	caaagtgcagatgtgctcttcaGAATGGCTCCCGTATTATAAATCTATCCTNNNNNNNNNNGTTGGAGGCTCATCGTTCCCAGATGTTATCGAGGTCCGACTTTTGACCTCCATTCTGCTGTTGttgaagagttcagagcagtgtga
1757	15	45392066	45392163	GGCcaaagtgcagatgtgctcttcgGCAAACAGTGCTTCCAGCACATCTAGNNNNNNNNNNGTTGGAGGCTCATCGTTCCCAGATGTTATCGAGGTCCGACGGAAGGGTGGCATGATCAGGAAGgagaagagttcagagcagtgtga
1758	15	45392183	45392299	TCTcaaagtgcagatgtgctcttcgGCAAACAGTGCTTCCAGCACATCTAGNNNNNNNNNNGTTGGAGGCTCATCGTTCCCAGATGTTATCGAGGTCCGACGAAGGGTGGCATGATCAGGAAGGatgaagagttcagagcagtgtga
1759	15	45392204	45392315	ATTcaaagtgcagatgtgctcttcgGGACAAGAAGCCCAGGGCCCTTTAGGNNNNNNNNNNGTTGGAGGCTCATCGTTCCCAGATGTTATCGAGGTCCGACCAAGTTGATTTTCAGTGCCACCTccgaagagttcagagcagtgtga
1760	15	45392258	45392374	ACTcaaagtgcagatgtgctcttcgGTGGGGGAGCAGTTTCTCAGTCATAGNNNNNNNNNNGTTGGAGGCTCATCGTTCCCAGATGTTATCGAGGTCCGACCTCTCGCATGAAGATGTCTGGGTacgaagagttcagagcagtgtga
1761	15	45392308	45392414	AGAcaaagtgcagatgtgctcttcgAGCAGTTTCTCAGTCATAGGCGTTTCNNNNNNNNNNGTTGGAGGCTCATCGTTCCCAGATGTTATCGAGGTCCGACATGAAGATGTCTGGGTACCGGGTctgaagagttcagagcagtgtga
1762	15	45392358	45392471	TTAcaaagtgcagatgtgctcttccAGTCATAGGCGTTTCCGCGGGTTCTCNNNNNNNNNNGTTGGAGGCTCATCGTTCCCAGATGTTATCGAGGTCCGACGTACCGGGTCTTGGCAAACAGTGctgaagagttcagagcagtgtga
1763	15	45392923	45393040	TTAcaaagtgcagatgtgctcttccAGTCATAGGCGTTTCCGCGGGTTCTCNNNNNNNNNNGTTGGAGGCTCATCGTTCCCAGATGTTATCGAGGTCCGACGTACCGGGTCTTGGCAAACAGTGctgaagagttcagagcagtgtga
1764	15	45392925	45393032	ATAcaaagtgcagatgtgctcttcgAAGTGGTCAGACTCAGCCCATTGACTNNNNNNNNNNGTTGGAGGCTCATCGTTCCCAGATGTTATCGAGGTCCGACTGTTCCATGGGAACAGGGTGTTGcagaagagttcagagcagtgtga
1765	15	45392930	45393028	ATAcaaagtgcagatgtgctcttctCAGACTCAGCCCATTGACTGCGTAAGNNNNNNNNNNGTTGGAGGCTCATCGTTCCCAGATGTTATCGAGGTCCGACGTTCCATGGGAACAGGGTGTTGCatgaagagttcagagcagtgtga
1766	15	45392955	45393064	ATCcaaagtgcagatgtgctcttctGCTAAGGTTGTTTGGAGGTGCAAAGTNNNNNNNNNNGTTGGAGGCTCATCGTTCCCAGATGTTATCGAGGTCCGACGGGAGTGCAGCAGGGCTCACTTAccgaagagttcagagcagtgtga
1767	15	45392968	45393065	GCGcaaagtgcagatgtgctcttcgGGGTACCCAGCTGGAAGATCTTGATGNNNNNNNNNNGTTGGAGGCTCATCGTTCCCAGATGTTATCGAGGTCCGACGAGGGGTGCAGCAAGTCCATACCcggaagagttcagagcagtgtga
1768	15	45393356	45393470	ACAcaaagtgcagatgtgctcttctGGAACTAAGGGCAAAGCAAACAAACANNNNNNNNNNGTTGGAGGCTCATCGTTCCCAGATGTTATCGAGGTCCGACGGCGGTTGCTTAAGATAAGACATCatgaagagttcagagcagtgtga
1769	15	45393364	45393474	TGAcaaagtgcagatgtgctcttccAATGCCGGACTTCTTGAAGGTTGTAGNNNNNNNNNNGTTGGAGGCTCATCGTTCCCAGATGTTATCGAGGTCCGACTGGATTCAGTTCTTAATTTCCTTGCCttgaagagttcagagcagtgtga
1770	15	45393435	45393541	AcaaagtgcagatgtgctcttccTTTCCTCCCAGATAAGCAATTTTCTGTCNNNNNNNNNNGTTGGAGGCTCATCGTTCCCAGATGTTATCGAGGTCCGACCCTTGCCTTTATATAACTTTTTAAAAcagaagagttcagagcagtgtga
1771	15	45393453	45393550	TcaaagtgcagatgtgctcttccCTTTCCTCCCAGATAAGCAATTTTCTGTNNNNNNNNNNGTTGGAGGCTCATCGTTCCCAGATGTTATCGAGGTCCGACTTGCCTTTATATAACTTTTTAAAACAatgaagagttcagagcagtgtga
1772	15	45393947	45394047	CCCcaaagtgcagatgtgctcttccGTAAGCTATGTTGGCGTTATTGTCCANNNNNNNNNNGTTGGAGGCTCATCGTTCCCAGATGTTATCGAGGTCCGACTCTAGTTTTCTTTCATCTCTTGCTGAaagaagagttcagagcagtgtga
1773	15	45393948	45394047	CCTcaaagtgcagatgtgctcttccGTTATTGTCCATGCGGTCAGCCACAANNNNNNNNNNGTTGGAGGCTCATCGTTCCCAGATGTTATCGAGGTCCGACCTTGCTGAAATTCTTCTCCAGCCaagaagagttcagagcagtgtga
1774	15	45393992	45394102	CAGcaaagtgcagatgtgctcttccGATCTTCCTGGTTCTGGTGCTTCTTCNNNNNNNNNNGTTGGAGGCTCATCGTTCCCAGATGTTATCGAGGTCCGACCTCTGCACAATGCACACACGTTCaagaagagttcagagcagtgtga
1775	15	45394031	45394148	GGcaaagtgcagatgtgctcttctCTTCACCTCAAAAGACAAAGAGGAGTCNNNNNNNNNNGTTGGAGGCTCATCGTTCCCAGATGTTATCGAGGTCCGACCAAAGGCTACCCCGTAAGCTATGttgaagagttcagagcagtgtga
1776	15	45394090	45394192	TTTcaaagtgcagatgtgctcttccCTCATCAATGTAGACCAGCAGGAAGTNNNNNNNNNNGTTGGAGGCTCATCGTTCCCAGATGTTATCGAGGTCCGACCAAGGAGAAACGCTCCAGAAGCTgcgaagagttcagagcagtgtga
1777	15	45394090	45394207	TATcaaagtgcagatgtgctcttccCTCATCAATGTAGACCAGCAGGAAGTNNNNNNNNNNGTTGGAGGCTCATCGTTCCCAGATGTTATCGAGGTCCGACAAGGAGAAACGCTCCAGAAGCTGctgaagagttcagagcagtgtga
1778	15	45394095	45394212	GTCcaaagtgcagatgtgctcttcaGTGGCTGAGCCAAAGTTGACCACTAGNNNNNNNNNNGTTGGAGGCTCATCGTTCCCAGATGTTATCGAGGTCCGACTATCGCCCAGCCATCTGATGGATgagaagagttcagagcagtgtga
1779	15	45394192	45394295	GAAcaaagtgcagatgtgctcttcgCTGAGCCAAAGTTGACCACTAGTGGGNNNNNNNNNNGTTGGAGGCTCATCGTTCCCAGATGTTATCGAGGTCCGACTATCGCCCAGCCATCTGATGGATgagaagagttcagagcagtgtga
1780	15	45396114	45396211	GCCcaaagtgcagatgtgctcttccAAAGTTGACCACTAGTGGGCGCTCAGNNNNNNNNNNGTTGGAGGCTCATCGTTCCCAGATGTTATCGAGGTCCGACCATCTGATGGATGAGCCTCATCAatgaagagttcagagcagtgtga
1781	15	45396130	45396245	GCAcaaagtgcagatgtgctcttcgCTCCCTCAGCTATCTTCTCCTGGGTANNNNNNNNNNGTTGGAGGCTCATCGTTCCCAGATGTTATCGAGGTCCGACGAAGTCAGCCACTGAGGAGAACTctgaagagttcagagcagtgtga
1782	15	45396140	45396250	TGCcaaagtgcagatgtgctcttctGTCACCTCCTTCTGTACTGGAGACATNNNNNNNNNNGTTGGAGGCTCATCGTTCCCAGATGTTATCGAGGTCCGACTCGTGAAAGGAGGTCAAGTGGCTgagaagagttcagagcagtgtga
1783	15	45396174	45396286	GATcaaagtgcagatgtgctcttcaCTGGAGACATGCACCACACTGGAATTNNNNNNNNNNGTTGGAGGCTCATCGTTCCCAGATGTTATCGAGGTCCGACGAAAGGAGGTCAAGTGGCTGAGCcagaagagttcagagcagtgtga
1784	15	45396219	45396333	caaagtgcagatgtgctcttctCACCCAATTTCACCTGACGGTAAAAAAAANNNNNNNNNNGTTGGAGGCTCATCGTTCCCAGATGTTATCGAGGTCCGACCTGGCAAAGTCAAGAAGGTGGCAtggaagagttcagagcagtgtga
1785	15	45396310	45396419	caaagtgcagatgtgctcttccATTAAACACATTGCCACTTGAATTCACATNNNNNNNNNNGTTGGAGGCTCATCGTTCCCAGATGTTATCGAGGTCCGACCTGGGTACCATTGCCACTGTTGTcagaagagttcagagcagtgtga
1786	15	45396310	45396422	caaagtgcagatgtgctcttcgAATATCACATTAAACACATTGCCACTTGANNNNNNNNNNGTTGGAGGCTCATCGTTCCCAGATGTTATCGAGGTCCGACCATTGCCACTGTTGTCACCTCCTtcgaagagttcagagcagtgtga
1787	15	45396311	45396410	caaagtgcagatgtgctcttcaCAATGTATAGTTCAGCTGCAGAATTCTTTNNNNNNNNNNGTTGGAGGCTCATCGTTCCCAGATGTTATCGAGGTCCGACACCTGTTGATCCTTTCATTATGTCTGatgaagagttcagagcagtgtga
1788	15	45396417	45396530	caaagtgcagatgtgctcttcaATTTGCCTTGGGAAATTTAGAGTAAGTACNNNNNNNNNNGTTGGAGGCTCATCGTTCCCAGATGTTATCGAGGTCCGACGCTTTAGTCACAGGGGACTCTCTTatgaagagttcagagcagtgtga
1789	15	45396421	45396538	caaagtgcagatgtgctcttctAAAAAAATTAGGAAAGTTACCAAATTCGTNNNNNNNNNNGTTGGAGGCTCATCGTTCCCAGATGTTATCGAGGTCCGACACCTGCAGTAAATTTTCTTGGAAAGTtagaagagttcagagcagtgtga
1790	15	45396467	45396583	AGCcaaagtgcagatgtgctcttccAAATTCGTAATGCTCTTTATGGGGGGNNNNNNNNNNGTTGGAGGCTCATCGTTCCCAGATGTTATCGAGGTCCGACAAAGTTAAGGCACCTTCTCCTTCTTaggaagagttcagagcagtgtga
1791	15	45396486	45396588	caaagtgcagatgtgctcttcgTTACCAAATTCGTAATGCTCTTTATGGGGNNNNNNNNNNGTTGGAGGCTCATCGTTCCCAGATGTTATCGAGGTCCGACGCACCTTCTCCTTCTTAGAAACAATGtagaagagttcagagcagtgtga
1792	15	45396527	45396638	TcaaagtgcagatgtgctcttcaTTTTGTTAGGATTAGGGTTAGACTGGGANNNNNNNNNNGTTGGAGGCTCATCGTTCCCAGATGTTATCGAGGTCCGACTCTTTCCAAAACACAGACTAATTTGCctgaagagttcagagcagtgtga
1793	15	45397797	45397907	caaagtgcagatgtgctcttctACTAGTCATAAAATGTGTCCATCTTTGCTNNNNNNNNNNGTTGGAGGCTCATCGTTCCCAGATGTTATCGAGGTCCGACGCCTAGGCAAGAGAAAATGCATAGAtagaagagttcagagcagtgtga
1794	15	45397809	45397907	CAcaaagtgcagatgtgctcttccATCTTTGCTAAAACCTGATGGAGGACANNNNNNNNNNGTTGGAGGCTCATCGTTCCCAGATGTTATCGAGGTCCGACAGGCAAGAGAAAATGCATAGATAAAAttgaagagttcagagcagtgtga
1795	15	45397861	45397963	caaagtgcagatgtgctcttcgGAGGACAATTTAGCTAAAATAAAGAAAAANNNNNNNNNNGTTGGAGGCTCATCGTTCCCAGATGTTATCGAGGTCCGACAAACTAAGAAGGAAAAACACACACCcagaagagttcagagcagtgtga
1796	15	45397865	45397964	caaagtgcagatgtgctcttcaGATATGGAAGTTTCCTTTAACCTAAAAGANNNNNNNNNNGTTGGAGGCTCATCGTTCCCAGATGTTATCGAGGTCCGACCACCATCCATAAATCCAAATGTGAGTaggaagagttcagagcagtgtga
1797	15	45397911	45398008	caaagtgcagatgtgctcttcaGTTTCCTTTAACCTAAAAGAAAATATTCTNNNNNNNNNNGTTGGAGGCTCATCGTTCCCAGATGTTATCGAGGTCCGACGTGAGTAGACCAGTAGTCTGCTTTTAtagaagagttcagagcagtgtga
1798	15	45397950	45398055	AAGcaaagtgcagatgtgctcttcaCCTGTTTGTAGGCATCGAGGAGGAAGNNNNNNNNNNGTTGGAGGCTCATCGTTCCCAGATGTTATCGAGGTCCGACGTAAACTTAGAGGCTCACTTGGCAacgaagagttcagagcagtgtga
1799	15	45398007	45398113	GCGcaaagtgcagatgtgctcttcgTTTGTAGGCATCGAGGAGGAAGCTCTNNNNNNNNNNGTTGGAGGCTCATCGTTCCCAGATGTTATCGAGGTCCGACCAACCCCACAAATAGGGCTTCACaggaagagttcagagcagtgtga
1800	15	45398284	45398396	GGGcaaagtgcagatgtgctcttcgCAGCACCACGTGCTTGAGCAGAATGANNNNNNNNNNGTTGGAGGCTCATCGTTCCCAGATGTTATCGAGGTCCGACTAGACCTAGGGAGAAGCCCTTCTcagaagagttcagagcagtgtga
1801	15	45398345	45398460	AAcaaagtgcagatgtgctcttcgCTTGAGCAGAATGACCGAGTCATAGAGNNNNNNNNNNGTTGGAGGCTCATCGTTCCCAGATGTTATCGAGGTCCGACGAAGCCCTTCTCAGCTCAGCTCAccgaagagttcagagcagtgtga
1802	15	45398352	45398460	TGcaaagtgcagatgtgctcttcgCTTGAGCAGAATGACCGAGTCATAGAGNNNNNNNNNNGTTGGAGGCTCATCGTTCCCAGATGTTATCGAGGTCCGACTTCTCAGCTCAGCTCACCTGTTTgtgaagagttcagagcagtgtga
1803	15	45398400	45398516	CCCcaaagtgcagatgtgctcttcgAAAAAAACTGGCAGAATTTGCAGTGTNNNNNNNNNNGTTGGAGGCTCATCGTTCCCAGATGTTATCGAGGTCCGACCAGCGCAGTCCCTCTGAGGTCAGcagaagagttcagagcagtgtga
1804	15	45398450	45398547	TTGcaaagtgcagatgtgctcttcgGATGCCCATCTTCTCTGCCTCCTGAGNNNNNNNNNNGTTGGAGGCTCATCGTTCCCAGATGTTATCGAGGTCCGACGAGTGGACTTGGAGCGGCTCAACaggaagagttcagagcagtgtga
1805	15	45398465	45398578	TTGcaaagtgcagatgtgctcttcgGATGCCCATCTTCTCTGCCTCCTGAGNNNNNNNNNNGTTGGAGGCTCATCGTTCCCAGATGTTATCGAGGTCCGACGAGTGGACTTGGAGCGGCTCAACaggaagagttcagagcagtgtga
1806	15	45398505	45398613	CCcaaagtgcagatgtgctcttcgGGGGTTGGGGGAGAAGGGGAAAAAAAANNNNNNNNNNGTTGGAGGCTCATCGTTCCCAGATGTTATCGAGGTCCGACGTGATCAGCAAGTCTACGCTGAGgagaagagttcagagcagtgtga
1807	15	45398669	45398773	CCcaaagtgcagatgtgctcttcgGGGGTTGGGGGAGAAGGGGAAAAAAAANNNNNNNNNNGTTGGAGGCTCATCGTTCCCAGATGTTATCGAGGTCCGACGTGATCAGCAAGTCTACGCTGAGgagaagagttcagagcagtgtga
1808	15	45398690	45398801	TcaaagtgcagatgtgctcttcgCTTGCTCAGGTATTACATTTTCTCCTGGNNNNNNNNNNGTTGGAGGCTCATCGTTCCCAGATGTTATCGAGGTCCGACCACAGTCACAGCACATAACGTAGaagaagagttcagagcagtgtga
1809	15	45398743	45398842	ATCcaaagtgcagatgtgctcttcgCAGAATCTCTGCTGGCCCAGAAAAACNNNNNNNNNNGTTGGAGGCTCATCGTTCCCAGATGTTATCGAGGTCCGACCGTATCAACACAACATTGCCCATTcagaagagttcagagcagtgtga
1810	15	45398757	45398869	CcaaagtgcagatgtgctcttccTTCTCTACATTCTTGGTCATTCCTGGAGNNNNNNNNNNGTTGGAGGCTCATCGTTCCCAGATGTTATCGAGGTCCGACGCTGGGCAACTTAGGTGCACAGAaggaagagttcagagcagtgtga
1811	15	45398784	45398881	TCCcaaagtgcagatgtgctcttctCTACATTCTTGGTCATTCCTGGAGGGNNNNNNNNNNGTTGGAGGCTCATCGTTCCCAGATGTTATCGAGGTCCGACGCTGGGCAACTTAGGTGCACAGAaggaagagttcagagcagtgtga
1812	15	45398907	45399023	TCCcaaagtgcagatgtgctcttccCTGTCAGGAGATTGGAGAGAGAGAGGNNNNNNNNNNGTTGGAGGCTCATCGTTCCCAGATGTTATCGAGGTCCGACGAGGACAGGCTCAGAAGTTCTCAtagaagagttcagagcagtgtga
1813	15	45398921	45399023	GTAcaaagtgcagatgtgctcttcgCCTGCAGCCTAAAGGTGCTCACTCTCNNNNNNNNNNGTTGGAGGCTCATCGTTCCCAGATGTTATCGAGGTCCGACTCATAGTGGTGCATGAAGTGGGCtcgaagagttcagagcagtgtga
1814	15	45399021	45399128	CTAcaaagtgcagatgtgctcttcgCTCACTCTCCTTGGGAAAAGCTGCTTNNNNNNNNNNGTTGGAGGCTCATCGTTCCCAGATGTTATCGAGGTCCGACTTGACGAGCTGACAGGCCTTCTCtagaagagttcagagcagtgtga
1815	15	45399068	45399179	CGTcaaagtgcagatgtgctcttctGAACAGACTCCGGTTCAGCACTTTCTNNNNNNNNNNGTTGGAGGCTCATCGTTCCCAGATGTTATCGAGGTCCGACGATGTCCTGGCAGGAGAAGGCCAgagaagagttcagagcagtgtga
1816	15	45399073	45399190	CCTcaaagtgcagatgtgctcttcaGACTCCGGTTCAGCACTTTCTGGAAGNNNNNNNNNNGTTGGAGGCTCATCGTTCCCAGATGTTATCGAGGTCCGACATGTCCTGGCAGGAGAAGGCCAGaggaagagttcagagcagtgtga
1817	15	45399099	45399213	ACAcaaagtgcagatgtgctcttcaCTCCGGTTCAGCACTTTCTGGAAGTGNNNNNNNNNNGTTGGAGGCTCATCGTTCCCAGATGTTATCGAGGTCCGACCAGGAGAAGGCCAGAGTCCCAGGgtgaagagttcagagcagtgtga
1818	15	45399105	45399219	AGAcaaagtgcagatgtgctcttcgGGGCAGGTCAGACCAAAGACAGTCAGNNNNNNNNNNGTTGGAGGCTCATCGTTCCCAGATGTTATCGAGGTCCGACCTCCTGCAGGGAGTTGAAGAAGGgcgaagagttcagagcagtgtga
1819	15	45399508	45399622	ATGcaaagtgcagatgtgctcttccCAAAGACAGTCAGGGCCAGCACTCAGNNNNNNNNNNGTTGGAGGCTCATCGTTCCCAGATGTTATCGAGGTCCGACCAGGGAGTTGAAGAAGGGCTCGAaggaagagttcagagcagtgtga
1820	15	45399515	45399630	TAAcaaagtgcagatgtgctcttccACATAGCCCAAGAGACAGAGAATGGGNNNNNNNNNNGTTGGAGGCTCATCGTTCCCAGATGTTATCGAGGTCCGACCCAAAGTGGGTGATGGAGCGCAGgcgaagagttcagagcagtgtga
1821	15	45399529	45399645	TCGcaaagtgcagatgtgctcttctCGTTCTCCTCCACCTCTTGGATGATGNNNNNNNNNNGTTGGAGGCTCATCGTTCCCAGATGTTATCGAGGTCCGACCCTTACGCTGCCAATCCATCTGCccgaagagttcagagcagtgtga
1822	15	45399562	45399660	TGCcaaagtgcagatgtgctcttctCGTTCTCCTCCACCTCTTGGATGATGNNNNNNNNNNGTTGGAGGCTCATCGTTCCCAGATGTTATCGAGGTCCGACCAATCCATCTGCCCGCCAAGTTGccgaagagttcagagcagtgtga
1823	15	45399567	45399680	CATcaaagtgcagatgtgctcttcgTGTCACCCAGATGAAGTAGATCTGGGNNNNNNNNNNGTTGGAGGCTCATCGTTCCCAGATGTTATCGAGGTCCGACCATACTAGCATGGTGGTCCTGAGgtgaagagttcagagcagtgtga
1824	15	45399606	45399723	CTTcaaagtgcagatgtgctcttccCCAGCTCAGTTCAGCCTCCCTAGATCNNNNNNNNNNGTTGGAGGCTCATCGTTCCCAGATGTTATCGAGGTCCGACATAAATGTGCACAGACACCAGGTccgaagagttcagagcagtgtga
1825	15	45399610	45399725	CTTcaaagtgcagatgtgctcttccCCAGCTCAGTTCAGCCTCCCTAGATCNNNNNNNNNNGTTGGAGGCTCATCGTTCCCAGATGTTATCGAGGTCCGACATAAATGTGCACAGACACCAGGTccgaagagttcagagcagtgtga
1826	15	45400192	45400305	TGTcaaagtgcagatgtgctcttctTTGAGGATGGAGGCAAAGGGGGTGACNNNNNNNNNNGTTGGAGGCTCATCGTTCCCAGATGTTATCGAGGTCCGACCTTTCTCTCATGCTCCACCACTTgagaagagttcagagcagtgtga
1827	15	45400262	45400370	GGcaaagtgcagatgtgctcttcaCCAACACTGACACCTCAAATTTATGCCNNNNNNNNNNGTTGGAGGCTCATCGTTCCCAGATGTTATCGAGGTCCGACCAATTCGGCCACCTATGCCCCATttgaagagttcagagcagtgtga
1828	15	45400268	45400369	CAcaaagtgcagatgtgctcttccCAACACTGACACCTCAAATTTATGCCANNNNNNNNNNGTTGGAGGCTCATCGTTCCCAGATGTTATCGAGGTCCGACCCCATTTGATGAATGAGGGAGGGatgaagagttcagagcagtgtga
1829	15	45400313	45400430	CGCcaaagtgcagatgtgctcttccTCTCCAAACGGTCCATCAAGGTACAGNNNNNNNNNNGTTGGAGGCTCATCGTTCCCAGATGTTATCGAGGTCCGACATGCTCACCTTCTTACACAGCATttgaagagttcagagcagtgtga
1830	15	45400314	45400430	ACTcaaagtgcagatgtgctcttcgCCAAGAGAGGGGGGAGATGAAATGAGNNNNNNNNNNGTTGGAGGCTCATCGTTCCCAGATGTTATCGAGGTCCGACGAAGACCAGGTCTTTGAGGATGGaggaagagttcagagcagtgtga
1831	15	45400380	45400481	TGTcaaagtgcagatgtgctcttcgCTCTGAGACCAGAAACGGAGACACAGNNNNNNNNNNGTTGGAGGCTCATCGTTCCCAGATGTTATCGAGGTCCGACCAATGCCCCCTCCCACCAACACTgagaagagttcagagcagtgtga
1832	15	45400414	45400513	GGcaaagtgcagatgtgctcttccAGAACATCCTAGTCTTTTCTGAGGCACNNNNNNNNNNGTTGGAGGCTCATCGTTCCCAGATGTTATCGAGGTCCGACCCACTCCTGATGGCCCTCTCCAAacgaagagttcagagcagtgtga
1833	15	45400876	45400992	CACcaaagtgcagatgtgctcttcgGATGTGCAGGCTGAGTGTGTCCTCATNNNNNNNNNNGTTGGAGGCTCATCGTTCCCAGATGTTATCGAGGTCCGACCAGAGATCCTCTGCCAGTGCCAGaggaagagttcagagcagtgtga
1834	15	45400930	45401038	ATCcaaagtgcagatgtgctcttcgATGTGCAGGCTGAGTGTGTCCTCATGNNNNNNNNNNGTTGGAGGCTCATCGTTCCCAGATGTTATCGAGGTCCGACCAGAGATCCTCTGCCAGTGCCAGaggaagagttcagagcagtgtga
1835	15	45400963	45401074	ACGcaaagtgcagatgtgctcttcgTGGTACTCGGTGGTCCCCAGAGCCAGNNNNNNNNNNGTTGGAGGCTCATCGTTCCCAGATGTTATCGAGGTCCGACCTTTGGGTATCCAGCACAGCCATtggaagagttcagagcagtgtga
1836	15	45400992	45401108	AGGcaaagtgcagatgtgctcttccCCACTGTCCTGACTTGTACTCAAAGCNNNNNNNNNNGTTGGAGGCTCATCGTTCCCAGATGTTATCGAGGTCCGACGATGAGTAGATCTCCCTGAGGCGaggaagagttcagagcagtgtga
1837	15	45401041	45401157	AGGcaaagtgcagatgtgctcttccCCACTGTCCTGACTTGTACTCAAAGCNNNNNNNNNNGTTGGAGGCTCATCGTTCCCAGATGTTATCGAGGTCCGACGATGAGTAGATCTCCCTGAGGCGaggaagagttcagagcagtgtga
1838	15	45401081	45401178	GCAcaaagtgcagatgtgctcttccATAGACAGGGAAAAGCACAGATGAGANNNNNNNNNNGTTGGAGGCTCATCGTTCCCAGATGTTATCGAGGTCCGACGAGGTCAGTGTGAAGGGGTGGTActgaagagttcagagcagtgtga
1839	15	45401117	45401214	GCAcaaagtgcagatgtgctcttccATAGACAGGGAAAAGCACAGATGAGANNNNNNNNNNGTTGGAGGCTCATCGTTCCCAGATGTTATCGAGGTCCGACGAGGTCAGTGTGAAGGGGTGGTActgaagagttcagagcagtgtga
1840	15	45401673	45401787	GCGcaaagtgcagatgtgctcttccACAGATGAGAAGGCCTGCTCCTGGTANNNNNNNNNNGTTGGAGGCTCATCGTTCCCAGATGTTATCGAGGTCCGACCAGTGTGAAGGGGTGGTACTCGGtggaagagttcagagcagtgtga
1841	15	45401694	45401804	ATGcaaagtgcagatgtgctcttcgGGGAGTAGTCACATGGTCTGAGCAAGNNNNNNNNNNGTTGGAGGCTCATCGTTCCCAGATGTTATCGAGGTCCGACCTCTGGAATTGCAGGTAGGTCACtcgaagagttcagagcagtgtga
1842	15	45401712	45401829	GAGcaaagtgcagatgtgctcttcaGCTTGTCACCTCCATAGATGATTGCCNNNNNNNNNNGTTGGAGGCTCATCGTTCCCAGATGTTATCGAGGTCCGACCCATGTCTGAAGATTTGGCCTCTgtgaagagttcagagcagtgtga
1843	15	45401744	45401843	TTCcaaagtgcagatgtgctcttcgCCGGGACCAGGAAGTAGATGTGGAAANNNNNNNNNNGTTGGAGGCTCATCGTTCCCAGATGTTATCGAGGTCCGACTCTGAAGATTTGGCCTCTGTCGCtcgaagagttcagagcagtgtga
1844	15	45401755	45401853	TGGcaaagtgcagatgtgctcttcgAGACACGGCCAGTTAGTACAACTCAGNNNNNNNNNNGTTGGAGGCTCATCGTTCCCAGATGTTATCGAGGTCCGACCTGATCTCCACCTTCTTCCGGCTcagaagagttcagagcagtgtga
1845	15	45401764	45401871	TCGcaaagtgcagatgtgctcttccAGTTAGTACAACTCAGGCCCAGCCAGNNNNNNNNNNGTTGGAGGCTCATCGTTCCCAGATGTTATCGAGGTCCGACCTGATCTCCACCTTCTTCCGGCTcagaagagttcagagcagtgtga
1846	15	45402022	45402121	CTTcaaagtgcagatgtgctcttcaTAGGGCTGAGGTCTGGGGTCTTAAATNNNNNNNNNNGTTGGAGGCTCATCGTTCCCAGATGTTATCGAGGTCCGACATCAGAGCATAGCTGCCATGGATgagaagagttcagagcagtgtga
1847	15	45402036	45402153	caaagtgcagatgtgctcttcaAATCTCAAAGTCTCATTCTGAGATCTTGGNNNNNNNNNNGTTGGAGGCTCATCGTTCCCAGATGTTATCGAGGTCCGACAGAGCATAGCTGCCATGGATGATgagaagagttcagagcagtgtga
1848	15	45402065	45402163	CAGcaaagtgcagatgtgctcttcgGTGGGAGGCGAAGACATACATGATGGNNNNNNNNNNGTTGGAGGCTCATCGTTCCCAGATGTTATCGAGGTCCGACCTCTTTCACCTTCCTGTCCCATCctgaagagttcagagcagtgtga
1849	15	45402079	45402196	GGGcaaagtgcagatgtgctcttcgGAGGCGAAGACATACATGATGGCCAGNNNNNNNNNNGTTGGAGGCTCATCGTTCCCAGATGTTATCGAGGTCCGACCTCTTTCACCTTCCTGTCCCATCctgaagagttcagagcagtgtga
1850	15	45402105	45402202	ATCcaaagtgcagatgtgctcttcgGGCCAGTGAGTAGTCTCAGGACTTCANNNNNNNNNNGTTGGAGGCTCATCGTTCCCAGATGTTATCGAGGTCCGACCATAGAGCAGGATGTAGAGGTGGtggaagagttcagagcagtgtga
1851	15	45402115	45402214	CTAcaaagtgcagatgtgctcttctGAGTAGTCTCAGGACTTCAGCTTGGGNNNNNNNNNNGTTGGAGGCTCATCGTTCCCAGATGTTATCGAGGTCCGACGATGTAGAGGTGGTGGGTCAGCCaggaagagttcagagcagtgtga
1852	15	45402595	45402701	TGGcaaagtgcagatgtgctcttccCCAGAAAAGCCTGCCTGGAGGGATTTNNNNNNNNNNGTTGGAGGCTCATCGTTCCCAGATGTTATCGAGGTCCGACGAGCAGAAGCACACCTGTCATACctgaagagttcagagcagtgtga
1853	15	45402598	45402695	ATCcaaagtgcagatgtgctcttcgCAAAGGCACCTTGAGCCTCTGACTGGNNNNNNNNNNGTTGGAGGCTCATCGTTCCCAGATGTTATCGAGGTCCGACACAGAGAGATGGAGACAAAAGCAgagaagagttcagagcagtgtga
1854	15	45402633	45402737	TCAcaaagtgcagatgtgctcttcgCAGGAGGGGCTCCAGCACTGTCACAANNNNNNNNNNGTTGGAGGCTCATCGTTCCCAGATGTTATCGAGGTCCGACATGGAGACAAAAGCAGAAGTCCTcagaagagttcagagcagtgtga
1855	15	45402639	45402756	GTGcaaagtgcagatgtgctcttccACTGTCACAACACAGCATGACTCCTTNNNNNNNNNNGTTGGAGGCTCATCGTTCCCAGATGTTATCGAGGTCCGACAAGTCCTCAGACAGAACCCCCAGgtgaagagttcagagcagtgtga
1856	15	45402675	45402786	ATcaaagtgcagatgtgctcttcgTGGGCTGACTGAGAAGATGTAGACATTNNNNNNNNNNGTTGGAGGCTCATCGTTCCCAGATGTTATCGAGGTCCGACCGGCCTGCCTATTTCTTTTTCTATTAtagaagagttcagagcagtgtga
1857	15	45402813	45402927	CTGcaaagtgcagatgtgctcttctGAGAAGATGTAGACATTGACTGCGTGNNNNNNNNNNGTTGGAGGCTCATCGTTCCCAGATGTTATCGAGGTCCGACTTTCTTTTTCTATTATACCCTTGGGCccgaagagttcagagcagtgtga
1858	15	45402867	45402983	ATcaaagtgcagatgtgctcttctTAGAGATGCCAACCAGGACAGACTCTANNNNNNNNNNGTTGGAGGCTCATCGTTCCCAGATGTTATCGAGGTCCGACCCAGAACTGACCCATCATTCACAaagaagagttcagagcagtgtga
1859	15	45402910	45403012	GTTcaaagtgcagatgtgctcttccAACCAGGACAGACTCTACCTCCGATCNNNNNNNNNNGTTGGAGGCTCATCGTTCCCAGATGTTATCGAGGTCCGACTCATTCACAAAGACGTTGGGGAAtagaagagttcagagcagtgtga
1860	15	45403239	45403343	CACcaaagtgcagatgtgctcttccGATCCTGAGGGAGAGAGGAGGCATAGNNNNNNNNNNGTTGGAGGCTCATCGTTCCCAGATGTTATCGAGGTCCGACGAATATGCAGGCCAGCAGGCTGAgtgaagagttcagagcagtgtga
1861	15	45403330	45403439	ACGcaaagtgcagatgtgctcttcgGTGGAAGTCCACTGCGGCATCAAAAGNNNNNNNNNNGTTGGAGGCTCATCGTTCCCAGATGTTATCGAGGTCCGACCATAGGGAGGAGAGATGGAGGTATaagaagagttcagagcagtgtga
1862	15	45403419	45403517	TTGcaaagtgcagatgtgctcttcgCATCAAAAGGCACATAGCGGTTGAGGNNNNNNNNNNGTTGGAGGCTCATCGTTCCCAGATGTTATCGAGGTCCGACTATAAGGAGTTCCATCTCCCCACTGttgaagagttcagagcagtgtga
1863	15	45403526	45403641	caaagtgcagatgtgctcttccACATGGTGAGCAAGATATAAGAGAACATGNNNNNNNNNNGTTGGAGGCTCATCGTTCCCAGATGTTATCGAGGTCCGACCAAAGAGGAAGAAGCCTGGGAGTcagaagagttcagagcagtgtga
1864	15	45403606	45403721	TGGcaaagtgcagatgtgctcttcaTATAAGAGAACATGAAGGAGACGCTGNNNNNNNNNNGTTGGAGGCTCATCGTTCCCAGATGTTATCGAGGTCCGACGAGTCACGTACTGGCCAGGACAAcagaagagttcagagcagtgtga
1865	15	45403652	45403755	GGGcaaagtgcagatgtgctcttccGAGGGTGGCGAGGCAAAGCCATAGTCNNNNNNNNNNGTTGGAGGCTCATCGTTCCCAGATGTTATCGAGGTCCGACGAAAGTCTCTCGCAGGAAGGTTAtggaagagttcagagcagtgtga
1866	15	45403705	45403812	TGCcaaagtgcagatgtgctcttcgCCGGAGTGAGGTTACATCAGCTTGGCNNNNNNNNNNGTTGGAGGCTCATCGTTCCCAGATGTTATCGAGGTCCGACTTATGAGGTTGCGGCACATGGTGaggaagagttcagagcagtgtga
1867	15	45403711	45403812	CGTcaaagtgcagatgtgctcttcgCTCTCCCATGCAGACTCTTAGGATCANNNNNNNNNNGTTGGAGGCTCATCGTTCCCAGATGTTATCGAGGTCCGACCCTCGTGACAGGATGATGCCCACgagaagagttcagagcagtgtga
1868	15	45403901	45404013	TTTcaaagtgcagatgtgctcttcaCTCTTAGGATCAGAGGGCTTTCCACTNNNNNNNNNNGTTGGAGGCTCATCGTTCCCAGATGTTATCGAGGTCCGACGAGGGTGGTCTGTGCAATGTCCGaggaagagttcagagcagtgtga
1869	15	45404008	45404125	AGAcaaagtgcagatgtgctcttcaCACACGATGTGCCTCCGGTAGTTCTCNNNNNNNNNNGTTGGAGGCTCATCGTTCCCAGATGTTATCGAGGTCCGACCAGACTCTTAGGATCAGAGGGCTttgaagagttcagagcagtgtga
1870	15	45404072	45404169	CTTcaaagtgcagatgtgctcttccGGTAGTTCTCCACGAAGCGCTTGTACNNNNNNNNNNGTTGGAGGCTCATCGTTCCCAGATGTTATCGAGGTCCGACCTTTCCACTCCTCTCCAAGGGTCaggaagagttcagagcagtgtga
1871	15	45404103	45404219	ACTcaaagtgcagatgtgctcttccATCTTCTCTTGCAGCGCCTCTGTGTANNNNNNNNNNGTTGGAGGCTCATCGTTCCCAGATGTTATCGAGGTCCGACCTGGAACTCTTACAGTAAGCACGAtcgaagagttcagagcagtgtga
1872	15	45404652	45404762	ACTcaaagtgcagatgtgctcttcgGCACTGCTGCCCTATAGCAAGGGGAGNNNNNNNNNNGTTGGAGGCTCATCGTTCCCAGATGTTATCGAGGTCCGACGAGAAGATTGCCACACACACGATgtgaagagttcagagcagtgtga
1873	15	45404760	45404861	GTGcaaagtgcagatgtgctcttcgCCTTCCCTTAATGCCACTCCATGAAANNNNNNNNNNGTTGGAGGCTCATCGTTCCCAGATGTTATCGAGGTCCGACCTTGTACTGCTGCAGCTTTTGGGctgaagagttcagagcagtgtga
1874	15	45404767	45404869	GTGcaaagtgcagatgtgctcttcgCCTTCCCTTAATGCCACTCCATGAAANNNNNNNNNNGTTGGAGGCTCATCGTTCCCAGATGTTATCGAGGTCCGACCTTGTACTGCTGCAGCTTTTGGGctgaagagttcagagcagtgtga
1875	15	45404767	45404873	CCTcaaagtgcagatgtgctcttcgAAAAAGAAATGGGGCTGTTCTCCCCTNNNNNNNNNNGTTGGAGGCTCATCGTTCCCAGATGTTATCGAGGTCCGACCCTAAGACTTCTCTCCATGTCTCTttgaagagttcagagcagtgtga
1876	15	45404822	45404936	TTGcaaagtgcagatgtgctcttcgGAGCTGAGAAAAAGAAATGGGGCTGTNNNNNNNNNNGTTGGAGGCTCATCGTTCCCAGATGTTATCGAGGTCCGACCTAAGACTTCTCTCCATGTCTCTTTgggaagagttcagagcagtgtga
1877	15	45404871	45404970	TGTcaaagtgcagatgtgctcttcgGTGGGAGCTGAGAAAAAGAAATGGGGNNNNNNNNNNGTTGGAGGCTCATCGTTCCCAGATGTTATCGAGGTCCGACCTTCTCTCCATGTCTCTTTGGGCCcagaagagttcagagcagtgtga
1878	15	45404872	45404970	TTTcaaagtgcagatgtgctcttccCTTGTCTTTGCAGCCAGGAGAACAACNNNNNNNNNNGTTGGAGGCTCATCGTTCCCAGATGTTATCGAGGTCCGACGGGATTTGGGAGACACTCACTTTttgaagagttcagagcagtgtga
1879	15	45405127	45405235	CCTcaaagtgcagatgtgctcttccTTGTCTTTGCAGCCAGGAGAACAACTNNNNNNNNNNGTTGGAGGCTCATCGTTCCCAGATGTTATCGAGGTCCGACCACTCACTTTTTGCCAAACCTCTtcgaagagttcagagcagtgtga
1880	15	45405220	45405328	TTGcaaagtgcagatgtgctcttcaCCTAGAGAAAAGAACAAGAGGCAGGANNNNNNNNNNGTTGGAGGCTCATCGTTCCCAGATGTTATCGAGGTCCGACTCCTACTCCCTTCATTTCTCTGCaggaagagttcagagcagtgtga
1881	15	45405230	45405329	TGGcaaagtgcagatgtgctcttcaGAGAAAAGAACAAGAGGCAGGACTGGNNNNNNNNNNGTTGGAGGCTCATCGTTCCCAGATGTTATCGAGGTCCGACCCTTCATTTCTCTGCAGGGGGCTcagaagagttcagagcagtgtga
1882	15	45405457	45405572	GGAcaaagtgcagatgtgctcttccCTCCTCCCTTCTGGGAAAGTCATGTCNNNNNNNNNNGTTGGAGGCTCATCGTTCCCAGATGTTATCGAGGTCCGACGTGTCCGAGTGATGAACGAGACTcggaagagttcagagcagtgtga
1883	15	45405458	45405572	GAAcaaagtgcagatgtgctcttctTCTGGGAAAGTCATGTCCAGATCTCTNNNNNNNNNNGTTGGAGGCTCATCGTTCCCAGATGTTATCGAGGTCCGACAGACTCGACAGCTGATGTTTTGTttgaagagttcagagcagtgtga
1884	15	45405541	45405645	CCCcaaagtgcagatgtgctcttccATGGTCCCGCAGCATGAAGTGAAAATNNNNNNNNNNGTTGGAGGCTCATCGTTCCCAGATGTTATCGAGGTCCGACACCAGGAACTCTCATTTTGAGGAcagaagagttcagagcagtgtga
1885	15	45405568	45405678	CTGcaaagtgcagatgtgctcttccATGGTCCCGCAGCATGAAGTGAAAATNNNNNNNNNNGTTGGAGGCTCATCGTTCCCAGATGTTATCGAGGTCCGACCCAGGAACTCTCATTTTGAGGACacgaagagttcagagcagtgtga
1886	15	58679602	58679706	GATcaaagtgcagatgtgctcttcgAATCCCGACTCCCGGAACATAGACTCNNNNNNNNNNGTTGGAGGCTCATCGTTCCCAGATGTTATCGAGGTCCGACAACCATTCCTCACACACTCACCAttgaagagttcagagcagtgtga
1887	15	58679662	58679770	CGGcaaagtgcagatgtgctcttcgCCTTGGACAGGCAGTTGTTGGAGATCNNNNNNNNNNGTTGGAGGCTCATCGTTCCCAGATGTTATCGAGGTCCGACCACCTTTGACACAGAGCTGCGTGaagaagagttcagagcagtgtga
1888	15	80696811	80696912	TGCcaaagtgcagatgtgctcttcgGAGGACCAGAGACACAGCAGCCTGTCNNNNNNNNNNGTTGGAGGCTCATCGTTCCCAGATGTTATCGAGGTCCGACTGAAAATCCTCCCATGTCAGCTCctgaagagttcagagcagtgtga
1889	15	80696832	80696930	AAGcaaagtgcagatgtgctcttccAGCAGCCTGTCACCCAGCAAGGTCAGNNNNNNNNNNGTTGGAGGCTCATCGTTCCCAGATGTTATCGAGGTCCGACTGAAAATCCTCCCATGTCAGCTCctgaagagttcagagcagtgtga
1890	15	80743180	80743279	GAGcaaagtgcagatgtgctcttcgCCTGTCACCCAGCAAGGTCAGGCTTGNNNNNNNNNNGTTGGAGGCTCATCGTTCCCAGATGTTATCGAGGTCCGACAATCCTCCCATGTCAGCTCCTCCTtggaagagttcagagcagtgtga
1891	15	80743212	80743328	AATcaaagtgcagatgtgctcttcgGAAATGGCACTGAGAAGGTGCTCATCNNNNNNNNNNGTTGGAGGCTCATCGTTCCCAGATGTTATCGAGGTCCGACGAGATCTCGATGAAGGATCTGGAgggaagagttcagagcagtgtga
1892	15	80743227	80743344	caaagtgcagatgtgctcttctACATGGTAAACATTAGACGGGACTTATCCNNNNNNNNNNGTTGGAGGCTCATCGTTCCCAGATGTTATCGAGGTCCGACACTGGACCTGTTTTCCTGTTTGAaagaagagttcagagcagtgtga
1893	15	80743243	80743358	GATcaaagtgcagatgtgctcttcgGGAGCCTGGGAAGAAAAAAGGGAATGNNNNNNNNNNGTTGGAGGCTCATCGTTCCCAGATGTTATCGAGGTCCGACTGTTTGAAACACACCAGGAAGTCtcgaagagttcagagcagtgtga
1894	15	80743248	80743365	TGCcaaagtgcagatgtgctcttccCTGGGAAGAAAAAAGGGAATGCAGGTNNNNNNNNNNGTTGGAGGCTCATCGTTCCCAGATGTTATCGAGGTCCGACCACACCAGGAAGTCTCAGGATTAGaagaagagttcagagcagtgtga
1895	15	80743249	80743365	AGcaaagtgcagatgtgctcttcgCTGAAAGACCCCTGGATTCTTGGATAGNNNNNNNNNNGTTGGAGGCTCATCGTTCCCAGATGTTATCGAGGTCCGACCCATACCGCATCATGGTGAAGAAttgaagagttcagagcagtgtga
1896	15	80750192	80750293	AAAcaaagtgcagatgtgctcttccTACCTTTCATGAAGACCACCAGGATGNNNNNNNNNNGTTGGAGGCTCATCGTTCCCAGATGTTATCGAGGTCCGACCATTCTCATCCAGGTCATACATGGTaagaagagttcagagcagtgtga
1897	15	80750233	80750341	CTTcaaagtgcagatgtgctcttcgGACTCCACAAACATGTCCTGGGGCTTNNNNNNNNNNGTTGGAGGCTCATCGTTCCCAGATGTTATCGAGGTCCGACCTGAAAGACCCCTGGATTCTTGGatgaagagttcagagcagtgtga
1898	15	80750250	80750353	ATCcaaagtgcagatgtgctcttccTCCACAAACATGTCCTGGGGCTTGAGNNNNNNNNNNGTTGGAGGCTCATCGTTCCCAGATGTTATCGAGGTCCGACCTGAAAGACCCCTGGATTCTTGGatgaagagttcagagcagtgtga
1899	15	80762429	80762538	ACGcaaagtgcagatgtgctcttcaGAGAACATGGACTCCACAAACATGTCNNNNNNNNNNGTTGGAGGCTCATCGTTCCCAGATGTTATCGAGGTCCGACTGAAAGACCCCTGGATTCTTGGAtagaagagttcagagcagtgtga
1900	15	80762483	80762585	TTTcaaagtgcagatgtgctcttcgGTCCCTGCGTCGGCCTGGTTGATGTCNNNNNNNNNNGTTGGAGGCTCATCGTTCCCAGATGTTATCGAGGTCCGACCATCCTTGTCAGCCAGAGAGAACatgaagagttcagagcagtgtga
1901	15	80762537	80762652	ATTcaaagtgcagatgtgctcttccGTCGGCCTGGTTGATGTCCAGCACCTNNNNNNNNNNGTTGGAGGCTCATCGTTCCCAGATGTTATCGAGGTCCGACCTTGTCAGCCAGAGAGAACATGGacgaagagttcagagcagtgtga
1902	15	80762586	80762699	CCTcaaagtgcagatgtgctcttcaGGGAGGGAAAGAGAAGGAGGTGAAGCNNNNNNNNNNGTTGGAGGCTCATCGTTCCCAGATGTTATCGAGGTCCGACTTGAGGCCCAGGGACTCGGCAAActgaagagttcagagcagtgtga
1903	15	80762630	80762742	GAAcaaagtgcagatgtgctcttcgGGAAAGAGAAGGAGGTGAAGCCTATGNNNNNNNNNNGTTGGAGGCTCATCGTTCCCAGATGTTATCGAGGTCCGACCAAACTCGGCCCTGCTCAGCTCGcagaagagttcagagcagtgtga
1904	15	80762642	80762750	CcaaagtgcagatgtgctcttccATATCTCCCCAAAGTCCAAATCAGAAAGNNNNNNNNNNGTTGGAGGCTCATCGTTCCCAGATGTTATCGAGGTCCGACACCTTCTGGGAGGAGTCCAGGGGcagaagagttcagagcagtgtga
1905	15	80762708	80762823	ATGcaaagtgcagatgtgctcttccTAAATAGCTCCTTCTCGCTCATCTCANNNNNNNNNNGTTGGAGGCTCATCGTTCCCAGATGTTATCGAGGTCCGACTATGCAGCCCAGGTTTCCTCCATttgaagagttcagagcagtgtga
1906	15	80762747	80762861	AACcaaagtgcagatgtgctcttccTAAATAGCTCCTTCTCGCTCATCTCANNNNNNNNNNGTTGGAGGCTCATCGTTCCCAGATGTTATCGAGGTCCGACGTTTCCTCCATTTCTGGGGCTGGacgaagagttcagagcagtgtga
1907	15	80767279	80767377	CGAcaaagtgcagatgtgctcttcgCAGAAGTCCCATAGCTGCTGCACAAANNNNNNNNNNGTTGGAGGCTCATCGTTCCCAGATGTTATCGAGGTCCGACACCTGAGCAAAAAGGTGTCTGAAgagaagagttcagagcagtgtga
1908	15	80767319	80767416	GTTcaaagtgcagatgtgctcttccAGAAGTCCCATAGCTGCTGCACAAAGNNNNNNNNNNGTTGGAGGCTCATCGTTCCCAGATGTTATCGAGGTCCGACTGAGCAAAAAGGTGTCTGAAGAAGatgaagagttcagagcagtgtga
1909	15	80767334	80767446	AACcaaagtgcagatgtgctcttcaGAACTAAACAGCAGCACCTGGGTGGGNNNNNNNNNNGTTGGAGGCTCATCGTTCCCAGATGTTATCGAGGTCCGACCTGCTTTGTCACAGCCTTCCTAAatgaagagttcagagcagtgtga
1910	15	80767387	80767488	ACGcaaagtgcagatgtgctcttcgGGAGCTCGCTGGACCTTCTGCTTCAGNNNNNNNNNNGTTGGAGGCTCATCGTTCCCAGATGTTATCGAGGTCCGACCATCTCAGCCACATGGAGGCCCAgagaagagttcagagcagtgtga
1911	15	80767387	80767503	TAAcaaagtgcagatgtgctcttcgGAGAGAAAACTCCTCCCCATCCATCCNNNNNNNNNNGTTGGAGGCTCATCGTTCCCAGATGTTATCGAGGTCCGACCACAAAGGCGCCCCGTTCCTCTTcagaagagttcagagcagtgtga
1912	15	80767427	80767543	CCTcaaagtgcagatgtgctcttcgCTGCAGAGGCTGCAGCTGGACCACACNNNNNNNNNNGTTGGAGGCTCATCGTTCCCAGATGTTATCGAGGTCCGACCGCTTGTGATAATGGAGTCGTGTgagaagagttcagagcagtgtga
1913	15	80767491	80767597	CCTcaaagtgcagatgtgctcttcgCTGCAGAGGCTGCAGCTGGACCACACNNNNNNNNNNGTTGGAGGCTCATCGTTCCCAGATGTTATCGAGGTCCGACCGCTTGTGATAATGGAGTCGTGTgagaagagttcagagcagtgtga
1914	15	80767499	80767597	GCAcaaagtgcagatgtgctcttccCTGTCTGACAGCAGCTGGATGATGATNNNNNNNNNNGTTGGAGGCTCATCGTTCCCAGATGTTATCGAGGTCCGACCCAGGTCATACTCCTTAGGGATCTtggaagagttcagagcagtgtga
1915	15	80800419	80800524	GGGcaaagtgcagatgtgctcttccCTGTCTGACAGCAGCTGGATGATGATNNNNNNNNNNGTTGGAGGCTCATCGTTCCCAGATGTTATCGAGGTCCGACATACTCCTTAGGGATCTTGAGCAGcagaagagttcagagcagtgtga
1916	15	80800460	80800577	CTGcaaagtgcagatgtgctcttcaCTCCATCGCTGGGGAAGGGATAATTGNNNNNNNNNNGTTGGAGGCTCATCGTTCCCAGATGTTATCGAGGTCCGACGACAGGATGAGGTTGACCTGCTGcagaagagttcagagcagtgtga
1917	15	80800483	80800580	GATcaaagtgcagatgtgctcttcgGGTAGTTCAGCAGATGTCCCCAGGTCNNNNNNNNNNGTTGGAGGCTCATCGTTCCCAGATGTTATCGAGGTCCGACCACAGTGAGATGCCTGTTCAGGAccgaagagttcagagcagtgtga
1918	15	80800502	80800617	GAcaaagtgcagatgtgctcttccCTTCAGGTCAATTCCTCTGTGAGTCTGNNNNNNNNNNGTTGGAGGCTCATCGTTCCCAGATGTTATCGAGGTCCGACGTTCAGGACCTGCAGACACCTGTctgaagagttcagagcagtgtga
1919	15	80800521	80800623	TAAcaaagtgcagatgtgctcttcgCCCTAAAGGTGCCTTGGCTTTCCTCTNNNNNNNNNNGTTGGAGGCTCATCGTTCCCAGATGTTATCGAGGTCCGACATGATGGGACTGCTCCTCTCCTTgggaagagttcagagcagtgtga
1920	15	80800534	80800631	ACCcaaagtgcagatgtgctcttctCTTTTGTAGCTTCTTGTGTTCTCGGCNNNNNNNNNNGTTGGAGGCTCATCGTTCCCAGATGTTATCGAGGTCCGACTGTAACTTGGTTCTTTCTCCCAGActgaagagttcagagcagtgtga
1921	15	80806202	80806299	TATcaaagtgcagatgtgctcttccCGGAAATAGGCCACCACTCCAGAGAGNNNNNNNNNNGTTGGAGGCTCATCGTTCCCAGATGTTATCGAGGTCCGACGACTCCTGTCTCTCCCCTCCTCCgtgaagagttcagagcagtgtga
1922	15	80806224	80806338	AAAcaaagtgcagatgtgctcttcaAGTGGATCAGAAGGAACAGTGAGGAGNNNNNNNNNNGTTGGAGGCTCATCGTTCCCAGATGTTATCGAGGTCCGACCTCACCTGGCACTCCATCTTTGGctgaagagttcagagcagtgtga
1923	15	80806232	80806337	CTTcaaagtgcagatgtgctcttcgGAGCCCCTCACCTAGAGCTCCACTGTNNNNNNNNNNGTTGGAGGCTCATCGTTCCCAGATGTTATCGAGGTCCGACCATCTTTGGCTGCTTCCTTCTTCacgaagagttcagagcagtgtga
1924	15	80806259	80806358	TCTcaaagtgcagatgtgctcttccTAGAGCTCCACTGTGGCTTAGGCTATNNNNNNNNNNGTTGGAGGCTCATCGTTCCCAGATGTTATCGAGGTCCGACGCTCTCTTTGAGTTTCTTTTGTAGCttgaagagttcagagcagtgtga
1925	15	80806291	80806388	GGTcaaagtgcagatgtgctcttcgCTCACCTAAGGGAAGGCAGCAGAGAGNNNNNNNNNNGTTGGAGGCTCATCGTTCCCAGATGTTATCGAGGTCCGACGAGCTCCACTGTGGCTTAGGCTAtggaagagttcagagcagtgtga
1926	15	80806600	80806700	GGAcaaagtgcagatgtgctcttcgCTCACCTAAGGGAAGGCAGCAGAGAGNNNNNNNNNNGTTGGAGGCTCATCGTTCCCAGATGTTATCGAGGTCCGACCTTAGGCTATGGCCCCTCCCTTCcagaagagttcagagcagtgtga
1927	15	80806632	80806745	CACcaaagtgcagatgtgctcttccGTCAGTTGTGAGCTGCTTAGGTTGAGNNNNNNNNNNGTTGGAGGCTCATCGTTCCCAGATGTTATCGAGGTCCGACCAGTCTGCAGAGAGGCTGCCTAAgagaagagttcagagcagtgtga
1928	15	80806644	80806746	CACcaaagtgcagatgtgctcttccGTCAGTTGTGAGCTGCTTAGGTTGAGNNNNNNNNNNGTTGGAGGCTCATCGTTCCCAGATGTTATCGAGGTCCGACCAGTCTGCAGAGAGGCTGCCTAAgagaagagttcagagcagtgtga
1929	15	80806668	80806784	CTAcaaagtgcagatgtgctcttcgCAGGGAAGACCTCAAAGTCTGAGGATNNNNNNNNNNGTTGGAGGCTCATCGTTCCCAGATGTTATCGAGGTCCGACGAGAGCAATGATGGTGATGGCAAaagaagagttcagagcagtgtga
1930	15	80806697	80806794	ACGcaaagtgcagatgtgctcttccTCAAAGTCTGAGGATCCCGCTATGTGNNNNNNNNNNGTTGGAGGCTCATCGTTCCCAGATGTTATCGAGGTCCGACCAATGATGGTGATGGCAAAACCAgggaagagttcagagcagtgtga
1931	15	80843499	80843599	ATAcaaagtgcagatgtgctcttctGTGGCCAGACCTCTTTCCCCTCTATCNNNNNNNNNNGTTGGAGGCTCATCGTTCCCAGATGTTATCGAGGTCCGACCTGCTGCCTTCAAAGAAGTCAAGcagaagagttcagagcagtgtga
1932	15	80843513	80843628	caaagtgcagatgtgctcttccAGACCTCTTTCCCCTCTATCCTATAAAGGNNNNNNNNNNGTTGGAGGCTCATCGTTCCCAGATGTTATCGAGGTCCGACCCTTCAAAGAAGTCAAGCACAGTcagaagagttcagagcagtgtga
1933	15	80843524	80843639	caaagtgcagatgtgctcttcgTATTTCGGATGTCTTCAATCTCCTTCTTGNNNNNNNNNNGTTGGAGGCTCATCGTTCCCAGATGTTATCGAGGTCCGACCAATCTTGATCCTTCTCTGGCCActgaagagttcagagcagtgtga
1934	15	80843547	80843644	TcaaagtgcagatgtgctcttcgATGTCTTCAATCTCCTTCTTGGAGAACANNNNNNNNNNGTTGGAGGCTCATCGTTCCCAGATGTTATCGAGGTCCGACGATCCTTCTCTGGCCACTGTCACtcgaagagttcagagcagtgtga
1935	15	80843558	80843655	TCCcaaagtgcagatgtgctcttccTTCTTGGAGAACAGCCTAAGTTGGAGNNNNNNNNNNGTTGGAGGCTCATCGTTCCCAGATGTTATCGAGGTCCGACCACTGTCACTCACTTGTGTTCTCccgaagagttcagagcagtgtga
1936	15	80844947	80845046	GAcaaagtgcagatgtgctcttccCTAAGTTGGAGGAAGTAGAAGTCACTGNNNNNNNNNNGTTGGAGGCTCATCGTTCCCAGATGTTATCGAGGTCCGACTCACCTTTATGCCAGACAAAGACAttgaagagttcagagcagtgtga
1937	15	80844953	80845068	CGGcaaagtgcagatgtgctcttcaGTCACTGGGATGGGAAGGGGATGCAGNNNNNNNNNNGTTGGAGGCTCATCGTTCCCAGATGTTATCGAGGTCCGACTTATGCCAGACAAAGACATTGGGctgaagagttcagagcagtgtga
1938	15	80844967	80845084	TATcaaagtgcagatgtgctcttcgGCCCAAGGACCCAGGTGAGAAAAGAGNNNNNNNNNNGTTGGAGGCTCATCGTTCCCAGATGTTATCGAGGTCCGACTCAATGTTGATAACAGCGACCAGcagaagagttcagagcagtgtga
1939	15	80845011	80845122	CATcaaagtgcagatgtgctcttccCCAAGGACCCAGGTGAGAAAAGAGACNNNNNNNNNNGTTGGAGGCTCATCGTTCCCAGATGTTATCGAGGTCCGACATGTTGATAACAGCGACCAGCACGtcgaagagttcagagcagtgtga
1940	15	80845038	80845144	GATcaaagtgcagatgtgctcttcgGACAATGGCACTGAACAGGGGTCCAGNNNNNNNNNNGTTGGAGGCTCATCGTTCCCAGATGTTATCGAGGTCCGACCTGTCTAAGGCTAGACAGAGGGTctgaagagttcagagcagtgtga
1941	15	80845050	80845155	GATcaaagtgcagatgtgctcttcgGACAATGGCACTGAACAGGGGTCCAGNNNNNNNNNNGTTGGAGGCTCATCGTTCCCAGATGTTATCGAGGTCCGACCTGTCTAAGGCTAGACAGAGGGTctgaagagttcagagcagtgtga
1942	15	80847338	80847441	TCTcaaagtgcagatgtgctcttctCTAGCTGGGATAGGTCCTGGTTGTACNNNNNNNNNNGTTGGAGGCTCATCGTTCCCAGATGTTATCGAGGTCCGACCTTACCCATTCCTGGTGTTCTCAaagaagagttcagagcagtgtga
1943	15	80847378	80847492	GATcaaagtgcagatgtgctcttccTCTAGCTGGGATAGGTCCTGGTTGTANNNNNNNNNNGTTGGAGGCTCATCGTTCCCAGATGTTATCGAGGTCCGACCATTCCTGGTGTTCTCAAACCAGtagaagagttcagagcagtgtga
1944	15	80847393	80847492	AGcaaagtgcagatgtgctcttcaCAGGAGATAAGGGGTGAGCGTATGTTTNNNNNNNNNNGTTGGAGGCTCATCGTTCCCAGATGTTATCGAGGTCCGACGTACAAACTGGTCGAGGACAATGgcgaagagttcagagcagtgtga
1945	15	80847411	80847508	ACcaaagtgcagatgtgctcttcaCAGGAGATAAGGGGTGAGCGTATGTTTNNNNNNNNNNGTTGGAGGCTCATCGTTCCCAGATGTTATCGAGGTCCGACTACAAACTGGTCGAGGACAATGGcagaagagttcagagcagtgtga
1946	15	80847444	80847541	CGCcaaagtgcagatgtgctcttccCCCATCCCTCGGGCACAGAACCTCAGNNNNNNNNNNGTTGGAGGCTCATCGTTCCCAGATGTTATCGAGGTCCGACCCCAAGGAGCAGCTCTAGCTGGGatgaagagttcagagcagtgtga
1947	15	80855317	80855430	TACcaaagtgcagatgtgctcttcgCCTGGCTGCTGCTCAGGCCTGATTTCNNNNNNNNNNGTTGGAGGCTCATCGTTCCCAGATGTTATCGAGGTCCGACTTGTACAGGGCAGCTGTGGCCTCcagaagagttcagagcagtgtga
1948	15	80855399	80855504	CATcaaagtgcagatgtgctcttcgTCCACATTAGGGTTGAGATCACTCCANNNNNNNNNNGTTGGAGGCTCATCGTTCCCAGATGTTATCGAGGTCCGACGTAAAATGGGGAAAATGATTATACATacgaagagttcagagcagtgtga
1949	15	80855405	80855504	CGGcaaagtgcagatgtgctcttccCAAAGGCCAGCAGGGCCTGGCTATAGNNNNNNNNNNGTTGGAGGCTCATCGTTCCCAGATGTTATCGAGGTCCGACTGAGTCAACATATGTAAAGGGTTTGGaagaagagttcagagcagtgtga
1950	15	80855433	80855543	CGAcaaagtgcagatgtgctcttccCCATATCTCGGCCACGTTGGATGCTGNNNNNNNNNNGTTGGAGGCTCATCGTTCCCAGATGTTATCGAGGTCCGACCCATAGGAAAGCTTTAGCTGCCAttgaagagttcagagcagtgtga
1951	15	80855481	80855592	TTGcaaagtgcagatgtgctcttccATAGTCTGTACGGGAGAATTTGCCAGNNNNNNNNNNGTTGGAGGCTCATCGTTCCCAGATGTTATCGAGGTCCGACTATCATTACTATTCCTGACCTGGGGgtgaagagttcagagcagtgtga
1952	15	80855511	80855624	AcaaagtgcagatgtgctcttcgGAGAGAAGACTAGACTATGGGCTTTGTCNNNNNNNNNNGTTGGAGGCTCATCGTTCCCAGATGTTATCGAGGTCCGACAGTTCCTTGGGATGTCCAGCCCAaagaagagttcagagcagtgtga
1953	15	80855588	80855702	GTGcaaagtgcagatgtgctcttcgCTTTGTCCTCTCCATCCTTTTTTGCCNNNNNNNNNNGTTGGAGGCTCATCGTTCCCAGATGTTATCGAGGTCCGACGCTATAGCTGGGCAGCCCCATATctgaagagttcagagcagtgtga
1954	15	80866429	80866529	CCTcaaagtgcagatgtgctcttctGTATCTGACTATTGGCACTACGGTTCNNNNNNNNNNGTTGGAGGCTCATCGTTCCCAGATGTTATCGAGGTCCGACGATGCTGCTGGCCACATAGTCTGtagaagagttcagagcagtgtga
1955	15	80866451	80866551	CGGcaaagtgcagatgtgctcttcgCTCATTCACCTCCTGGGTACTGTTCANNNNNNNNNNGTTGGAGGCTCATCGTTCCCAGATGTTATCGAGGTCCGACTATTGATGAACCCAGAGGGATCCTcagaagagttcagagcagtgtga
1956	15	80866467	80866584	GGCcaaagtgcagatgtgctcttcgTACTGTTCAGATTGGGGTTCTGGAAGNNNNNNNNNNGTTGGAGGCTCATCGTTCCCAGATGTTATCGAGGTCCGACCTCAGGCTTCCTGGTCCCTTACCatgaagagttcagagcagtgtga
1957	15	80866468	80866571	GGTcaaagtgcagatgtgctcttcaGTAAACAATGCACTCAAGATAGGCCTNNNNNNNNNNGTTGGAGGCTCATCGTTCCCAGATGTTATCGAGGTCCGACTTACCATCCACCCCTTCTGGCTCtggaagagttcagagcagtgtga
1958	15	80866492	80866590	ACTcaaagtgcagatgtgctcttctCAAGATAGGCCTCTACCCAAAACTCGNNNNNNNNNNGTTGGAGGCTCATCGTTCCCAGATGTTATCGAGGTCCGACCCCCTCAGATCTTCAACCACTATGttgaagagttcagagcagtgtga
1959	15	80866501	80866604	CGTcaaagtgcagatgtgctcttccCTCTACCCAAAACTCGGTCTCTCTCANNNNNNNNNNGTTGGAGGCTCATCGTTCCCAGATGTTATCGAGGTCCGACTCAACCACTATGTTGTCCTCCAActgaagagttcagagcagtgtga
1960	15	80867294	80867391	TCGcaaagtgcagatgtgctcttctCTCTCTCAGCCTGGACCACTTTAGTANNNNNNNNNNGTTGGAGGCTCATCGTTCCCAGATGTTATCGAGGTCCGACATGTTGTCCTCCAACTCCGAAATctgaagagttcagagcagtgtga
1961	15	80867300	80867409	CGAcaaagtgcagatgtgctcttcgCTTGGGAGCTTTGAAAACCCTTGTTCNNNNNNNNNNGTTGGAGGCTCATCGTTCCCAGATGTTATCGAGGTCCGACACTCAAGAACTGGGATTGTTGCTttgaagagttcagagcagtgtga
1962	15	80867321	80867438	ATAcaaagtgcagatgtgctcttccTTCCGGAAATGACAGCTGGCATTTCTNNNNNNNNNNGTTGGAGGCTCATCGTTCCCAGATGTTATCGAGGTCCGACATTGTTGCTTTTCCCAGCCTGTGtggaagagttcagagcagtgtga
1963	15	80867361	80867474	CGTcaaagtgcagatgtgctcttctGACAGCTGGCATTTCTGAAATTGAGANNNNNNNNNNGTTGGAGGCTCATCGTTCCCAGATGTTATCGAGGTCCGACGACTGACCTTGACCCATCTTCCCctgaagagttcagagcagtgtga
1964	15	80867381	80867478	ATcaaagtgcagatgtgctcttcgATGTGGTGAGGGAATTTGGAGAAGAATNNNNNNNNNNGTTGGAGGCTCATCGTTCCCAGATGTTATCGAGGTCCGACCATCTTCCCCTGACCCTGACCCCaggaagagttcagagcagtgtga
1965	15	80867398	80867495	caaagtgcagatgtgctcttcgTGAGGGAATTTGGAGAAGAATCAAAGATGNNNNNNNNNNGTTGGAGGCTCATCGTTCCCAGATGTTATCGAGGTCCGACCTGACCTCCCGAATCCAGTAGTTgtgaagagttcagagcagtgtga
1966	15	80869154	80869251	CcaaagtgcagatgtgctcttcgGAGAAGAATCAAAGATGGGGTTGAGTGGNNNNNNNNNNGTTGGAGGCTCATCGTTCCCAGATGTTATCGAGGTCCGACGAATCCAGTAGTTGTTGCAGACCctgaagagttcagagcagtgtga
1967	15	80869173	80869286	GTAcaaagtgcagatgtgctcttcgGTCTAGGAAAGGACGGTATCCTGCAGNNNNNNNNNNGTTGGAGGCTCATCGTTCCCAGATGTTATCGAGGTCCGACCTCATTCTGCACCTTTCTTAGTGTgggaagagttcagagcagtgtga
1968	15	80869202	80869317	TTCcaaagtgcagatgtgctcttctGCTGGGGTCTAGGAAAGGACGGTATCNNNNNNNNNNGTTGGAGGCTCATCGTTCCCAGATGTTATCGAGGTCCGACTTCTGCACCTTTCTTAGTGTGGTgcgaagagttcagagcagtgtga
1969	15	80869219	80869334	GACcaaagtgcagatgtgctcttcgGTGATGATGGGGAGACAGGCTTCTTGNNNNNNNNNNGTTGGAGGCTCATCGTTCCCAGATGTTATCGAGGTCCGACCAACCCCTCCCTCACCTCATGTAgagaagagttcagagcagtgtga
1970	15	80869232	80869334	TTCcaaagtgcagatgtgctcttcgCTTCTTGCCTCCACATCCTCCCATCANNNNNNNNNNGTTGGAGGCTCATCGTTCCCAGATGTTATCGAGGTCCGACCTCCCTCACCTCATGTAGACACCaggaagagttcagagcagtgtga
1971	15	80872718	80872832	TGTcaaagtgcagatgtgctcttcgCACCTGTCTCCTTCCCCTCAGGATTCNNNNNNNNNNGTTGGAGGCTCATCGTTCCCAGATGTTATCGAGGTCCGACGTAGAGAAGAACTGCTCAGAGGCcagaagagttcagagcagtgtga
1972	15	80872737	80872835	GGTcaaagtgcagatgtgctcttcgAGGGGAGGCACAAGTTGGATGGTGTGNNNNNNNNNNGTTGGAGGCTCATCGTTCCCAGATGTTATCGAGGTCCGACCTGTCTCCTTCCCCTCAGGATTCtcgaagagttcagagcagtgtga
1973	15	80872785	80872888	GGTcaaagtgcagatgtgctcttcgAGGGGAGGCACAAGTTGGATGGTGTGNNNNNNNNNNGTTGGAGGCTCATCGTTCCCAGATGTTATCGAGGTCCGACCTGTCTCCTTCCCCTCAGGATTCtcgaagagttcagagcagtgtga
1974	15	80872826	80872934	CCAcaaagtgcagatgtgctcttcgCTTCCGTGTGGAGATGAGACCAGGAANNNNNNNNNNGTTGGAGGCTCATCGTTCCCAGATGTTATCGAGGTCCGACCACCTGTATACTCCGGGAGTGTTttgaagagttcagagcagtgtga
1975	15	80872832	80872932	TACcaaagtgcagatgtgctcttcgTCAATCATGGGAGAAGCAACTCAGACNNNNNNNNNNGTTGGAGGCTCATCGTTCCCAGATGTTATCGAGGTCCGACCCACTCATACACAGCGATGTTCTgagaagagttcagagcagtgtga
1976	15	80873473	80873586	TCTcaaagtgcagatgtgctcttcgGAACAGCTCCTCGTCCTCCCAGTCTGNNNNNNNNNNGTTGGAGGCTCATCGTTCCCAGATGTTATCGAGGTCCGACGTTGTCCACAGATGGGGAGCTCCatgaagagttcagagcagtgtga
1977	15	80873482	80873586	TCTcaaagtgcagatgtgctcttcgGAACAGCTCCTCGTCCTCCCAGTCTGNNNNNNNNNNGTTGGAGGCTCATCGTTCCCAGATGTTATCGAGGTCCGACGTTGTCCACAGATGGGGAGCTCCatgaagagttcagagcagtgtga
1978	15	80873564	80873681	AGTcaaagtgcagatgtgctcttcgGAAGGGTTCCCGGTTCCCTCTCTCTGNNNNNNNNNNGTTGGAGGCTCATCGTTCCCAGATGTTATCGAGGTCCGACCCTGGTAGGTGGCGATGACCCTCttgaagagttcagagcagtgtga
1979	15	80873580	80873697	AGTcaaagtgcagatgtgctcttcgGAAGGGTTCCCGGTTCCCTCTCTCTGNNNNNNNNNNGTTGGAGGCTCATCGTTCCCAGATGTTATCGAGGTCCGACCCTGGTAGGTGGCGATGACCCTCttgaagagttcagagcagtgtga
1980	15	80873629	80873745	TAGcaaagtgcagatgtgctcttccGTGATCGGGGGAGCCCACACTCGCAGNNNNNNNNNNGTTGGAGGCTCATCGTTCCCAGATGTTATCGAGGTCCGACCACAGGTTGTGGTAGCGGAACCAgagaagagttcagagcagtgtga
1981	15	80873685	80873786	TAGcaaagtgcagatgtgctcttccGTGATCGGGGGAGCCCACACTCGCAGNNNNNNNNNNGTTGGAGGCTCATCGTTCCCAGATGTTATCGAGGTCCGACCACAGGTTGTGGTAGCGGAACCAgagaagagttcagagcagtgtga
1982	15	80873741	80873838	AATcaaagtgcagatgtgctcttcgGGGGTTCTGCGAGTCTCGGGGGAAAGNNNNNNNNNNGTTGGAGGCTCATCGTTCCCAGATGTTATCGAGGTCCGACGAGACGAGCGGTAGCGTGATCGGgggaagagttcagagcagtgtga
1983	15	80883815	80883916	AATcaaagtgcagatgtgctcttcgGGGGTTCTGCGAGTCTCGGGGGAAAGNNNNNNNNNNGTTGGAGGCTCATCGTTCCCAGATGTTATCGAGGTCCGACGAGACGAGCGGTAGCGTGATCGGgggaagagttcagagcagtgtga
1984	15	80883866	80883968	CCTcaaagtgcagatgtgctcttccTCCAGGAGTGCGAGGAGCCATAGATGNNNNNNNNNNGTTGGAGGCTCATCGTTCCCAGATGTTATCGAGGTCCGACTACAGCCCCCGGGGCCCGTTCTGccgaagagttcagagcagtgtga
1985	15	80883912	80884027	CCTcaaagtgcagatgtgctcttccTCCAGGAGTGCGAGGAGCCATAGATGNNNNNNNNNNGTTGGAGGCTCATCGTTCCCAGATGTTATCGAGGTCCGACTACAGCCCCCGGGGCCCGTTCTGccgaagagttcagagcagtgtga
1986	15	80883923	80884025	CAGcaaagtgcagatgtgctcttccGTCCAGCCAGCCCGTCACCTGGTTGGNNNNNNNNNNGTTGGAGGCTCATCGTTCCCAGATGTTATCGAGGTCCGACCCCACATGAGCAGGGGGTTCTGCgagaagagttcagagcagtgtga
1987	15	80883976	80884083	CCCcaaagtgcagatgtgctcttctCGAGAGGCGGCGGCGGGCCAGGGAAGNNNNNNNNNNGTTGGAGGCTCATCGTTCCCAGATGTTATCGAGGTCCGACGACGCCAGCTGTCCCCCCGAGAAgcgaagagttcagagcagtgtga
1988	15	80885855	80885969	TCCcaaagtgcagatgtgctcttctCGAGAGGCGGCGGCGGGCCAGGGAAGNNNNNNNNNNGTTGGAGGCTCATCGTTCCCAGATGTTATCGAGGTCCGACAGCTGTCCCCCCGAGAAGCTCCGcagaagagttcagagcagtgtga
1989	15	80885906	80886014	GCGcaaagtgcagatgtgctcttcgCTCCTCTGGAAGGGCAGCACCACGTCNNNNNNNNNNGTTGGAGGCTCATCGTTCCCAGATGTTATCGAGGTCCGACCCTCTCCCCTCCAGGCCCTGCCAgggaagagttcagagcagtgtga
1990	15	80885934	80886044	GCGcaaagtgcagatgtgctcttcgCTCCTCTGGAAGGGCAGCACCACGTCNNNNNNNNNNGTTGGAGGCTCATCGTTCCCAGATGTTATCGAGGTCCGACCCTCTCCCCTCCAGGCCCTGCCAgggaagagttcagagcagtgtga
1991	15	80885942	80886056	CCAcaaagtgcagatgtgctcttccTCACCACGTCGGAAAGAACATGGTAGNNNNNNNNNNGTTGGAGGCTCATCGTTCCCAGATGTTATCGAGGTCCGACGACTCCGTCCGGTCTCGGGGTCCcagaagagttcagagcagtgtga
1992	15	80885965	80886082	CCAcaaagtgcagatgtgctcttccTCACCACGTCGGAAAGAACATGGTAGNNNNNNNNNNGTTGGAGGCTCATCGTTCCCAGATGTTATCGAGGTCCGACGACTCCGTCCGGTCTCGGGGTCCcagaagagttcagagcagtgtga
1993	15	80885966	80886064	ATCcaaagtgcagatgtgctcttccCAATACGTGACAAACCGTCCGTATTGNNNNNNNNNNGTTGGAGGCTCATCGTTCCCAGATGTTATCGAGGTCCGACGTCGGGGTCGAACACGGGGTCTCcagaagagttcagagcagtgtga
1994	15	80889482	80889579	TTTcaaagtgcagatgtgctcttccCTCCAAGTGTCCTCAGGAGCCAAAAGNNNNNNNNNNGTTGGAGGCTCATCGTTCCCAGATGTTATCGAGGTCCGACATGCGGATGTTGAGGAACTCGGCgggaagagttcagagcagtgtga
1995	15	80889509	80889625	TTTcaaagtgcagatgtgctcttccCTCCAAGTGTCCTCAGGAGCCAAAAGNNNNNNNNNNGTTGGAGGCTCATCGTTCCCAGATGTTATCGAGGTCCGACATGCGGATGTTGAGGAACTCGGCgggaagagttcagagcagtgtga
1996	15	80889522	80889632	TCGcaaagtgcagatgtgctcttccCCAGTACGGTGCGGTTGTGGAGCGACNNNNNNNNNNGTTGGAGGCTCATCGTTCCCAGATGTTATCGAGGTCCGACGTAGAGAGGAAGTGGTTGGGAGTcggaagagttcagagcagtgtga
1997	15	80889540	80889637	TCGcaaagtgcagatgtgctcttccCCAGTACGGTGCGGTTGTGGAGCGACNNNNNNNNNNGTTGGAGGCTCATCGTTCCCAGATGTTATCGAGGTCCGACGTAGAGAGGAAGTGGTTGGGAGTcggaagagttcagagcagtgtga
1998	15	85582993	85583095	GCCcaaagtgcagatgtgctcttcgCCTGATACACACCGTCGGCGTAATTGNNNNNNNNNNGTTGGAGGCTCATCGTTCCCAGATGTTATCGAGGTCCGACCCCTTTGCCCTCACCAAAGAAGAccgaagagttcagagcagtgtga
[truncated: 3,747 more rows]
